# Supplementary material for: Catalytic enantioselective intramolecular Tishchenko reaction of meso-dialdehyde: synthesis of (S)-cedarmycins
Source: RSC Adv. 2021 Mar 22;11(19):11606–9. doi: 10.1039/d1ra00915j (PMC8695919; doi:10.1039/d1ra00915j)
Supplement: RA-011-D1RA00915J-s002 [file RA-011-D1RA00915J-s002.cif]

# Electronic Supplementary Material (ESI) for RSC Advances.
# This journal is © The Royal Society of Chemistry 2021

####################################################################### 
# 
# This file contains crystal structure data downloaded from the 
# Cambridge Structural Database (CSD) hosted by the Cambridge 
# Crystallographic Data Centre (CCDC).
# 
# Full information about CCDC data access policies and citation 
# guidelines are available at http://www.ccdc.cam.ac.uk/access/V1 
# 
# Audit and citation data items may have been added by the CCDC. 
# Please retain this information to preserve the provenance of 
# this file and to allow appropriate attribution of the data. 
# 
#######################################################################

data_lot190304-5_6-hexane-190508-ts-x222-3
_database_code_depnum_ccdc_archive 'CCDC 2019330'
loop_
_audit_author_name
_audit_author_address
'Tsunayoshi Takehara'
;Osaka university
Japan
;
_audit_update_record             
;
2020-07-28 deposited with the CCDC.	2021-03-11 downloaded from the CCDC.
;
# Added during the CSD deposition process: Tuesday 28 July 2020 10:00 AM
# end Validation Reply Form

# start Validation Reply Form
_vrf_PLAT260_lot190304-5_6-hexane-190508-ts-x222-3 
;
PROBLEM: Large Average Ueq of Residue Including       Cl5      0.401 Check
RESPONSE: Due to disordered solvent molecules.
;
_vrf_PLAT415_lot190304-5_6-hexane-190508-ts-x222-3 
;
PROBLEM: Short Inter D-H..H-X       H3       ..H55      .       1.97 Ang.
RESPONSE: Due to disordered guest molecules.
;
_vrf_PLAT420_lot190304-5_6-hexane-190508-ts-x222-3 
;
PROBLEM: D-H Without Acceptor       O3       --H3       .     Please Check
RESPONSE: Due to disordered guest molecules.
;
# Added during the CSD deposition process: Tuesday 28 July 2020 09:56 AM
# end Validation Reply Form

_audit_creation_date             2019-07-09
_audit_creation_method           
;
Olex2 1.2
(compiled 2018.05.29 svn.r3508 for OlexSys, GUI svn.r5506)
;
_shelx_SHELXL_version_number     2018/3
_chemical_name_common            ?
_chemical_name_systematic        ?
_chemical_formula_moiety         
'(C72 H48 N24 Zn6 I12), 2(C19 H20 O4), 2.5(C1 H2 Cl2)'
_chemical_formula_sum            'C112.5 H93 Cl5 I12 N24 O8 Zn6'
_chemical_formula_weight         4001.37
_chemical_melting_point          ?
_chemical_oxdiff_formula         'C H O N Zn I'
loop_
_atom_type_symbol
_atom_type_description
_atom_type_scat_dispersion_real
_atom_type_scat_dispersion_imag
_atom_type_scat_source
C C 0.0181 0.0091 'International Tables Vol C Tables 4.2.6.8 and 6.1.1.4'
H H 0.0000 0.0000 'International Tables Vol C Tables 4.2.6.8 and 6.1.1.4'
Cl Cl 0.3639 0.7018 'International Tables Vol C Tables 4.2.6.8 and 6.1.1.4'
I I -0.3257 6.8362 'International Tables Vol C Tables 4.2.6.8 and 6.1.1.4'
N N 0.0311 0.0180 'International Tables Vol C Tables 4.2.6.8 and 6.1.1.4'
O O 0.0492 0.0322 'International Tables Vol C Tables 4.2.6.8 and 6.1.1.4'
Zn Zn -1.5491 0.6778 'International Tables Vol C Tables 4.2.6.8 and 6.1.1.4'

_shelx_space_group_comment       
;
The symmetry employed for this shelxl refinement is uniquely defined
by the following loop, which should always be used as a source of
symmetry information in preference to the above space-group names.
They are only intended as comments.
;
_space_group_crystal_system      monoclinic
_space_group_IT_number           13
_space_group_name_H-M_alt        'P 1 2/c 1'
_space_group_name_Hall           '-P 2yc'
loop_
_space_group_symop_operation_xyz
'x, y, z'
'-x, y, -z+1/2'
'-x, -y, -z'
'x, -y, z-1/2'

_cell_length_a                   34.9669(3)
_cell_length_b                   14.81360(10)
_cell_length_c                   30.7587(2)
_cell_angle_alpha                90
_cell_angle_beta                 101.5970(10)
_cell_angle_gamma                90
_cell_volume                     15607.3(2)
_cell_formula_units_Z            4
_cell_measurement_reflns_used    97276
_cell_measurement_temperature    100.15
_cell_measurement_theta_max      79.3690
_cell_measurement_theta_min      2.5680
_shelx_estimated_absorpt_T_max   ?
_shelx_estimated_absorpt_T_min   ?
_exptl_absorpt_coefficient_mu    20.865
_exptl_absorpt_correction_T_max  0.156
_exptl_absorpt_correction_T_min  0.005
_exptl_absorpt_correction_type   gaussian
_exptl_absorpt_process_details   
;
CrysAlisPro 1.171.40.35a (Rigaku Oxford Diffraction, 2018)
Numerical absorption correction based on gaussian integration over
			a multifaceted crystal model
Empirical absorption correction using spherical harmonics,
 implemented in SCALE3 ABSPACK scaling algorithm.
;
_exptl_absorpt_special_details   ?
_exptl_crystal_colour            colourless
_exptl_crystal_colour_primary    colourless
_exptl_crystal_density_diffrn    1.703
_exptl_crystal_density_meas      ?
_exptl_crystal_density_method    ?
_exptl_crystal_description       rod
_exptl_crystal_F_000             7604
loop_
_exptl_crystal_face_index_h
_exptl_crystal_face_index_k
_exptl_crystal_face_index_l
_exptl_crystal_face_perp_dist
22 0 -7 0.0376
12 -8 -2 0.0662
-1 -10 2 0.0699
-22 0 7 0.0359
-11 8 2 0.0535
21 -3 -8 0.0418
11 0 15 0.0404
-1 1 20 0.0367
-18 3 14 0.0402
-16 1 -11 0.0205
1 -1 -20 0.0201

_exptl_crystal_preparation       ?
_exptl_crystal_size_max          0.155
_exptl_crystal_size_mid          0.078
_exptl_crystal_size_min          0.057
loop_
_exptl_oxdiff_crystal_face_indexfrac_h
_exptl_oxdiff_crystal_face_indexfrac_k
_exptl_oxdiff_crystal_face_indexfrac_l
_exptl_oxdiff_crystal_face_x
_exptl_oxdiff_crystal_face_y
_exptl_oxdiff_crystal_face_z
22.4947 0.2107 -6.5605 0.0791 -0.2758 0.9580
12.0191 -8.1572 -2.4259 -0.1878 0.6533 0.7334
-1.1913 -9.5756 1.5958 -0.2703 0.9406 0.2055
-22.4823 -0.3490 6.5749 -0.0829 0.2890 -0.9537
-11.2790 8.3453 2.1864 0.1955 -0.6799 -0.7068
21.1846 -2.6062 -8.3684 -0.1243 -0.0359 0.9916
10.5107 -0.3346 15.4672 0.8981 0.2580 0.3561
-1.3615 1.1006 19.6385 0.9425 0.2708 -0.1960
-18.1297 2.5533 13.7728 0.4299 0.1237 -0.8944
-15.6912 1.0809 -11.1909 -0.7586 -0.2179 -0.6140
0.9770 -1.0587 -19.5973 -0.9456 -0.2717 0.1788

_exptl_transmission_factor_max   ?
_exptl_transmission_factor_min   ?
_diffrn_reflns_av_R_equivalents  0.0879
_diffrn_reflns_av_unetI/netI     0.0345
_diffrn_reflns_Laue_measured_fraction_full 1.000
_diffrn_reflns_Laue_measured_fraction_max 0.954
_diffrn_reflns_limit_h_max       44
_diffrn_reflns_limit_h_min       -38
_diffrn_reflns_limit_k_max       18
_diffrn_reflns_limit_k_min       -18
_diffrn_reflns_limit_l_max       36
_diffrn_reflns_limit_l_min       -38
_diffrn_reflns_number            320208
_diffrn_reflns_point_group_measured_fraction_full 1.000
_diffrn_reflns_point_group_measured_fraction_max 0.954
_diffrn_reflns_theta_full        67.684
_diffrn_reflns_theta_max         80.472
_diffrn_reflns_theta_min         2.580
_diffrn_ambient_temperature      100
_diffrn_detector                 'Rigaku HyPix-6000 area detector'
_diffrn_detector_area_resol_mean 10.0
_diffrn_detector_type            'HPC area detector'
_diffrn_measured_fraction_theta_full 1.000
_diffrn_measured_fraction_theta_max 0.954
_diffrn_measurement_details      
;
List of Runs (angles in degrees, time in seconds):

  # Type    Start    End  Width  t~exp~   \w     \q     \k     \f   Frames
#--------------------------------------------------------------------------
  1  \w     78.00 143.00   0.50    1.23    --   53.80  77.00-150.00  130
  2  \w      7.00  47.00   0.50    1.23    --   53.80 -77.00 -90.00   80
  3  \w     35.00  71.00   0.50    1.23    --   53.80 -57.00 120.00   72
  4  \w    -24.00  38.00   0.50    1.23    --   53.80 -19.00 -30.00  124
  5  \w    -34.00  71.00   0.50    1.23    --   53.80 -38.00 -90.00  210
  6  \w     53.00  79.00   0.50    1.23    --   53.80 -77.00 -90.00   52
  7  \w     76.00 118.00   0.50    1.23    --   53.80  77.00-180.00   84
  8  \w     23.00 140.00   0.50    4.92    --  108.00 -82.00-120.00  234
  9  \w    150.00 193.00   0.50    4.92    --  108.00  57.00 150.00   86
 10  \w     70.00  95.00   0.50    4.92    --  108.00 -57.00-180.00   50
 11  \w     19.00 129.00   0.50    4.92    --  108.00 -19.00 -30.00  220
 12  \w    169.00 196.00   0.50    4.92    --  108.00  57.00 -60.00   54
 13  \w     85.00 113.00   0.50    4.92    --  108.00  57.00 -60.00   56
 14  \w     34.00  99.00   0.50    4.92    --  108.00 -57.00-120.00  130
 15  \w     26.00  64.00   0.50    4.92    --  108.00 -57.00-180.00   76
 16  \w    115.00 196.00   0.50    4.92    --  108.00  38.00 120.00  162
 17  \w    172.00 197.00   0.50    4.92    --  108.00  38.00  60.00   50
 18  \w     35.00 143.00   0.50    1.23    --   53.80  38.00 -30.00  216
 19  \w     30.00 143.00   0.50    1.23    --   53.80  57.00 120.00  226
 20  \w     30.00 143.00   0.50    1.23    --   53.80  57.00-150.00  226
 21  \w    -36.00  86.00   0.50    1.23    --   53.80 -82.00 120.00  244
 22  \w     81.00 143.00   0.50    1.23    --   53.80  82.00 -30.00  124
 23  \w     30.00  55.00   0.50    1.23    --   53.80  57.00 -90.00   50
 24  \w     30.00 143.00   0.50    1.23    --   53.80  57.00  30.00  226
 25  \w     30.00 143.00   0.50    1.23    --   53.80  57.00 -30.00  226
 26  \w     30.00 143.00   0.50    1.23    --   53.80  57.00 150.00  226
 27  \w    -36.00  84.00   0.50    1.23    --   53.80 -77.00  60.00  240
 28  \w     30.00 143.00   0.50    1.23    --   53.80  57.00 -60.00  226
 29  \w    -36.00  72.00   0.50    1.23    --   53.80 -38.00 120.00  216
 30  \w     30.00 143.00   0.50    1.23    --   53.80  57.00-120.00  226
 31  \w     81.00 143.00   0.50    1.23    --   53.80  82.00  30.00  124
 32  \w     30.00 143.00   0.50    1.23    --   53.80  57.00   0.00  226
 33  \w     35.00 143.00   0.50    1.23    --   53.80  38.00-120.00  216
 34  \w     30.00 143.00   0.50    1.23    --   53.80  57.00  60.00  226
;
_diffrn_measurement_device       'four-circle diffractometer'
_diffrn_measurement_device_type  'Rigaku XtaLAB PRO'
_diffrn_measurement_method       '\w scans'
_diffrn_orient_matrix_type       
'CrysAlisPro convention (1999,Acta A55,543-557)'
_diffrn_orient_matrix_UB_11      0.0169815000
_diffrn_orient_matrix_UB_12      0.0339898000
_diffrn_orient_matrix_UB_13      0.0472628000
_diffrn_orient_matrix_UB_21      -0.0059309000
_diffrn_orient_matrix_UB_22      -0.0943788000
_diffrn_orient_matrix_UB_23      0.0186684000
_diffrn_orient_matrix_UB_31      0.0412160000
_diffrn_orient_matrix_UB_32      -0.0275232000
_diffrn_orient_matrix_UB_33      -0.0055820000
_diffrn_radiation_monochromator  'multi-layer mirror optics'
_diffrn_radiation_probe          x-ray
_diffrn_radiation_type           CuK\a
_diffrn_radiation_wavelength     1.54184
_diffrn_source                   'rotating anode X-ray generator'
_diffrn_source_type              micromax007
_diffrn_special_details          ?
_reflns_Friedel_coverage         0.000
_reflns_Friedel_fraction_full    .
_reflns_Friedel_fraction_max     .
_reflns_number_gt                25738
_reflns_number_total             32630
_reflns_odcompleteness_completeness 99.93
_reflns_odcompleteness_iscentric 1
_reflns_odcompleteness_theta     68.13
_reflns_special_details          
;
 Reflections were merged by SHELXL according to the crystal
 class for the calculation of statistics and refinement.
 
 Structure factors included contributions from the .fab file.
 
 _reflns_Friedel_fraction is defined as the number of unique
 Friedel pairs measured divided by the number that would be
 possible theoretically, ignoring centric projections and
 systematic absences.
;
_reflns_threshold_expression     'I > 2\s(I)'
_computing_cell_refinement       'CrysAlisPro 1.171.40.35a (Rigaku OD, 2018)'
_computing_data_collection       'CrysAlisPro 1.171.40.35a (Rigaku OD, 2018)'
_computing_data_reduction        'CrysAlisPro 1.171.40.35a (Rigaku OD, 2018)'
_computing_molecular_graphics    'Olex2 (Dolomanov et al., 2009)'
_computing_publication_material  'Olex2 (Dolomanov et al., 2009)'
_computing_structure_refinement  'ShelXL (Sheldrick, 2015)'
_computing_structure_solution    'ShelXT (Sheldrick, 2015)'
_refine_diff_density_max         1.993
_refine_diff_density_min         -1.209
_refine_diff_density_rms         0.194
_refine_ls_extinction_coef       .
_refine_ls_extinction_method     none
_refine_ls_goodness_of_fit_ref   1.225
_refine_ls_hydrogen_treatment    constr
_refine_ls_matrix_type           full
_refine_ls_number_parameters     1690
_refine_ls_number_reflns         32630
_refine_ls_number_restraints     923
_refine_ls_R_factor_all          0.0976
_refine_ls_R_factor_gt           0.0884
_refine_ls_restrained_S_all      1.216
_refine_ls_shift/su_max          0.001
_refine_ls_shift/su_mean         0.000
_refine_ls_structure_factor_coef Fsqd
_refine_ls_weighting_details     
'w=1/[\s^2^(Fo^2^)+(0.2000P)^2^] where P=(Fo^2^+2Fc^2^)/3'
_refine_ls_weighting_scheme      calc
_refine_ls_wR_factor_gt          0.2857
_refine_ls_wR_factor_ref         0.3029
_refine_special_details          'OLEX2 Solvent Mask'
_olex2_refinement_description    
;
1. Fixed Uiso
 At 1.2 times of:
  All C(H) groups, All C(H,H) groups
 At 1.5 times of:
  All O(H) groups
2. Restrained distances
 C113-C112 \\sim C107-C106
 with sigma of 0.02
 C112-C111 \\sim C106-C105
 with sigma of 0.02
 C111-C110 \\sim C105-C104
 with sigma of 0.02
 C110-C109 \\sim C104-C103
 with sigma of 0.02
 C113-C111 \\sim C107-C105
 with sigma of 0.04
 C113-C109 \\sim C107-C103
 with sigma of 0.04
 C112-C110 \\sim C106-C104
 with sigma of 0.04
 C111-C109 \\sim C105-C103
 with sigma of 0.04
 Zn6-I12 \\sim Zn6-I12A
 with sigma of 0.02
 Zn6-I11 \\sim Zn6-I11A
 with sigma of 0.02
3. Uiso/Uaniso restraints and constraints
C73 \\sim Cl1 \\sim Cl2: within 2A with sigma of 0.04 and sigma for terminal
atoms of 0.08
C74 \\sim Cl4 \\sim Cl3: within 2A with sigma of 0.04 and sigma for terminal
atoms of 0.08
O5 \\sim C108 \\sim C114 \\sim O6 \\sim C96 \\sim C113 \\sim C117 \\sim C97
\\sim C116 \\sim C115 \\sim C98 \\sim C100 \\sim C119 \\sim O7 \\sim C99 \\sim
C110 \\sim O8: within 1.7A with sigma of 0.04 and sigma for terminal atoms of
0.08
C82 \\sim O2 \\sim C76 \\sim C92 \\sim O1 \\sim C77 \\sim C83 \\sim C91 \\sim
C89 \\sim C78 \\sim C88 \\sim C84 \\sim C90 \\sim C93 \\sim C79 \\sim C81 \\sim
C87 \\sim C85 \\sim C94 \\sim O3 \\sim C80 \\sim C86 \\sim O4: within 2A with
sigma of 0.04 and sigma for terminal atoms of 0.08
C111 \\sim C108 \\sim C113 \\sim C109 \\sim C112 \\sim C110: within 2A with
sigma of 0.01 and sigma for terminal atoms of 0.01
Cl5 \\sim C75 \\sim Cl6: within 2A with sigma of 0.01 and sigma for terminal
atoms of 0.01
C108 \\sim C113 \\sim C112 \\sim C111 \\sim C110 \\sim C109 \\sim C103 \\sim
C102 \\sim C107 \\sim C106 \\sim C105 \\sim C104: within 2A with sigma of 0.01
and sigma for terminal atoms of 0.01
C97 \\sim O5 \\sim C114 \\sim C95 \\sim C115 \\sim O6 \\sim C96 \\sim C102
\\sim C116 \\sim C118 \\sim C117 \\sim C101 \\sim C103 \\sim C107 \\sim C119
\\sim O7 \\sim C98 \\sim C100 \\sim C104 \\sim C106 \\sim O8 \\sim C99 \\sim
C105: within 2A with sigma of 0.01 and sigma for terminal atoms of 0.01
4. Rigid body (RIGU) restrains
 O2, C76, C92, O1, C77, C83, C91, C89, C78, C82, C88, C84, C90, C93, C79, C81,
 C87, C85, C94, O3, C80, C86, O4
 with sigma for 1-2 distances of 0.004 and sigma for 1-3 distances of 0.004
 Cl6, C75, Cl5
 with sigma for 1-2 distances of 0.004 and sigma for 1-3 distances of 0.004
 O7, O5, C114, C95, C115, O6, C96, C102, C116, C118, C117, C97, C101, C103,
 C107, C119, C98, C100, C104, C106, O8, C99, C105, C113, C108, C109, C112, C110,
  C111
 with sigma for 1-2 distances of 0.004 and sigma for 1-3 distances of 0.004
5. Others
 Sof(I3A)=Sof(Zn2A)=Sof(I4A)=1-FVAR(1)
 Sof(Zn2)=Sof(I3)=Sof(I4)=FVAR(1)
 Sof(I9A)=Sof(Zn5A)=Sof(I10A)=1-FVAR(2)
 Sof(Zn5)=Sof(I10)=Sof(I9)=FVAR(2)
 Sof(I2A)=Sof(I1A)=1-FVAR(3)
 Sof(I1)=Sof(I2)=FVAR(3)
 Sof(I5A)=Sof(Zn3A)=Sof(I6A)=1-FVAR(4)
 Sof(Zn3)=Sof(I6)=Sof(I5)=FVAR(4)
 Sof(I7A)=Sof(Zn4A)=Sof(I8A)=1-FVAR(5)
 Sof(Zn4)=Sof(I8)=Sof(I7)=FVAR(5)
 Sof(I12A)=Sof(I11A)=1-FVAR(6)
 Sof(I12)=Sof(I11)=FVAR(6)
 Fixed Sof: Cl4(0.5) Cl3(0.5) C74(0.5) H74A(0.5) H74B(0.5) C108(0.5) C113(0.5)
 H113(0.5) C112(0.5) H112(0.5) C111(0.5) H111(0.5) C110(0.5) H110(0.5)
 C109(0.5) H109(0.5) C102(0.5) C107(0.5) H107(0.5) C106(0.5) H106(0.5)
 C105(0.5) H105(0.5) C104(0.5) H104(0.5) C103(0.5) H103(0.5)
6.a Ternary CH refined with riding coordinates:
 C94(H94), C90(H90), C91(H91), C93(H93), C119(H119), C116(H116), C115(H115),
 C118(H118)
6.b Secondary CH2 refined with riding coordinates:
 C92(H92A,H92B), C89(H89A,H89B), C75(H75A,H75B), C73(H73A,H73B), C74(H74A,
 H74B), C117(H11A,H11B), C114(H11C,H11D)
6.c Aromatic/amide H refined with riding coordinates:
 C5(H5), C14(H14), C4(H4), C64(H64), C63(H63), C56(H56), C55(H55), C15(H15),
 C20(H20), C43(H43), C27(H27), C2(H2), C1(H1), C28(H28), C45(H45), C19(H19),
 C38(H38), C32(H32), C33(H33), C47(H47), C51(H51), C7(H7), C46(H46), C9(H9),
 C50(H50), C29(H29), C69(H69), C37(H37), C68(H68), C6(H6), C59(H59), C60(H60),
 C42(H42), C30(H30), C65(H65), C61(H61), C48(H48), C10(H10), C41(H41), C22(H22),
  C12(H12), C40(H40), C11(H11), C23(H23), C66(H66), C58(H58), C25(H25),
 C24(H24), C80(H80), C81(H81), C88(H88), C78(H78), C82(H82), C86(H86), C79(H79),
  C84(H84), C85(H85), C87(H87), C101(H101), C100(H100), C99(H99), C98(H98),
 C97(H97), C113(H113), C112(H112), C111(H111), C110(H110), C109(H109),
 C107(H107), C106(H106), C105(H105), C104(H104), C103(H103)
6.d Fitted hexagon refined as free rotating group:
 C96(C101,C100,C99,C98,C97), C108(C113,C112,C111,C110,C109), C102(C107,C106,
 C105,C104,C103)
6.e Tetrahedral OH refined with riding coordinates:
 O3(H3), O4(H4A), O8(H8), O7(H7A)
;
_atom_sites_solution_hydrogens   geom
_atom_sites_solution_primary     dual
_atom_sites_solution_secondary   ?
loop_
_atom_site_label
_atom_site_type_symbol
_atom_site_fract_x
_atom_site_fract_y
_atom_site_fract_z
_atom_site_U_iso_or_equiv
_atom_site_adp_type
_atom_site_occupancy
_atom_site_site_symmetry_order
_atom_site_calc_flag
_atom_site_refinement_flags_posn
_atom_site_refinement_flags_adp
_atom_site_refinement_flags_occupancy
_atom_site_disorder_assembly
_atom_site_disorder_group
Zn6 Zn 1.07751(3) 1.12351(6) 1.09409(3) 0.0701(2) Uani 1 1 d D . . . .
Zn3 Zn 0.6706(3) 0.8362(7) 0.2690(4) 0.0645(11) Uani 0.49(2) 1 d . . P A 1
Zn1 Zn 0.16805(3) 0.35962(6) 0.27460(4) 0.0772(3) Uani 1 1 d . . . . .
Zn2 Zn 0.37437(8) 1.1064(3) 0.43262(10) 0.0723(6) Uani 0.751(6) 1 d . . P B 1
Zn5 Zn 0.86238(19) 0.4128(5) 0.94955(18) 0.0717(11) Uani 0.476(10) 1 d . . P C
1
Zn4 Zn 0.57168(13) 0.3841(3) 0.60353(15) 0.0685(8) Uani 0.538(11) 1 d . . P D 1
N4 N 0.23418(16) 0.8142(4) 0.31013(17) 0.0633(11) Uani 1 1 d . . . . .
N6 N 0.18021(16) 0.8236(4) 0.24948(19) 0.0662(12) Uani 1 1 d . . . . .
N5 N 0.21980(16) 0.9501(4) 0.27091(18) 0.0663(12) Uani 1 1 d . . . . .
N12 N 0.53822(18) 0.8516(4) 0.41316(19) 0.0707(13) Uani 1 1 d . . . . .
N1 N 0.18111(18) 0.4958(4) 0.2799(2) 0.0718(13) Uani 1 1 d . . . . .
N11 N 0.57328(17) 0.7222(4) 0.44154(18) 0.0678(13) Uani 1 1 d . . . . .
N24 N 1.0329(2) 0.6366(4) 0.9171(2) 0.0777(15) Uani 1 1 d . . . . .
N10 N 0.52156(17) 0.7736(4) 0.47390(18) 0.0685(13) Uani 1 1 d . . . . .
N20 N 1.06224(19) 1.0176(4) 1.0498(2) 0.0729(14) Uani 1 1 d . . . . .
N23 N 1.06954(19) 0.7683(4) 0.9418(2) 0.0735(14) Uani 1 1 d . . . . .
N3 N 0.11813(18) 1.0544(4) 0.1410(2) 0.0716(14) Uani 1 1 d . . . . .
N16 N 0.72097(17) 0.5616(4) 0.7723(2) 0.0760(15) Uani 1 1 d . . . . .
N22 N 1.01755(19) 0.7237(4) 0.97538(19) 0.0726(14) Uani 1 1 d . . . . .
N15 N 0.68437(18) 1.0182(4) 0.7752(2) 0.0751(14) Uani 1 1 d . . . . .
N7 N 0.42076(18) 1.0168(5) 0.4399(2) 0.0793(16) Uani 1 1 d . . . . .
N9 N 0.64008(19) 0.8309(4) 0.32005(19) 0.0738(14) Uani 1 1 d . . . . .
N2 N 0.33222(18) 1.0358(4) 0.3898(2) 0.0761(15) Uani 1 1 d . . . . .
N17 N 0.73647(18) 0.6998(4) 0.8078(2) 0.0786(16) Uani 1 1 d . . . . .
N19 N 0.9147(2) 0.4860(5) 0.9509(2) 0.091(2) Uani 1 1 d . . . . .
N18 N 0.6817(2) 0.6885(4) 0.7485(3) 0.0866(19) Uani 1 1 d . . . . .
N14 N 0.82721(19) 0.4760(4) 0.8979(2) 0.0798(16) Uani 1 1 d . . . . .
N21 N 1.1352(2) 0.6541(4) 0.8216(2) 0.0808(16) Uani 1 1 d . . . . .
C8 C 0.2727(2) 0.9462(5) 0.3340(2) 0.0669(14) Uani 1 1 d . . . . .
C18 C 0.18960(19) 0.9101(4) 0.2460(2) 0.0642(14) Uani 1 1 d . . . . .
C17 C 0.2405(2) 0.9005(4) 0.3032(2) 0.0652(14) Uani 1 1 d . . . . .
O2 O 0.8939(2) 1.0748(5) 0.6014(2) 0.1094(18) Uani 1 1 d . U . . .
C16 C 0.2036(2) 0.7772(4) 0.2811(2) 0.0657(14) Uani 1 1 d . . . . .
C71 C 1.0452(2) 0.7798(5) 0.9704(2) 0.0701(16) Uani 1 1 d . . . . .
C34 C 0.51641(19) 0.8393(5) 0.4434(2) 0.0654(14) Uani 1 1 d . . . . .
N8 N 0.5646(2) 0.4875(5) 0.5563(2) 0.093(2) Uani 1 1 d . . . . .
C13 C 0.1651(2) 0.9610(4) 0.2091(2) 0.0693(16) Uani 1 1 d . . . . .
C53 C 0.7417(2) 0.6125(5) 0.8024(3) 0.0765(18) Uani 1 1 d . . . . .
C44 C 0.7732(2) 0.5679(5) 0.8360(2) 0.0738(17) Uani 1 1 d . . . . .
N13 N 0.6160(2) 0.4478(5) 0.6479(2) 0.098(2) Uani 1 1 d . . . . .
C35 C 0.5494(2) 0.7154(5) 0.4697(2) 0.0728(17) Uani 1 1 d . . . . .
C5 C 0.1574(2) 0.5525(5) 0.2543(3) 0.0754(17) Uani 1 1 d . . . . .
H5 H 0.135333 0.528650 0.234523 0.091 Uiso 1 1 calc R . . . .
C3 C 0.1956(2) 0.6794(4) 0.2823(2) 0.0654(14) Uani 1 1 d . . . . .
C14 C 0.1729(2) 1.0493(5) 0.2006(2) 0.0748(18) Uani 1 1 d . . . . .
H14 H 0.194490 1.079439 0.218313 0.090 Uiso 1 1 calc R . . . .
C21 C 0.4831(2) 0.9027(5) 0.4430(2) 0.0730(16) Uani 1 1 d . . . . .
C36 C 0.56649(19) 0.7931(5) 0.4137(2) 0.0662(15) Uani 1 1 d . . . . .
C4 C 0.1634(2) 0.6447(5) 0.2550(2) 0.0758(18) Uani 1 1 d . . . . .
H4 H 0.145279 0.683359 0.236615 0.091 Uiso 1 1 calc R . . . .
C64 C 1.0322(2) 0.9623(5) 1.0502(2) 0.0711(16) Uani 1 1 d . . . . .
H64 H 1.014369 0.976756 1.068739 0.085 Uiso 1 1 calc R . . . .
C63 C 1.0261(2) 0.8859(5) 1.0250(2) 0.0707(16) Uani 1 1 d . . . . .
H63 H 1.004452 0.848358 1.026781 0.085 Uiso 1 1 calc R . . . .
C26 C 0.5552(2) 0.6368(5) 0.5004(3) 0.0783(19) Uani 1 1 d . . . . .
C72 C 1.0619(2) 0.6957(5) 0.9162(2) 0.0743(17) Uani 1 1 d . . . . .
C70 C 1.0114(2) 0.6524(5) 0.9470(2) 0.0735(17) Uani 1 1 d . . . . .
C52 C 0.6909(2) 0.6011(5) 0.7465(3) 0.0800(19) Uani 1 1 d . . . . .
C62 C 1.0503(2) 0.8624(5) 0.9976(2) 0.0773(18) Uani 1 1 d . . . . .
C56 C 0.9631(2) 0.5841(6) 0.9871(3) 0.0789(19) Uani 1 1 d . . . . .
H56 H 0.974618 0.615900 1.013248 0.095 Uiso 1 1 calc R . . . .
C55 C 0.9317(2) 0.5287(6) 0.9871(3) 0.0811(19) Uani 1 1 d . . . . .
H55 H 0.922180 0.521046 1.013709 0.097 Uiso 1 1 calc R . . . .
C39 C 0.6648(3) 0.5456(5) 0.7121(3) 0.087(2) Uani 1 1 d . . . . .
C15 C 0.1487(2) 1.0945(5) 0.1655(2) 0.0742(17) Uani 1 1 d . . . . .
H15 H 0.154482 1.155234 0.159131 0.089 Uiso 1 1 calc R . . . .
C20 C 0.4663(2) 0.9129(6) 0.4792(3) 0.0798(18) Uani 1 1 d . . . . .
H20 H 0.475857 0.880161 0.505661 0.096 Uiso 1 1 calc R . . . .
C57 C 0.9779(2) 0.5939(5) 0.9493(2) 0.0745(17) Uani 1 1 d . . . . .
C43 C 0.7919(2) 0.6107(6) 0.8744(3) 0.082(2) Uani 1 1 d . . . . .
H43 H 0.786750 0.672269 0.879692 0.099 Uiso 1 1 calc R . . . .
C27 C 0.5272(2) 0.6134(5) 0.5230(2) 0.0766(18) Uani 1 1 d . . . . .
H27 H 0.504103 0.648445 0.520170 0.092 Uiso 1 1 calc R . . . .
C2 C 0.2200(2) 0.6212(5) 0.3108(2) 0.0747(17) Uani 1 1 d . . . . .
H2 H 0.241587 0.643768 0.331792 0.090 Uiso 1 1 calc R . . . .
C1 C 0.2121(2) 0.5306(5) 0.3077(3) 0.0787(19) Uani 1 1 d . . . . .
H1 H 0.229353 0.490531 0.326165 0.094 Uiso 1 1 calc R . . . .
C31 C 0.5921(2) 0.8056(5) 0.3815(2) 0.0735(16) Uani 1 1 d . . . . .
C28 C 0.5325(3) 0.5374(6) 0.5507(3) 0.086(2) Uani 1 1 d . . . . .
H28 H 0.512475 0.521148 0.566021 0.103 Uiso 1 1 calc R . . . .
C45 C 0.7831(2) 0.4786(5) 0.8282(3) 0.083(2) Uani 1 1 d . . . . .
H45 H 0.771768 0.447883 0.801679 0.099 Uiso 1 1 calc R . . . .
C19 C 0.4355(3) 0.9710(6) 0.4766(3) 0.086(2) Uani 1 1 d . . . . .
H19 H 0.424210 0.978874 0.502001 0.103 Uiso 1 1 calc R . . . .
O1 O 0.8513(2) 1.1255(5) 0.6456(3) 0.114(2) Uani 1 1 d . U . . .
C38 C 0.6752(2) 0.4607(5) 0.7017(3) 0.085(2) Uani 1 1 d . . . . .
H38 H 0.698973 0.434548 0.716860 0.102 Uiso 1 1 calc R . . . .
C67 C 1.0866(2) 0.6799(5) 0.8836(3) 0.0781(18) Uani 1 1 d . . . . .
C32 C 0.6263(3) 0.7579(6) 0.3850(3) 0.082(2) Uani 1 1 d . . . . .
H32 H 0.634052 0.715300 0.408167 0.098 Uiso 1 1 calc R . . . .
C33 C 0.6492(3) 0.7738(6) 0.3538(2) 0.083(2) Uani 1 1 d . . . . .
H33 H 0.673047 0.741530 0.356796 0.100 Uiso 1 1 calc R . . . .
C47 C 0.6615(3) 0.9611(6) 0.7492(4) 0.101(3) Uani 1 1 d . . . . .
H47 H 0.639457 0.984690 0.729122 0.121 Uiso 1 1 calc R . . . .
C49 C 0.6988(2) 0.8346(5) 0.7772(3) 0.084(2) Uani 1 1 d . . . . .
C54 C 0.7069(2) 0.7353(5) 0.7782(3) 0.081(2) Uani 1 1 d . . . . .
C51 C 0.7158(3) 0.9836(5) 0.8027(3) 0.086(2) Uani 1 1 d . . . . .
H51 H 0.733355 1.023628 0.820940 0.103 Uiso 1 1 calc R . . . .
C7 C 0.2795(3) 1.0376(5) 0.3284(4) 0.102(3) Uani 1 1 d . . . . .
H7 H 0.264068 1.070221 0.304623 0.122 Uiso 1 1 calc R . . . .
C46 C 0.8105(2) 0.4372(6) 0.8614(3) 0.085(2) Uani 1 1 d . . . . .
H46 H 0.817245 0.376254 0.856910 0.102 Uiso 1 1 calc R . . . .
C9 C 0.2978(3) 0.8993(5) 0.3654(3) 0.088(2) Uani 1 1 d . . . . .
H9 H 0.295403 0.835835 0.368377 0.106 Uiso 1 1 calc R . . . .
C50 C 0.7236(2) 0.8918(5) 0.8054(3) 0.0791(19) Uani 1 1 d . . . . .
H50 H 0.745244 0.868662 0.826120 0.095 Uiso 1 1 calc R . . . .
C29 C 0.6059(3) 0.8744(7) 0.3163(3) 0.089(2) Uani 1 1 d . . . . .
H29 H 0.597994 0.913713 0.291749 0.107 Uiso 1 1 calc R . . . .
C69 C 1.1439(3) 0.7137(6) 0.8556(3) 0.088(2) Uani 1 1 d . . . . .
H69 H 1.167310 0.747537 0.858038 0.105 Uiso 1 1 calc R . . . .
C37 C 0.6499(3) 0.4122(5) 0.6680(3) 0.097(3) Uani 1 1 d . . . . .
H37 H 0.657214 0.353924 0.659588 0.116 Uiso 1 1 calc R . . . .
C68 C 1.1221(3) 0.7285(6) 0.8861(3) 0.090(2) Uani 1 1 d . . . . .
H68 H 1.130239 0.771184 0.909130 0.108 Uiso 1 1 calc R . . . .
C6 C 0.3083(3) 1.0793(5) 0.3572(4) 0.107(4) Uani 1 1 d . . . . .
H6 H 0.311768 1.142463 0.354124 0.128 Uiso 1 1 calc R . . . .
C59 C 0.9265(3) 0.5013(9) 0.9128(3) 0.117(4) Uani 1 1 d . . . . .
H59 H 0.912435 0.475498 0.886067 0.140 Uiso 1 1 calc R . . . .
C60 C 1.0856(3) 0.9972(7) 1.0229(4) 0.106(3) Uani 1 1 d . . . . .
H60 H 1.107011 1.036318 1.022223 0.128 Uiso 1 1 calc R . . . .
C42 C 0.8180(2) 0.5618(5) 0.9046(3) 0.085(2) Uani 1 1 d . . . . .
H42 H 0.830042 0.590164 0.931542 0.102 Uiso 1 1 calc R . . . .
C30 C 0.5814(3) 0.8649(8) 0.3465(3) 0.094(3) Uani 1 1 d . . . . .
H30 H 0.557787 0.898461 0.343204 0.113 Uiso 1 1 calc R . . . .
C65 C 1.1023(3) 0.6066(7) 0.8204(3) 0.097(3) Uani 1 1 d . . . . .
H65 H 1.095412 0.562905 0.797570 0.116 Uiso 1 1 calc R . . . .
C61 C 1.0812(3) 0.9236(6) 0.9958(3) 0.100(3) Uani 1 1 d . . . . .
H61 H 1.098455 0.913363 0.976056 0.120 Uiso 1 1 calc R . . . .
C48 C 0.6677(3) 0.8690(6) 0.7494(5) 0.128(5) Uani 1 1 d . . . . .
H48 H 0.650170 0.830596 0.730204 0.153 Uiso 1 1 calc R . . . .
C10 C 0.3274(3) 0.9475(6) 0.3932(3) 0.098(3) Uani 1 1 d . . . . .
H10 H 0.344810 0.915507 0.415642 0.118 Uiso 1 1 calc R . . . .
C41 C 0.6051(3) 0.5277(7) 0.6608(4) 0.106(3) Uani 1 1 d . . . . .
H41 H 0.579852 0.550085 0.648307 0.127 Uiso 1 1 calc R . . . .
C22 C 0.4664(3) 0.9449(8) 0.4049(3) 0.104(3) Uani 1 1 d . . . . .
H22 H 0.476147 0.935007 0.378604 0.124 Uiso 1 1 calc R . . . .
C12 C 0.1334(3) 0.9222(6) 0.1832(4) 0.106(3) Uani 1 1 d . . . . .
H12 H 0.127678 0.860627 0.187612 0.127 Uiso 1 1 calc R . . . .
C40 C 0.6298(3) 0.5789(6) 0.6920(4) 0.111(4) Uani 1 1 d . . . . .
H40 H 0.622118 0.637665 0.699214 0.133 Uiso 1 1 calc R . . . .
C11 C 0.1096(3) 0.9711(7) 0.1508(4) 0.114(4) Uani 1 1 d . . . . .
H11 H 0.086284 0.944169 0.134962 0.136 Uiso 1 1 calc R . . . .
C23 C 0.4362(3) 1.0006(9) 0.4041(3) 0.116(4) Uani 1 1 d . . . . .
H23 H 0.425110 1.029883 0.377021 0.139 Uiso 1 1 calc R . . . .
C66 C 1.0778(3) 0.6169(7) 0.8503(3) 0.101(3) Uani 1 1 d . . . . .
H66 H 1.055064 0.580711 0.847694 0.121 Uiso 1 1 calc R . . . .
C58 C 0.9575(3) 0.5519(7) 0.9117(3) 0.097(2) Uani 1 1 d . . . . .
H58 H 0.965903 0.559409 0.884386 0.116 Uiso 1 1 calc R . . . .
C25 C 0.5881(3) 0.5854(8) 0.5059(4) 0.110(3) Uani 1 1 d . . . . .
H25 H 0.608033 0.598929 0.489882 0.131 Uiso 1 1 calc R . . . .
C77 C 0.8843(3) 0.9787(8) 0.6600(4) 0.107(2) Uani 1 1 d . U . . .
O3 O 0.9072(3) 1.3961(7) 0.5828(3) 0.155(3) Uani 1 1 d . U . . .
H3 H 0.921490 1.397010 0.563925 0.233 Uiso 1 1 calc R . . . .
C76 C 0.8658(3) 1.0499(8) 0.6253(4) 0.107(2) Uani 1 1 d . U . . .
C24 C 0.5922(3) 0.5138(7) 0.5349(4) 0.112(3) Uani 1 1 d . . . . .
H24 H 0.616090 0.481264 0.539918 0.134 Uiso 1 1 calc R . . . .
C83 C 0.8300(3) 1.0115(9) 0.5935(4) 0.121(3) Uani 1 1 d . U . . .
O4 O 0.8529(4) 1.3991(8) 0.6345(4) 0.188(5) Uani 1 1 d . U . . .
H4A H 0.838656 1.431545 0.615412 0.282 Uiso 1 1 calc R . . . .
C80 C 0.9142(5) 0.8520(11) 0.7242(6) 0.147(4) Uani 1 1 d . U . . .
H80 H 0.926028 0.813363 0.747792 0.176 Uiso 1 1 calc R . . . .
C81 C 0.9336(4) 0.8760(11) 0.6917(3) 0.127(4) Uani 1 1 d . U . . .
H81 H 0.957706 0.847027 0.691192 0.152 Uiso 1 1 calc R . . . .
C92 C 0.8835(4) 1.1531(9) 0.5727(4) 0.134(4) Uani 1 1 d . U . . .
H92A H 0.854862 1.161563 0.566215 0.161 Uiso 1 1 calc R . . . .
H92B H 0.892072 1.143681 0.544205 0.161 Uiso 1 1 calc R . . . .
C89 C 0.8803(4) 1.1830(9) 0.6695(4) 0.121(3) Uani 1 1 d . U . . .
H89A H 0.904326 1.147962 0.680897 0.146 Uiso 1 1 calc R . . . .
H89B H 0.871054 1.209013 0.695239 0.146 Uiso 1 1 calc R . . . .
C88 C 0.8342(4) 0.9408(13) 0.5649(5) 0.157(5) Uani 1 1 d . U . . .
H88 H 0.859891 0.918559 0.566190 0.189 Uiso 1 1 calc R . . . .
C78 C 0.8602(4) 0.9471(7) 0.6877(4) 0.109(3) Uani 1 1 d . U . . .
H78 H 0.833732 0.965502 0.684108 0.130 Uiso 1 1 calc R . . . .
C82 C 0.9210(4) 0.9363(12) 0.6611(4) 0.149(5) Uani 1 1 d . U . . .
H82 H 0.936179 0.951616 0.639772 0.179 Uiso 1 1 calc R . . . .
C94 C 0.8602(4) 1.3166(10) 0.6150(5) 0.135(3) Uani 1 1 d . U . . .
H94 H 0.835054 1.282833 0.606395 0.162 Uiso 1 1 calc R . . . .
C86 C 0.7674(5) 0.9272(13) 0.5366(5) 0.162(6) Uani 1 1 d . U . . .
H86 H 0.745830 0.890342 0.523756 0.195 Uiso 1 1 calc R . . . .
C79 C 0.8777(4) 0.8846(9) 0.7222(4) 0.117(3) Uani 1 1 d . U . . .
H79 H 0.863305 0.866146 0.743772 0.141 Uiso 1 1 calc R . . . .
C90 C 0.8890(5) 1.2576(9) 0.6399(4) 0.128(3) Uani 1 1 d . U . . .
H90 H 0.909274 1.296851 0.658336 0.153 Uiso 1 1 calc R . . . .
C91 C 0.9035(5) 1.2368(8) 0.5961(4) 0.127(3) Uani 1 1 d . U . . .
H91 H 0.932419 1.239756 0.598373 0.152 Uiso 1 1 calc R . . . .
C93 C 0.8813(5) 1.3166(11) 0.5752(5) 0.144(4) Uani 1 1 d . U . . .
H93 H 0.864896 1.308707 0.544826 0.173 Uiso 1 1 calc R . . . .
C84 C 0.7920(4) 1.0469(13) 0.5884(6) 0.173(6) Uani 1 1 d . U . . .
H84 H 0.787284 1.095644 0.606595 0.207 Uiso 1 1 calc R . . . .
C85 C 0.7621(5) 1.0126(15) 0.5578(7) 0.201(8) Uani 1 1 d . U . . .
H85 H 0.737956 1.044039 0.550383 0.241 Uiso 1 1 calc R . . . .
I3 I 0.39219(4) 1.24243(10) 0.39010(5) 0.1005(5) Uani 0.751(6) 1 d . . P B 1
I4 I 0.35052(4) 1.11824(19) 0.50420(7) 0.1098(7) Uani 0.751(6) 1 d . . P B 1
I8 I 0.60294(12) 0.26503(11) 0.56297(6) 0.0783(7) Uani 0.538(11) 1 d . . P D 1
I7 I 0.51244(12) 0.3603(2) 0.63765(8) 0.0838(6) Uani 0.538(11) 1 d . . P D 1
I10 I 0.87087(7) 0.24960(19) 0.92940(14) 0.1009(9) Uani 0.476(10) 1 d . . P C 1
I9 I 0.83692(8) 0.43916(19) 1.02115(7) 0.0889(8) Uani 0.476(10) 1 d . . P C 1
Cl1 Cl 0.69571(18) 0.5569(7) 0.5993(3) 0.269(4) Uani 1 1 d . U . . .
Cl2 Cl 0.7565(2) 0.6525(7) 0.5740(3) 0.272(4) Uani 1 1 d . U . . .
Cl5 Cl 0.6320(4) 0.4206(8) 0.7905(5) 0.386(7) Uani 1 1 d . U . . .
Cl6 Cl 0.5578(5) 0.3683(10) 0.7924(6) 0.421(7) Uani 1 1 d . U . . .
C75 C 0.5806(13) 0.387(3) 0.7571(16) 0.395(8) Uani 1 1 d . U . . .
H75A H 0.568735 0.436267 0.737368 0.474 Uiso 1 1 calc R . . . .
H75B H 0.582164 0.331997 0.738938 0.474 Uiso 1 1 calc R . . . .
C73 C 0.7130(7) 0.644(2) 0.5770(12) 0.319(16) Uani 1 1 d . U . . .
H73A H 0.697618 0.649244 0.546358 0.383 Uiso 1 1 calc R . . . .
H73B H 0.706646 0.697848 0.593299 0.383 Uiso 1 1 calc R . . . .
C87 C 0.8056(4) 0.9018(14) 0.5359(5) 0.155(5) Uani 1 1 d . U . . .
H87 H 0.811120 0.857960 0.515446 0.186 Uiso 1 1 calc R . . . .
Cl4 Cl 0.6853(2) 0.5681(7) 0.4684(3) 0.156(3) Uani 0.5 1 d . U P . .
Cl3 Cl 0.7335(3) 0.6177(11) 0.4120(3) 0.217(6) Uani 0.5 1 d . U P . .
C74 C 0.7257(7) 0.642(3) 0.4612(8) 0.176(13) Uani 0.5 1 d . U P . .
H74A H 0.718272 0.706702 0.462729 0.211 Uiso 0.5 1 calc R . P . .
H74B H 0.749234 0.630588 0.484278 0.211 Uiso 0.5 1 calc R . P . .
I12 I 1.11165(19) 1.2379(2) 1.05599(14) 0.0738(9) Uani 0.54(4) 1 d D . P E 1
I11 I 1.01988(17) 1.1470(5) 1.13285(13) 0.0812(9) Uani 0.54(4) 1 d D . P E 1
O5 O 0.6979(4) 1.1747(14) 0.4704(4) 0.222(4) Uani 1 1 d . U . . .
O6 O 0.7523(5) 1.2594(15) 0.4622(5) 0.222(4) Uani 1 1 d . U . . .
C96 C 0.6967(4) 1.2502(12) 0.4013(4) 0.220(5) Uani 1 1 d . U . . .
C101 C 0.6654(5) 1.2063(10) 0.3747(5) 0.225(5) Uani 1 1 d G U . . .
H101 H 0.661735 1.143401 0.378228 0.270 Uiso 1 1 calc R . . . .
C100 C 0.6394(4) 1.2545(12) 0.3429(4) 0.223(6) Uani 1 1 d G U . . .
H100 H 0.618028 1.224555 0.324754 0.268 Uiso 1 1 calc R . . . .
C99 C 0.6448(4) 1.3466(12) 0.3378(4) 0.218(5) Uani 1 1 d G U . . .
H99 H 0.627070 1.379534 0.316090 0.262 Uiso 1 1 calc R . . . .
C98 C 0.6761(5) 1.3904(10) 0.3644(5) 0.219(5) Uani 1 1 d G U . . .
H98 H 0.679819 1.453360 0.360899 0.263 Uiso 1 1 calc R . . . .
C97 C 0.7021(4) 1.3422(13) 0.3962(4) 0.226(5) Uani 1 1 d G U . . .
H97 H 0.723526 1.372207 0.414373 0.272 Uiso 1 1 calc R . . . .
C108 C 0.7482(8) 1.0560(19) 0.4218(8) 0.189(4) Uani 0.5 1 d . U P F 2
C113 C 0.7236(6) 0.984(2) 0.4264(8) 0.189(5) Uani 0.5 1 d DG U P F 2
H113 H 0.698601 0.995850 0.432849 0.226 Uiso 0.5 1 calc R . P F 2
C112 C 0.7356(7) 0.896(2) 0.4217(8) 0.180(5) Uani 0.5 1 d DG U P F 2
H112 H 0.718822 0.847272 0.424817 0.217 Uiso 0.5 1 calc R . P F 2
C111 C 0.7723(7) 0.8794(19) 0.4123(8) 0.184(5) Uani 0.5 1 d DG U P F 2
H111 H 0.780464 0.819119 0.409045 0.221 Uiso 0.5 1 calc R . P F 2
C110 C 0.7969(5) 0.951(2) 0.4077(8) 0.179(5) Uani 0.5 1 d DG U P F 2
H110 H 0.821885 0.939546 0.401304 0.215 Uiso 0.5 1 calc R . P F 2
C109 C 0.7848(7) 1.039(2) 0.4125(8) 0.189(5) Uani 0.5 1 d DG U P F 2
H109 H 0.801664 1.088125 0.409337 0.227 Uiso 0.5 1 calc R . P F 2
C117 C 0.7763(8) 1.238(2) 0.5061(7) 0.236(5) Uani 1 1 d . U . . .
H11A H 0.800560 1.273788 0.511686 0.283 Uiso 1 1 calc R . . . .
H11B H 0.783355 1.172793 0.507745 0.283 Uiso 1 1 calc R . . . .
C114 C 0.6857(7) 1.256(2) 0.4952(7) 0.231(5) Uani 1 1 d . U . . .
H11C H 0.690157 1.313441 0.480894 0.278 Uiso 1 1 calc R . . . .
H11D H 0.657952 1.251603 0.497836 0.278 Uiso 1 1 calc R . . . .
C119 C 0.7494(9) 1.371(3) 0.5420(9) 0.256(5) Uani 1 1 d . U . . .
H119 H 0.747113 1.397613 0.511617 0.307 Uiso 1 1 calc R . . . .
C116 C 0.7513(10) 1.260(3) 0.5407(10) 0.245(5) Uani 1 1 d . U . . .
H116 H 0.766026 1.239683 0.570268 0.294 Uiso 1 1 calc R . . . .
O8 O 0.7688(5) 1.4338(16) 0.5759(6) 0.265(6) Uani 1 1 d . U . . .
H8 H 0.786590 1.461110 0.566564 0.397 Uiso 1 1 calc R . . . .
C115 C 0.7128(9) 1.244(2) 0.5394(8) 0.247(5) Uani 1 1 d . U . . .
H115 H 0.706390 1.195520 0.559238 0.297 Uiso 1 1 calc R . . . .
O7 O 0.7068(5) 1.3453(15) 0.6010(5) 0.268(6) Uani 1 1 d . U . . .
H7A H 0.691885 1.302459 0.604314 0.403 Uiso 1 1 calc R . . . .
I1 I 0.12745(9) 0.3415(3) 0.19521(16) 0.0795(7) Uani 0.60(2) 1 d . . P G 1
I6 I 0.73292(13) 0.7471(5) 0.2927(2) 0.0798(9) Uani 0.49(2) 1 d . . P A 1
I5 I 0.6192(2) 0.8233(3) 0.19836(12) 0.0828(9) Uani 0.49(2) 1 d . . P A 1
I2 I 0.23153(18) 0.2642(3) 0.2951(2) 0.0917(10) Uani 0.60(2) 1 d . . P G 1
I3A I 0.3900(4) 1.2418(4) 0.4084(5) 0.258(7) Uani 0.249(6) 1 d . . P B 2
Zn2A Zn 0.3736(5) 1.0971(10) 0.4424(6) 0.146(6) Uani 0.249(6) 1 d . . P B 2
I4A I 0.3528(2) 1.0875(6) 0.5154(3) 0.150(3) Uani 0.249(6) 1 d . . P B 2
I9A I 0.84624(17) 0.4178(5) 1.01686(18) 0.183(2) Uani 0.524(10) 1 d . . P C 2
Zn5A Zn 0.8675(2) 0.4061(5) 0.9455(3) 0.128(3) Uani 0.524(10) 1 d . . P C 2
I10A I 0.8781(2) 0.2561(2) 0.9085(3) 0.174(2) Uani 0.524(10) 1 d . . P C 2
I2A I 0.2284(2) 0.2728(6) 0.3051(4) 0.0980(16) Uani 0.40(2) 1 d . . P G 2
I1A I 0.12533(19) 0.3353(4) 0.2002(3) 0.1022(18) Uani 0.40(2) 1 d . . P G 2
I5A I 0.6310(4) 0.8248(3) 0.19734(15) 0.1054(14) Uani 0.51(2) 1 d . . P A 2
Zn3A Zn 0.6726(3) 0.8541(7) 0.2744(4) 0.0741(14) Uani 0.51(2) 1 d . . P A 2
I6A I 0.7352(2) 0.7633(5) 0.2993(3) 0.1021(15) Uani 0.51(2) 1 d . . P A 2
I7A I 0.52659(19) 0.3451(3) 0.63053(14) 0.0946(11) Uani 0.462(11) 1 d . . P D 2
Zn4A Zn 0.5844(2) 0.3741(4) 0.5946(2) 0.0838(14) Uani 0.462(11) 1 d . . P D 2
I8A I 0.6212(2) 0.26031(15) 0.55731(10) 0.1042(12) Uani 0.462(11) 1 d . . P D 2
C95 C 0.7220(6) 1.203(2) 0.4383(7) 0.210(4) Uani 1 1 d . U . . .
C118 C 0.7049(9) 1.360(2) 0.5553(8) 0.258(5) Uani 1 1 d . U . . .
H118 H 0.682345 1.394967 0.538001 0.310 Uiso 1 1 calc R . . . .
C102 C 0.7426(8) 1.105(2) 0.4319(8) 0.188(4) Uani 0.5 1 d . U P H 1
C107 C 0.7202(6) 1.027(2) 0.4263(9) 0.187(5) Uani 0.5 1 d DG U P H 1
H107 H 0.694281 1.027656 0.431381 0.224 Uiso 0.5 1 calc R . P H 1
C106 C 0.7357(7) 0.947(2) 0.4133(8) 0.185(5) Uani 0.5 1 d DG U P H 1
H106 H 0.720457 0.893675 0.409539 0.222 Uiso 0.5 1 calc R . P H 1
C105 C 0.7737(8) 0.9459(19) 0.4059(8) 0.186(5) Uani 0.5 1 d DG U P H 1
H105 H 0.784299 0.891469 0.397075 0.223 Uiso 0.5 1 calc R . P H 1
C104 C 0.7960(5) 1.024(2) 0.4115(9) 0.184(5) Uani 0.5 1 d DG U P H 1
H104 H 0.821965 1.023242 0.406452 0.220 Uiso 0.5 1 calc R . P H 1
C103 C 0.7805(7) 1.104(2) 0.4245(8) 0.186(5) Uani 0.5 1 d DG U P H 1
H103 H 0.795789 1.157224 0.428294 0.224 Uiso 0.5 1 calc R . P H 1
I12A I 1.1164(3) 1.2403(4) 1.05803(18) 0.0956(17) Uani 0.46(4) 1 d D . P E 2
I11A I 1.0229(2) 1.1578(7) 1.1314(2) 0.0906(13) Uani 0.46(4) 1 d D . P E 2

loop_
_atom_site_aniso_label
_atom_site_aniso_U_11
_atom_site_aniso_U_22
_atom_site_aniso_U_33
_atom_site_aniso_U_23
_atom_site_aniso_U_13
_atom_site_aniso_U_12
Zn6 0.0843(5) 0.0449(5) 0.0711(4) -0.0014(4) -0.0086(4) 0.0066(4)
Zn3 0.094(2) 0.025(3) 0.075(2) -0.0127(18) 0.0188(15) -0.0074(18)
Zn1 0.0945(6) 0.0410(5) 0.0923(6) 0.0083(4) 0.0092(5) -0.0025(4)
Zn2 0.0709(11) 0.0575(13) 0.0821(9) -0.0146(8) 0.0003(8) -0.0048(9)
Zn5 0.0719(18) 0.051(2) 0.0859(19) 0.0056(16) 0.0009(17) -0.0029(13)
Zn4 0.0772(18) 0.0497(13) 0.0696(15) 0.0080(10) -0.0069(11) -0.0140(13)
N4 0.081(3) 0.036(2) 0.068(2) -0.002(2) 0.005(2) 0.003(2)
N6 0.070(3) 0.046(3) 0.076(3) 0.000(2) 0.001(2) 0.005(2)
N5 0.077(3) 0.042(3) 0.073(3) 0.002(2) -0.002(2) 0.011(2)
N12 0.080(3) 0.055(3) 0.071(3) 0.006(2) 0.000(2) -0.008(3)
N1 0.084(3) 0.041(3) 0.084(3) 0.007(2) 0.002(3) 0.001(2)
N11 0.081(3) 0.047(3) 0.070(3) 0.001(2) 0.000(2) -0.008(2)
N24 0.095(4) 0.054(3) 0.078(3) -0.001(3) 0.000(3) 0.004(3)
N10 0.074(3) 0.058(3) 0.068(3) 0.008(2) 0.000(2) -0.004(3)
N20 0.091(4) 0.041(3) 0.079(3) -0.003(2) -0.001(3) -0.006(3)
N23 0.090(4) 0.049(3) 0.073(3) -0.004(2) -0.005(3) 0.005(3)
N3 0.087(3) 0.035(3) 0.082(3) -0.003(2) -0.007(3) 0.004(2)
N16 0.077(3) 0.045(3) 0.092(3) 0.007(3) -0.017(3) -0.012(2)
N22 0.088(4) 0.050(3) 0.073(3) -0.003(2) 0.000(3) 0.001(3)
N15 0.078(3) 0.045(3) 0.097(4) 0.002(3) 0.003(3) -0.001(2)
N7 0.077(3) 0.070(4) 0.081(3) -0.005(3) -0.006(3) 0.003(3)
N9 0.090(4) 0.061(4) 0.067(3) 0.000(2) 0.008(2) -0.002(3)
N2 0.080(3) 0.043(3) 0.095(4) -0.015(3) -0.006(3) 0.000(2)
N17 0.085(3) 0.046(3) 0.090(3) -0.002(3) -0.016(3) -0.002(3)
N19 0.099(4) 0.057(4) 0.103(4) 0.005(3) -0.013(3) -0.022(3)
N18 0.091(4) 0.043(3) 0.110(4) 0.001(3) -0.018(3) -0.006(3)
N14 0.084(3) 0.053(3) 0.092(4) 0.015(3) -0.007(3) -0.004(3)
N21 0.106(4) 0.050(3) 0.080(3) -0.008(3) 0.002(3) 0.011(3)
C8 0.082(4) 0.044(3) 0.073(3) 0.000(3) 0.010(3) 0.008(3)
C18 0.076(3) 0.037(3) 0.074(3) -0.001(2) 0.001(3) 0.009(3)
C17 0.079(4) 0.036(3) 0.075(3) 0.003(3) 0.003(3) 0.005(3)
O2 0.122(4) 0.098(5) 0.114(4) 0.007(3) 0.035(3) 0.025(4)
C16 0.086(4) 0.041(3) 0.067(3) -0.001(2) 0.008(3) -0.003(3)
C71 0.075(4) 0.048(3) 0.079(3) -0.005(3) -0.005(3) -0.002(3)
C34 0.075(3) 0.050(3) 0.065(3) 0.007(3) -0.001(3) -0.013(3)
N8 0.106(5) 0.058(4) 0.098(4) 0.021(3) -0.021(4) -0.018(4)
C13 0.078(4) 0.037(3) 0.083(4) -0.008(3) -0.006(3) 0.005(3)
C53 0.076(4) 0.047(4) 0.098(4) 0.004(3) -0.002(3) -0.003(3)
C44 0.083(4) 0.041(3) 0.083(4) 0.001(3) -0.017(3) -0.007(3)
N13 0.122(5) 0.047(3) 0.101(4) 0.010(3) -0.036(4) -0.013(3)
C35 0.075(4) 0.061(4) 0.071(3) 0.009(3) -0.013(3) -0.015(3)
C5 0.084(4) 0.045(3) 0.089(4) 0.007(3) -0.002(3) -0.007(3)
C3 0.082(4) 0.038(3) 0.071(3) 0.000(2) 0.003(3) 0.006(3)
C14 0.094(4) 0.043(3) 0.076(3) 0.005(3) -0.011(3) -0.002(3)
C21 0.085(4) 0.053(4) 0.075(3) -0.003(3) 0.000(3) -0.012(3)
C36 0.070(3) 0.052(3) 0.067(3) 0.009(3) -0.011(2) -0.008(3)
C4 0.091(4) 0.048(4) 0.079(4) 0.006(3) -0.006(3) 0.002(3)
C64 0.069(3) 0.062(4) 0.074(3) -0.006(3) -0.007(3) 0.007(3)
C63 0.071(3) 0.055(4) 0.079(3) -0.003(3) -0.004(3) 0.001(3)
C26 0.084(4) 0.053(4) 0.085(4) 0.008(3) -0.015(3) -0.002(3)
C72 0.090(4) 0.050(4) 0.075(3) -0.003(3) -0.004(3) -0.008(3)
C70 0.086(4) 0.053(4) 0.074(3) 0.000(3) -0.001(3) 0.005(3)
C52 0.083(4) 0.044(3) 0.101(5) 0.001(3) -0.010(4) -0.009(3)
C62 0.096(5) 0.057(4) 0.070(3) -0.006(3) -0.005(3) -0.006(3)
C56 0.080(4) 0.059(4) 0.086(4) 0.000(3) -0.011(3) -0.004(3)
C55 0.080(4) 0.061(4) 0.096(4) 0.002(4) 0.004(3) 0.003(3)
C39 0.096(5) 0.047(4) 0.099(5) 0.006(3) -0.023(4) -0.016(3)
C15 0.088(4) 0.036(3) 0.087(4) 0.002(3) -0.010(3) 0.001(3)
C20 0.080(4) 0.071(5) 0.084(4) 0.001(4) 0.004(3) 0.004(4)
C57 0.091(4) 0.042(3) 0.081(4) 0.004(3) -0.004(3) 0.002(3)
C43 0.085(4) 0.054(4) 0.094(4) 0.004(3) -0.015(4) -0.007(3)
C27 0.088(4) 0.057(4) 0.077(4) 0.012(3) -0.001(3) -0.013(3)
C2 0.085(4) 0.051(4) 0.080(4) -0.001(3) -0.003(3) -0.003(3)
C1 0.097(5) 0.044(3) 0.086(4) 0.009(3) -0.004(3) -0.005(3)
C31 0.083(4) 0.062(4) 0.071(3) 0.005(3) 0.003(3) -0.006(3)
C28 0.092(5) 0.071(5) 0.081(4) 0.023(4) -0.016(3) -0.022(4)
C45 0.087(4) 0.052(4) 0.096(4) -0.001(3) -0.015(4) -0.002(3)
C19 0.103(5) 0.069(5) 0.081(4) -0.010(4) 0.008(4) -0.005(4)
O1 0.117(5) 0.095(5) 0.135(5) -0.013(4) 0.038(4) 0.005(4)
C38 0.092(5) 0.049(4) 0.095(4) -0.004(3) -0.028(4) -0.004(3)
C67 0.098(5) 0.050(4) 0.081(4) -0.003(3) 0.007(3) 0.004(3)
C32 0.096(5) 0.075(5) 0.071(4) 0.012(3) 0.008(3) 0.014(4)
C33 0.094(5) 0.083(5) 0.072(4) 0.012(4) 0.012(3) 0.011(4)
C47 0.093(5) 0.049(4) 0.144(8) -0.001(5) -0.017(5) 0.007(4)
C49 0.084(4) 0.046(4) 0.109(5) 0.000(4) -0.013(4) -0.003(3)
C54 0.086(4) 0.047(4) 0.101(5) -0.002(3) -0.005(4) -0.007(3)
C51 0.106(5) 0.048(4) 0.098(5) -0.011(4) 0.007(4) -0.008(4)
C7 0.098(5) 0.038(3) 0.142(7) 0.009(4) -0.044(5) -0.002(3)
C46 0.087(4) 0.050(4) 0.108(5) 0.001(4) -0.002(4) 0.004(3)
C9 0.104(5) 0.049(4) 0.091(4) 0.006(3) -0.030(4) -0.004(4)
C50 0.077(4) 0.053(4) 0.096(4) -0.004(3) -0.009(3) -0.005(3)
C29 0.090(5) 0.089(6) 0.085(4) 0.018(4) 0.008(4) -0.007(4)
C69 0.100(5) 0.066(5) 0.092(5) -0.016(4) 0.006(4) -0.014(4)
C37 0.127(6) 0.041(4) 0.099(5) 0.009(3) -0.032(5) -0.010(4)
C68 0.109(6) 0.073(5) 0.082(4) -0.016(4) 0.006(4) -0.017(4)
C6 0.094(5) 0.039(4) 0.159(8) 0.002(4) -0.041(5) -0.004(4)
C59 0.122(7) 0.129(10) 0.091(5) -0.029(6) 0.003(5) -0.063(7)
C60 0.124(7) 0.066(5) 0.132(7) -0.030(5) 0.033(6) -0.033(5)
C42 0.089(5) 0.057(4) 0.091(4) 0.013(4) -0.021(4) -0.017(3)
C30 0.084(5) 0.108(7) 0.090(5) 0.024(5) 0.016(4) 0.015(5)
C65 0.103(6) 0.078(6) 0.105(5) -0.042(5) 0.014(4) -0.016(5)
C61 0.136(7) 0.062(5) 0.111(6) -0.019(4) 0.044(5) -0.021(5)
C48 0.120(7) 0.048(5) 0.177(10) -0.012(5) -0.060(7) 0.012(5)
C10 0.116(6) 0.051(4) 0.101(5) 0.012(4) -0.039(5) 0.000(4)
C41 0.111(6) 0.066(5) 0.118(6) 0.009(5) -0.031(5) -0.003(5)
C22 0.109(6) 0.122(8) 0.081(4) 0.026(5) 0.022(4) 0.032(6)
C12 0.108(6) 0.054(4) 0.126(6) 0.022(4) -0.049(5) -0.017(4)
C40 0.111(6) 0.050(4) 0.142(8) 0.005(5) -0.043(6) 0.003(4)
C11 0.111(6) 0.069(5) 0.129(7) 0.033(5) -0.052(6) -0.023(5)
C23 0.126(7) 0.139(10) 0.082(5) 0.037(6) 0.017(5) 0.053(7)
C66 0.108(6) 0.083(6) 0.113(6) -0.040(5) 0.025(5) -0.027(5)
C58 0.113(6) 0.089(6) 0.085(4) -0.005(4) 0.011(4) -0.011(5)
C25 0.086(5) 0.093(7) 0.143(8) 0.053(6) 0.006(5) -0.006(5)
C77 0.113(6) 0.090(6) 0.124(6) 0.001(5) 0.041(4) 0.017(5)
O3 0.194(9) 0.113(6) 0.165(8) 0.008(6) 0.050(6) -0.005(6)
C76 0.116(5) 0.091(6) 0.118(6) -0.001(4) 0.037(4) 0.006(4)
C24 0.102(6) 0.068(6) 0.151(9) 0.029(6) -0.010(6) 0.012(5)
C83 0.109(5) 0.108(8) 0.150(8) -0.024(6) 0.031(5) 0.016(5)
O4 0.278(14) 0.115(7) 0.199(10) 0.021(7) 0.113(9) 0.058(8)
C80 0.169(10) 0.114(10) 0.168(10) 0.015(8) 0.059(8) 0.023(8)
C81 0.128(7) 0.157(11) 0.089(5) 0.012(6) 0.004(5) 0.030(7)
C92 0.178(11) 0.124(7) 0.095(6) 0.010(5) 0.017(6) -0.018(7)
C89 0.132(8) 0.101(7) 0.137(8) -0.009(5) 0.041(6) 0.000(6)
C88 0.135(8) 0.177(13) 0.158(10) -0.064(9) 0.025(7) -0.001(8)
C78 0.145(7) 0.074(6) 0.115(6) 0.003(4) 0.046(5) 0.000(5)
C82 0.132(8) 0.188(13) 0.133(8) 0.049(8) 0.039(6) 0.045(8)
C94 0.130(8) 0.099(7) 0.173(9) -0.007(6) 0.023(6) 0.001(6)
C86 0.145(8) 0.175(13) 0.158(10) -0.052(10) 0.010(8) 0.016(9)
C79 0.140(7) 0.094(7) 0.124(7) 0.005(5) 0.043(6) 0.008(6)
C90 0.167(9) 0.095(7) 0.124(7) 0.002(5) 0.034(6) 0.005(6)
C91 0.162(9) 0.090(6) 0.133(7) -0.006(5) 0.043(6) 0.003(6)
C93 0.172(10) 0.123(8) 0.132(7) 0.020(7) 0.020(7) -0.008(7)
C84 0.122(7) 0.195(14) 0.188(12) -0.072(11) 0.002(7) 0.039(8)
C85 0.160(10) 0.213(15) 0.205(14) -0.085(12) -0.021(10) 0.050(11)
I3 0.1160(8) 0.0574(5) 0.1167(8) 0.0012(5) -0.0036(7) -0.0163(4)
I4 0.0777(6) 0.1518(16) 0.0987(8) -0.0528(9) 0.0150(5) -0.0285(7)
I8 0.0873(13) 0.0489(6) 0.0918(7) 0.0031(4) 0.0015(6) -0.0033(5)
I7 0.0904(12) 0.0787(9) 0.0772(7) 0.0022(6) 0.0047(7) -0.0300(8)
I10 0.0836(11) 0.0483(9) 0.1522(19) 0.0035(10) -0.0206(10) 0.0074(5)
I9 0.0764(9) 0.1016(14) 0.0843(10) 0.0196(10) 0.0053(6) -0.0084(8)
Cl1 0.171(4) 0.352(11) 0.269(7) 0.111(7) 0.009(4) -0.015(6)
Cl2 0.198(5) 0.372(12) 0.258(7) -0.086(7) 0.073(5) -0.063(6)
Cl5 0.394(12) 0.304(10) 0.526(16) 0.251(11) 0.248(12) 0.105(10)
Cl6 0.415(13) 0.330(11) 0.566(17) 0.199(12) 0.211(13) 0.088(11)
C75 0.393(13) 0.313(11) 0.540(17) 0.231(12) 0.242(13) 0.093(11)
C73 0.22(2) 0.34(3) 0.45(4) 0.01(3) 0.19(2) -0.08(2)
C87 0.130(7) 0.191(14) 0.136(9) -0.054(9) 0.008(7) -0.006(8)
Cl4 0.146(5) 0.154(7) 0.172(6) 0.013(5) 0.042(4) 0.037(5)
Cl3 0.145(6) 0.359(17) 0.156(6) 0.073(8) 0.052(5) 0.088(8)
C74 0.100(14) 0.30(4) 0.111(15) -0.02(2) -0.016(12) 0.03(2)
I12 0.0970(15) 0.0437(11) 0.0803(12) -0.0032(9) 0.0167(14) -0.0015(7)
I11 0.0980(14) 0.0693(17) 0.0766(13) 0.0087(12) 0.0184(16) 0.0218(11)
O5 0.188(7) 0.328(11) 0.157(6) 0.006(7) 0.054(5) 0.009(7)
O6 0.184(7) 0.311(11) 0.162(7) 0.039(7) 0.014(6) -0.007(7)
C96 0.182(7) 0.320(11) 0.153(7) 0.022(7) 0.020(6) 0.011(8)
C101 0.186(9) 0.318(13) 0.156(8) 0.014(9) -0.001(7) 0.025(9)
C100 0.192(9) 0.313(14) 0.153(8) 0.019(10) 0.007(7) 0.031(10)
C99 0.188(9) 0.315(14) 0.146(8) 0.027(10) 0.021(7) 0.028(10)
C98 0.189(9) 0.317(13) 0.152(8) 0.027(9) 0.032(7) 0.021(10)
C97 0.189(9) 0.322(12) 0.162(8) 0.030(9) 0.023(7) 0.011(9)
C108 0.130(6) 0.323(13) 0.118(5) 0.012(8) 0.030(5) -0.005(8)
C113 0.127(6) 0.323(13) 0.117(6) 0.010(8) 0.029(5) -0.004(8)
C112 0.117(6) 0.320(13) 0.110(6) 0.005(9) 0.035(6) -0.003(9)
C111 0.121(7) 0.321(13) 0.115(6) 0.007(9) 0.035(6) -0.003(9)
C110 0.113(7) 0.320(13) 0.109(6) 0.011(9) 0.035(6) -0.004(9)
C109 0.129(6) 0.323(13) 0.116(6) 0.013(8) 0.028(5) -0.007(8)
C117 0.210(9) 0.321(12) 0.163(8) 0.032(8) 0.004(7) 0.000(9)
C114 0.210(8) 0.329(12) 0.156(7) -0.003(8) 0.041(7) 0.014(9)
C119 0.234(9) 0.338(12) 0.178(7) 0.000(9) -0.003(7) 0.001(9)
C116 0.222(8) 0.332(12) 0.166(7) 0.013(8) 0.006(7) 0.003(9)
O8 0.235(10) 0.341(14) 0.195(9) -0.004(10) -0.013(9) -0.007(11)
C115 0.230(8) 0.336(11) 0.167(7) 0.001(8) 0.019(7) 0.003(9)
O7 0.268(11) 0.352(14) 0.166(7) 0.004(9) -0.003(8) 0.015(11)
I1 0.0997(14) 0.0529(10) 0.0800(10) -0.0001(7) 0.0040(9) -0.0062(8)
I6 0.1034(16) 0.0415(17) 0.1024(14) 0.0081(12) 0.0392(10) 0.0129(9)
I5 0.118(2) 0.0604(9) 0.0664(9) 0.0023(8) 0.0089(9) -0.0122(10)
I2 0.1038(18) 0.0521(7) 0.1162(18) 0.0137(10) 0.0152(13) 0.0182(9)
I3A 0.347(11) 0.070(3) 0.257(9) 0.029(4) -0.181(8) -0.070(4)
Zn2A 0.143(8) 0.061(5) 0.186(12) -0.039(7) -0.079(7) 0.020(5)
I4A 0.158(4) 0.129(4) 0.134(4) -0.057(3) -0.039(3) 0.059(4)
I9A 0.114(2) 0.244(4) 0.174(3) 0.129(3) -0.0079(16) 0.000(2)
Zn5A 0.104(3) 0.076(3) 0.169(5) 0.056(3) -0.058(3) -0.016(2)
I10A 0.192(3) 0.0540(9) 0.223(5) 0.0176(18) -0.084(3) 0.0138(14)
I2A 0.1030(15) 0.055(2) 0.149(4) 0.034(2) 0.058(2) 0.0217(13)
I1A 0.172(5) 0.0511(14) 0.0853(16) -0.0044(11) 0.0306(18) -0.0283(17)
I5A 0.152(4) 0.0761(12) 0.0869(11) -0.0200(10) 0.0206(15) -0.0178(16)
Zn3A 0.118(2) 0.026(3) 0.078(3) -0.0124(18) 0.0195(17) -0.0153(19)
I6A 0.152(3) 0.0386(17) 0.133(3) 0.0123(15) 0.0689(19) 0.0136(11)
I7A 0.110(2) 0.0759(13) 0.0866(12) 0.0160(9) -0.0075(12) -0.0355(14)
Zn4A 0.106(4) 0.0536(18) 0.079(2) 0.0121(15) -0.012(2) -0.018(2)
I8A 0.127(3) 0.0745(10) 0.1004(10) 0.0121(7) -0.0037(14) 0.0075(11)
C95 0.164(6) 0.319(10) 0.147(6) 0.022(6) 0.031(5) 0.002(7)
C118 0.246(9) 0.342(12) 0.170(7) 0.000(8) 0.003(8) 0.005(9)
C102 0.131(6) 0.321(12) 0.117(5) 0.013(7) 0.035(5) -0.002(8)
C107 0.128(7) 0.321(13) 0.114(6) 0.011(9) 0.028(6) -0.001(8)
C106 0.123(6) 0.322(13) 0.112(6) 0.006(8) 0.030(5) -0.001(9)
C105 0.125(6) 0.321(13) 0.113(5) 0.009(8) 0.030(5) -0.004(9)
C104 0.118(6) 0.324(13) 0.112(6) 0.012(8) 0.033(5) -0.007(9)
C103 0.127(6) 0.322(13) 0.115(6) 0.012(8) 0.034(6) -0.004(9)
I12A 0.125(3) 0.0533(16) 0.0916(17) 0.0097(13) -0.019(2) -0.0060(12)
I11A 0.0969(17) 0.0635(17) 0.097(2) -0.0068(15) -0.014(2) 0.0158(12)

_geom_special_details            
;
 All esds (except the esd in the dihedral angle between two l.s. planes)
 are estimated using the full covariance matrix.  The cell esds are taken
 into account individually in the estimation of esds in distances, angles
 and torsion angles; correlations between esds in cell parameters are only
 used when they are defined by crystal symmetry.  An approximate (isotropic)
 treatment of cell esds is used for estimating esds involving l.s. planes.
;
loop_
_geom_bond_atom_site_label_1
_geom_bond_atom_site_label_2
_geom_bond_distance
_geom_bond_site_symmetry_2
_geom_bond_publ_flag
Zn6 N20 2.076(6) . ?
Zn6 N3 2.080(6) 1_656 ?
Zn6 I12 2.496(4) . ?
Zn6 I11 2.563(5) . ?
Zn6 I12A 2.585(7) . ?
Zn6 I11A 2.470(7) . ?
Zn3 N15 2.210(11) 4_575 ?
Zn3 N9 2.069(12) . ?
Zn3 I6 2.526(11) . ?
Zn3 I5 2.535(10) . ?
Zn1 N1 2.068(6) . ?
Zn1 N21 2.028(7) 4_465 ?
Zn1 I1 2.580(4) . ?
Zn1 I2 2.601(6) . ?
Zn1 I2A 2.490(7) . ?
Zn1 I1A 2.494(6) . ?
Zn2 N7 2.074(8) . ?
Zn2 N2 2.054(6) . ?
Zn2 I3 2.547(4) . ?
Zn2 I4 2.512(3) . ?
Zn5 N19 2.120(10) . ?
Zn5 N14 2.032(9) . ?
Zn5 I10 2.527(7) . ?
Zn5 I9 2.566(5) . ?
Zn4 N8 2.092(8) . ?
Zn4 N13 2.074(8) . ?
Zn4 I8 2.533(4) . ?
Zn4 I7 2.528(4) . ?
N4 C17 1.323(8) . ?
N4 C16 1.363(8) . ?
N6 C18 1.332(9) . ?
N6 C16 1.330(9) . ?
N5 C18 1.315(8) . ?
N5 C17 1.328(8) . ?
N12 C34 1.329(9) . ?
N12 C36 1.312(10) . ?
N1 C5 1.322(9) . ?
N1 C1 1.341(9) . ?
N11 C35 1.324(10) . ?
N11 C36 1.345(9) . ?
N24 C72 1.345(10) . ?
N24 C70 1.322(11) . ?
N10 C34 1.338(8) . ?
N10 C35 1.325(11) . ?
N20 C64 1.334(10) . ?
N20 C60 1.309(13) . ?
N23 C71 1.352(11) . ?
N23 C72 1.328(9) . ?
N3 C15 1.320(9) . ?
N3 C11 1.318(11) . ?
N16 C53 1.298(9) . ?
N16 C52 1.320(9) . ?
N22 C71 1.307(10) . ?
N22 C70 1.360(9) . ?
N15 C47 1.319(11) . ?
N15 C51 1.347(11) . ?
N15 Zn3A 1.935(12) 4_576 ?
N7 C19 1.328(11) . ?
N7 C23 1.342(12) . ?
N7 Zn2A 2.046(17) . ?
N9 C33 1.327(10) . ?
N9 C29 1.343(12) . ?
N9 Zn3A 2.006(13) . ?
N2 C6 1.336(10) . ?
N2 C10 1.325(10) . ?
N2 Zn2A 2.144(14) . ?
N17 C53 1.320(10) . ?
N17 C54 1.340(10) . ?
N19 C55 1.315(11) . ?
N19 C59 1.339(13) . ?
N19 Zn5A 2.010(11) . ?
N18 C52 1.339(10) . ?
N18 C54 1.331(10) . ?
N14 C46 1.292(11) . ?
N14 C42 1.337(11) . ?
N14 Zn5A 2.091(9) . ?
N21 C69 1.356(10) . ?
N21 C65 1.343(12) . ?
C8 C17 1.481(9) . ?
C8 C7 1.391(10) . ?
C8 C9 1.359(9) . ?
C18 C13 1.483(9) . ?
O2 C76 1.390(13) . ?
O2 C92 1.459(14) . ?
C16 C3 1.477(9) . ?
C71 C62 1.472(10) . ?
C34 C21 1.495(11) . ?
N8 C28 1.325(13) . ?
N8 C24 1.332(15) . ?
N8 Zn4A 2.090(9) . ?
C13 C14 1.372(10) . ?
C13 C12 1.354(10) . ?
C53 C44 1.503(10) . ?
C44 C43 1.382(10) . ?
C44 C45 1.400(11) . ?
N13 C37 1.331(12) . ?
N13 C41 1.328(13) . ?
N13 Zn4A 2.090(9) . ?
C35 C26 1.486(10) . ?
C5 C4 1.381(10) . ?
C3 C4 1.364(10) . ?
C3 C2 1.392(10) . ?
C14 C15 1.401(9) . ?
C21 C20 1.367(12) . ?
C21 C22 1.353(11) . ?
C36 C31 1.476(11) . ?
C64 C63 1.364(10) . ?
C63 C62 1.356(12) . ?
C26 C27 1.355(12) . ?
C26 C25 1.363(13) . ?
C72 C67 1.466(12) . ?
C70 C57 1.469(11) . ?
C52 C39 1.496(10) . ?
C62 C61 1.419(13) . ?
C56 C55 1.370(12) . ?
C56 C57 1.370(12) . ?
C39 C38 1.364(12) . ?
C39 C40 1.351(12) . ?
C20 C19 1.369(12) . ?
C57 C58 1.381(12) . ?
C43 C42 1.371(10) . ?
C27 C28 1.401(10) . ?
C2 C1 1.370(10) . ?
C31 C32 1.374(12) . ?
C31 C30 1.380(11) . ?
C45 C46 1.393(11) . ?
O1 C76 1.424(13) . ?
O1 C89 1.412(14) . ?
C38 C37 1.417(10) . ?
C67 C68 1.424(13) . ?
C67 C66 1.375(11) . ?
C32 C33 1.388(12) . ?
C47 C48 1.382(12) . ?
C49 C54 1.497(11) . ?
C49 C50 1.385(10) . ?
C49 C48 1.343(12) . ?
C51 C50 1.387(11) . ?
C7 C6 1.350(11) . ?
C9 C10 1.398(11) . ?
C29 C30 1.393(13) . ?
C69 C68 1.341(14) . ?
C59 C58 1.323(14) . ?
C60 C61 1.363(13) . ?
C65 C66 1.385(14) . ?
C41 C40 1.381(13) . ?
C22 C23 1.336(14) . ?
C12 C11 1.370(11) . ?
C25 C24 1.374(14) . ?
C77 C76 1.547(15) . ?
C77 C78 1.396(15) . ?
C77 C82 1.421(16) . ?
O3 C93 1.475(18) . ?
C76 C83 1.536(16) . ?
C83 C88 1.395(18) . ?
C83 C84 1.404(17) . ?
O4 C94 1.406(17) . ?
C80 C81 1.36(2) . ?
C80 C79 1.35(2) . ?
C81 C82 1.309(18) . ?
C92 C91 1.530(17) . ?
C89 C90 1.503(18) . ?
C88 C87 1.330(19) . ?
C78 C79 1.447(17) . ?
C94 C90 1.434(18) . ?
C94 C93 1.55(2) . ?
C86 C85 1.45(2) . ?
C86 C87 1.39(2) . ?
C90 C91 1.562(19) . ?
C91 C93 1.487(19) . ?
C84 C85 1.36(2) . ?
Cl1 C73 1.63(3) . ?
Cl2 C73 1.55(2) . ?
Cl5 C75 1.95(5) . ?
Cl6 C75 1.50(4) . ?
Cl4 C74 1.84(4) . ?
Cl3 C74 1.63(3) . ?
O5 C114 1.53(3) . ?
O5 C95 1.48(2) . ?
O6 C117 1.48(3) . ?
O6 C95 1.43(3) . ?
C96 C101 1.3900 . ?
C96 C97 1.3900 . ?
C96 C95 1.47(2) . ?
C101 C100 1.3900 . ?
C100 C99 1.3900 . ?
C99 C98 1.3900 . ?
C98 C97 1.3900 . ?
C108 C113 1.3900 . ?
C108 C109 1.3900 . ?
C113 C112 1.3900 . ?
C112 C111 1.3900 . ?
C111 C110 1.3900 . ?
C110 C109 1.3900 . ?
C117 C116 1.54(4) . ?
C114 C115 1.50(3) . ?
C119 C116 1.65(4) . ?
C119 O8 1.45(3) . ?
C119 C118 1.69(4) . ?
C116 C115 1.36(4) . ?
C115 C118 1.82(4) . ?
O7 C118 1.41(3) . ?
I3A Zn2A 2.501(18) . ?
Zn2A I4A 2.501(19) . ?
I9A Zn5A 2.462(9) . ?
Zn5A I10A 2.557(9) . ?
I5A Zn3A 2.558(11) . ?
Zn3A I6A 2.552(13) . ?
I7A Zn4A 2.529(5) . ?
Zn4A I8A 2.531(6) . ?
C95 C102 1.65(4) . ?
C102 C107 1.3900 . ?
C102 C103 1.3900 . ?
C107 C106 1.3900 . ?
C106 C105 1.3900 . ?
C105 C104 1.3900 . ?
C104 C103 1.3900 . ?

loop_
_geom_angle_atom_site_label_1
_geom_angle_atom_site_label_2
_geom_angle_atom_site_label_3
_geom_angle
_geom_angle_site_symmetry_1
_geom_angle_site_symmetry_3
_geom_angle_publ_flag
N20 Zn6 N3 97.7(2) . 1_656 ?
N20 Zn6 I12 106.8(2) . . ?
N20 Zn6 I11 106.6(3) . . ?
N20 Zn6 I12A 108.2(2) . . ?
N20 Zn6 I11A 109.9(3) . . ?
N3 Zn6 I12 109.6(2) 1_656 . ?
N3 Zn6 I11 103.6(2) 1_656 . ?
N3 Zn6 I12A 106.4(3) 1_656 . ?
N3 Zn6 I11A 105.2(3) 1_656 . ?
I12 Zn6 I11 128.42(17) . . ?
I11A Zn6 I12A 125.7(3) . . ?
N15 Zn3 I6 109.0(4) 4_575 . ?
N15 Zn3 I5 104.6(4) 4_575 . ?
N9 Zn3 N15 96.2(5) . 4_575 ?
N9 Zn3 I6 108.0(5) . . ?
N9 Zn3 I5 105.2(4) . . ?
I6 Zn3 I5 129.0(4) . . ?
N1 Zn1 I1 104.30(19) . . ?
N1 Zn1 I2 110.3(2) . . ?
N1 Zn1 I2A 108.5(3) . . ?
N1 Zn1 I1A 107.2(2) . . ?
N21 Zn1 N1 100.9(3) 4_465 . ?
N21 Zn1 I1 112.4(2) 4_465 . ?
N21 Zn1 I2 110.5(3) 4_465 . ?
N21 Zn1 I2A 103.8(3) 4_465 . ?
N21 Zn1 I1A 108.6(3) 4_465 . ?
I1 Zn1 I2 116.98(19) . . ?
I2A Zn1 I1A 125.3(3) . . ?
N7 Zn2 I3 107.2(2) . . ?
N7 Zn2 I4 109.9(2) . . ?
N2 Zn2 N7 100.8(3) . . ?
N2 Zn2 I3 107.0(2) . . ?
N2 Zn2 I4 106.0(2) . . ?
I4 Zn2 I3 123.62(16) . . ?
N19 Zn5 I10 110.5(3) . . ?
N19 Zn5 I9 110.6(3) . . ?
N14 Zn5 N19 99.4(4) . . ?
N14 Zn5 I10 109.4(3) . . ?
N14 Zn5 I9 109.9(3) . . ?
I10 Zn5 I9 115.7(3) . . ?
N8 Zn4 I8 99.8(3) . . ?
N8 Zn4 I7 113.4(3) . . ?
N13 Zn4 N8 95.4(3) . . ?
N13 Zn4 I8 107.6(3) . . ?
N13 Zn4 I7 110.9(3) . . ?
I7 Zn4 I8 125.32(19) . . ?
C17 N4 C16 114.7(5) . . ?
C16 N6 C18 115.6(6) . . ?
C18 N5 C17 116.1(6) . . ?
C36 N12 C34 116.0(6) . . ?
C5 N1 Zn1 118.1(5) . . ?
C5 N1 C1 117.7(6) . . ?
C1 N1 Zn1 124.2(5) . . ?
C35 N11 C36 115.0(6) . . ?
C70 N24 C72 115.9(7) . . ?
C35 N10 C34 113.8(6) . . ?
C64 N20 Zn6 123.8(5) . . ?
C60 N20 Zn6 118.6(5) . . ?
C60 N20 C64 117.2(7) . . ?
C72 N23 C71 114.3(7) . . ?
C15 N3 Zn6 122.4(5) . 1_454 ?
C11 N3 Zn6 117.8(5) . 1_454 ?
C11 N3 C15 119.1(6) . . ?
C53 N16 C52 115.9(7) . . ?
C71 N22 C70 116.4(7) . . ?
C47 N15 Zn3 118.5(6) . 4_576 ?
C47 N15 C51 117.3(7) . . ?
C47 N15 Zn3A 121.2(6) . 4_576 ?
C51 N15 Zn3 124.1(6) . 4_576 ?
C51 N15 Zn3A 121.6(6) . 4_576 ?
C19 N7 Zn2 125.5(6) . . ?
C19 N7 C23 117.1(7) . . ?
C19 N7 Zn2A 116.3(8) . . ?
C23 N7 Zn2 117.4(6) . . ?
C23 N7 Zn2A 126.4(7) . . ?
C33 N9 Zn3 122.5(6) . . ?
C33 N9 C29 116.2(7) . . ?
C33 N9 Zn3A 125.1(7) . . ?
C29 N9 Zn3 120.2(6) . . ?
C29 N9 Zn3A 118.6(6) . . ?
C6 N2 Zn2 119.7(5) . . ?
C6 N2 Zn2A 126.0(7) . . ?
C10 N2 Zn2 122.6(5) . . ?
C10 N2 C6 117.7(6) . . ?
C10 N2 Zn2A 115.8(7) . . ?
C53 N17 C54 114.0(6) . . ?
C55 N19 Zn5 120.3(7) . . ?
C55 N19 C59 119.5(7) . . ?
C55 N19 Zn5A 125.3(7) . . ?
C59 N19 Zn5 119.1(5) . . ?
C59 N19 Zn5A 114.8(6) . . ?
C54 N18 C52 113.7(6) . . ?
C46 N14 Zn5 124.8(6) . . ?
C46 N14 C42 118.4(6) . . ?
C46 N14 Zn5A 120.8(6) . . ?
C42 N14 Zn5 116.4(5) . . ?
C42 N14 Zn5A 120.8(6) . . ?
C69 N21 Zn1 123.0(6) . 4_666 ?
C65 N21 Zn1 122.2(5) . 4_666 ?
C65 N21 C69 114.8(8) . . ?
C7 C8 C17 119.5(6) . . ?
C9 C8 C17 121.4(6) . . ?
C9 C8 C7 118.9(7) . . ?
N6 C18 C13 115.9(6) . . ?
N5 C18 N6 124.6(6) . . ?
N5 C18 C13 119.4(6) . . ?
N4 C17 N5 124.9(6) . . ?
N4 C17 C8 118.0(6) . . ?
N5 C17 C8 117.1(6) . . ?
C76 O2 C92 114.5(9) . . ?
N4 C16 C3 120.4(6) . . ?
N6 C16 N4 123.9(6) . . ?
N6 C16 C3 115.7(6) . . ?
N23 C71 C62 117.0(7) . . ?
N22 C71 N23 124.9(7) . . ?
N22 C71 C62 118.1(7) . . ?
N12 C34 N10 125.1(7) . . ?
N12 C34 C21 117.6(6) . . ?
N10 C34 C21 117.3(6) . . ?
C28 N8 Zn4 118.5(7) . . ?
C28 N8 C24 116.9(7) . . ?
C28 N8 Zn4A 134.2(7) . . ?
C24 N8 Zn4 124.1(7) . . ?
C24 N8 Zn4A 108.8(7) . . ?
C14 C13 C18 121.6(6) . . ?
C12 C13 C18 120.8(7) . . ?
C12 C13 C14 117.5(7) . . ?
N16 C53 N17 125.8(7) . . ?
N16 C53 C44 117.6(6) . . ?
N17 C53 C44 116.5(6) . . ?
C43 C44 C53 122.7(7) . . ?
C43 C44 C45 119.3(6) . . ?
C45 C44 C53 118.0(6) . . ?
C37 N13 Zn4 127.1(6) . . ?
C37 N13 Zn4A 115.9(7) . . ?
C41 N13 Zn4 112.4(6) . . ?
C41 N13 C37 119.7(7) . . ?
C41 N13 Zn4A 124.2(6) . . ?
N11 C35 N10 125.9(7) . . ?
N11 C35 C26 116.8(7) . . ?
N10 C35 C26 117.3(7) . . ?
N1 C5 C4 123.0(7) . . ?
C4 C3 C16 119.5(6) . . ?
C4 C3 C2 118.7(6) . . ?
C2 C3 C16 121.8(6) . . ?
C13 C14 C15 119.4(6) . . ?
C20 C21 C34 121.6(7) . . ?
C22 C21 C34 119.9(7) . . ?
C22 C21 C20 118.2(8) . . ?
N12 C36 N11 124.0(7) . . ?
N12 C36 C31 117.8(6) . . ?
N11 C36 C31 118.2(7) . . ?
C3 C4 C5 119.0(7) . . ?
N20 C64 C63 122.5(7) . . ?
C62 C63 C64 121.4(7) . . ?
C27 C26 C35 120.4(7) . . ?
C27 C26 C25 118.2(8) . . ?
C25 C26 C35 121.4(8) . . ?
N24 C72 C67 117.3(7) . . ?
N23 C72 N24 125.2(8) . . ?
N23 C72 C67 117.5(7) . . ?
N24 C70 N22 123.0(7) . . ?
N24 C70 C57 120.1(7) . . ?
N22 C70 C57 116.9(7) . . ?
N16 C52 N18 124.8(7) . . ?
N16 C52 C39 118.7(7) . . ?
N18 C52 C39 116.5(7) . . ?
C63 C62 C71 123.2(7) . . ?
C63 C62 C61 115.8(7) . . ?
C61 C62 C71 121.0(8) . . ?
C57 C56 C55 120.3(7) . . ?
N19 C55 C56 120.9(8) . . ?
C38 C39 C52 121.3(7) . . ?
C40 C39 C52 119.4(8) . . ?
C40 C39 C38 119.3(7) . . ?
N3 C15 C14 121.2(6) . . ?
C21 C20 C19 119.0(8) . . ?
C56 C57 C70 123.0(7) . . ?
C56 C57 C58 116.3(8) . . ?
C58 C57 C70 120.5(8) . . ?
C42 C43 C44 118.1(8) . . ?
C26 C27 C28 119.8(8) . . ?
C1 C2 C3 118.2(7) . . ?
N1 C1 C2 123.2(7) . . ?
C32 C31 C36 121.2(7) . . ?
C32 C31 C30 119.1(7) . . ?
C30 C31 C36 119.7(7) . . ?
N8 C28 C27 122.1(8) . . ?
C46 C45 C44 116.6(7) . . ?
N7 C19 C20 122.4(8) . . ?
C89 O1 C76 115.0(9) . . ?
C39 C38 C37 118.9(7) . . ?
C68 C67 C72 120.6(7) . . ?
C66 C67 C72 123.1(8) . . ?
C66 C67 C68 116.3(8) . . ?
C31 C32 C33 118.1(7) . . ?
N9 C33 C32 124.6(8) . . ?
N15 C47 C48 123.6(8) . . ?
C50 C49 C54 119.8(7) . . ?
C48 C49 C54 120.8(7) . . ?
C48 C49 C50 119.4(8) . . ?
N17 C54 C49 121.1(7) . . ?
N18 C54 N17 125.2(7) . . ?
N18 C54 C49 113.6(7) . . ?
N15 C51 C50 122.4(7) . . ?
C6 C7 C8 119.2(7) . . ?
N14 C46 C45 124.3(8) . . ?
C8 C9 C10 117.8(7) . . ?
C49 C50 C51 118.2(7) . . ?
N9 C29 C30 123.5(8) . . ?
C68 C69 N21 125.2(9) . . ?
N13 C37 C38 120.4(8) . . ?
C69 C68 C67 119.5(8) . . ?
N2 C6 C7 122.9(7) . . ?
C58 C59 N19 121.2(8) . . ?
N20 C60 C61 124.3(9) . . ?
N14 C42 C43 123.1(7) . . ?
C31 C30 C29 118.4(8) . . ?
N21 C65 C66 124.4(7) . . ?
C60 C61 C62 118.7(9) . . ?
C49 C48 C47 119.1(9) . . ?
N2 C10 C9 123.1(7) . . ?
N13 C41 C40 121.4(9) . . ?
C23 C22 C21 120.2(9) . . ?
C13 C12 C11 120.6(8) . . ?
C39 C40 C41 120.0(9) . . ?
N3 C11 C12 121.9(7) . . ?
C22 C23 N7 122.8(8) . . ?
C67 C66 C65 119.7(9) . . ?
C59 C58 C57 121.4(9) . . ?
C26 C25 C24 119.0(10) . . ?
C78 C77 C76 115.4(9) . . ?
C78 C77 C82 119.4(11) . . ?
C82 C77 C76 124.6(10) . . ?
O2 C76 O1 112.0(9) . . ?
O2 C76 C77 107.6(8) . . ?
O2 C76 C83 109.5(9) . . ?
O1 C76 C77 111.8(9) . . ?
O1 C76 C83 104.7(9) . . ?
C83 C76 C77 111.2(10) . . ?
N8 C24 C25 123.8(10) . . ?
C88 C83 C76 120.2(11) . . ?
C88 C83 C84 115.3(12) . . ?
C84 C83 C76 124.4(11) . . ?
C79 C80 C81 118.4(14) . . ?
C82 C81 C80 124.2(14) . . ?
O2 C92 C91 109.0(9) . . ?
O1 C89 C90 109.7(11) . . ?
C87 C88 C83 126.0(15) . . ?
C77 C78 C79 116.4(12) . . ?
C81 C82 C77 119.3(13) . . ?
O4 C94 C90 118.1(13) . . ?
O4 C94 C93 119.4(13) . . ?
C90 C94 C93 91.4(11) . . ?
C87 C86 C85 116.9(17) . . ?
C80 C79 C78 121.2(13) . . ?
C89 C90 C91 121.3(11) . . ?
C94 C90 C89 124.4(14) . . ?
C94 C90 C91 88.6(11) . . ?
C92 C91 C90 111.7(12) . . ?
C93 C91 C92 107.0(12) . . ?
C93 C91 C90 89.1(11) . . ?
O3 C93 C94 104.3(12) . . ?
O3 C93 C91 108.4(12) . . ?
C91 C93 C94 87.1(10) . . ?
C85 C84 C83 121.2(15) . . ?
C84 C85 C86 119.0(16) . . ?
Cl6 C75 Cl5 103(3) . . ?
Cl2 C73 Cl1 123(2) . . ?
C88 C87 C86 117.8(15) . . ?
Cl3 C74 Cl4 104.7(19) . . ?
C95 O5 C114 111(2) . . ?
C95 O6 C117 125(2) . . ?
C101 C96 C97 120.0 . . ?
C101 C96 C95 120.9(16) . . ?
C97 C96 C95 118.8(17) . . ?
C100 C101 C96 120.0 . . ?
C101 C100 C99 120.0 . . ?
C98 C99 C100 120.0 . . ?
C99 C98 C97 120.0 . . ?
C98 C97 C96 120.0 . . ?
C113 C108 C109 120.0 . . ?
C108 C113 C112 120.0 . . ?
C111 C112 C113 120.0 . . ?
C110 C111 C112 120.0 . . ?
C109 C110 C111 120.0 . . ?
C110 C109 C108 120.0 . . ?
O6 C117 C116 107(2) . . ?
C115 C114 O5 100(2) . . ?
C116 C119 C118 87(3) . . ?
O8 C119 C116 130(2) . . ?
O8 C119 C118 102(2) . . ?
C117 C116 C119 105(3) . . ?
C115 C116 C117 130(3) . . ?
C115 C116 C119 98(3) . . ?
C114 C115 C118 92(2) . . ?
C116 C115 C114 117(3) . . ?
C116 C115 C118 92(3) . . ?
N7 Zn2A N2 98.8(7) . . ?
N7 Zn2A I3A 103.3(8) . . ?
N7 Zn2A I4A 112.5(7) . . ?
N2 Zn2A I3A 102.9(7) . . ?
N2 Zn2A I4A 112.3(8) . . ?
I3A Zn2A I4A 123.8(7) . . ?
N19 Zn5A N14 101.2(4) . . ?
N19 Zn5A I9A 106.0(4) . . ?
N19 Zn5A I10A 111.0(4) . . ?
N14 Zn5A I9A 107.9(4) . . ?
N14 Zn5A I10A 104.9(4) . . ?
I9A Zn5A I10A 123.6(3) . . ?
N15 Zn3A N9 107.9(6) 4_575 . ?
N15 Zn3A I5A 104.9(5) 4_575 . ?
N15 Zn3A I6A 110.2(5) 4_575 . ?
N9 Zn3A I5A 108.8(5) . . ?
N9 Zn3A I6A 105.8(5) . . ?
I6A Zn3A I5A 118.9(4) . . ?
N8 Zn4A N13 94.9(4) . . ?
N8 Zn4A I7A 100.3(4) . . ?
N8 Zn4A I8A 114.9(4) . . ?
N13 Zn4A I7A 95.1(4) . . ?
N13 Zn4A I8A 117.9(4) . . ?
I7A Zn4A I8A 127.5(2) . . ?
O5 C95 C102 99(2) . . ?
O6 C95 O5 106.5(17) . . ?
O6 C95 C96 113(2) . . ?
O6 C95 C102 106.3(19) . . ?
C96 C95 O5 108.4(16) . . ?
C96 C95 C102 122.4(19) . . ?
C119 C118 C115 80(2) . . ?
O7 C118 C119 113(2) . . ?
O7 C118 C115 98(2) . . ?
C107 C102 C95 120.0(19) . . ?
C107 C102 C103 120.0 . . ?
C103 C102 C95 119.0(19) . . ?
C106 C107 C102 120.0 . . ?
C105 C106 C107 120.0 . . ?
C104 C105 C106 120.0 . . ?
C105 C104 C103 120.0 . . ?
C104 C103 C102 120.0 . . ?

_smtbx_masks_special_details     ?
loop_
_smtbx_masks_void_nr
_smtbx_masks_void_average_x
_smtbx_masks_void_average_y
_smtbx_masks_void_average_z
_smtbx_masks_void_volume
_smtbx_masks_void_count_electrons
_smtbx_masks_void_content
1 0.000 -0.317 0.250 617.0 188.0 ?
2 0.000 0.317 0.750 617.0 184.7 ?
3 0.500 0.217 0.250 878.0 234.1 ?
4 0.500 0.783 0.750 878.0 231.8 ?

_shelx_fab_file                  
;
-44 2 5 -2.8233 -0.2236
-44 2 6 2.3692 0.9119
-44 2 7 -0.5390 0.5938
-44 2 8 -1.5554 -0.0981
-44 2 9 -0.6171 -0.1857
-43 0 2 1.4647 0.9295
-43 0 4 0.6970 0.8771
-43 0 6 -1.4099 -1.4449
-43 0 8 -2.5378 -0.4441
-43 0 10 2.3890 0.5479
-43 0 12 -0.6510 -1.0681
-43 1 1 -0.4678 0.7787
-43 1 2 0.6159 0.0255
-43 1 3 -0.0628 0.0699
-43 1 4 -3.2588 0.0709
-43 1 5 2.2662 -0.4191
-43 1 6 2.2208 0.1883
-43 1 7 -1.4469 -0.2415
-43 1 8 -0.7839 -0.0263
-43 1 9 -2.1431 -0.1017
-43 1 10 -0.1343 0.0755
-43 1 11 1.1331 -0.6222
-43 1 12 0.6094 -0.1579
-43 1 13 -0.4111 0.4696
-43 1 14 -2.1339 -0.0782
-43 2 1 1.0331 0.2435
-43 2 2 1.4018 -0.7445
-43 2 3 -0.3843 -0.2492
-43 2 4 0.3403 -0.0402
-43 2 5 -2.1128 -0.5586
-43 2 6 -0.4196 -0.3072
-43 2 7 1.5702 0.1211
-43 2 8 0.7418 -0.5038
-43 2 9 0.6013 -0.3987
-43 2 10 -0.9980 0.0247
-43 2 11 1.0151 -0.5242
-43 2 12 0.2213 -0.2157
-43 2 13 -2.0131 0.5474
-43 2 14 -0.5561 -0.6600
-43 2 15 -0.2744 -0.2011
-43 3 1 -0.0528 -1.2526
-43 3 2 -0.2588 -0.0295
-43 3 3 0.3199 -0.3176
-43 3 4 2.6290 -0.0241
-43 3 5 -0.3891 -0.7063
-43 3 6 0.0132 -0.6367
-43 3 7 0.1975 -0.2267
-43 3 8 -0.0491 0.2145
-43 3 9 0.0933 -0.4716
-43 3 10 -1.3118 0.1896
-43 3 11 -1.5540 0.0223
-43 3 12 -2.6699 -0.0560
-43 3 13 0.7162 -0.4582
-43 3 14 2.5448 0.1501
-43 3 15 -0.6377 -0.0822
-43 4 9 -2.3040 -0.2232
-43 4 10 1.0522 0.1679
-43 4 11 1.2846 -0.4010
-43 4 12 -0.9267 0.2834
-43 4 13 0.8425 -0.0157
-43 5 6 1.3254 0.1120
-43 5 7 -0.4315 -0.3453
-43 5 8 -1.5756 0.0255
-43 5 9 -0.4512 0.3642
-42 0 2 -0.0229 -0.2561
-42 0 4 1.9012 -1.3884
-42 0 6 -3.2920 -0.5120
-42 0 8 -0.9051 -0.1577
-42 0 10 1.8322 -0.2035
-42 0 12 -1.7481 0.5049
-42 0 14 2.8829 -0.4425
-42 1 1 1.3985 -0.5636
-42 1 2 -1.6092 0.1687
-42 1 3 -2.0973 0.3276
-42 1 4 -0.9846 -0.9615
-42 1 5 2.4152 -0.3917
-42 1 6 0.8168 -0.1335
-42 1 7 -0.6066 0.4611
-42 1 8 -0.2460 -0.8503
-42 1 9 -1.2901 0.4162
-42 1 10 2.0556 0.4258
-42 1 11 0.6931 -0.0828
-42 1 12 -1.5083 -0.0960
-42 1 13 -1.3466 -0.0987
-42 1 14 -0.0822 -0.8474
-42 1 15 1.1299 0.6345
-42 1 16 2.0397 0.7287
-42 1 17 -0.1508 -0.6763
-42 2 1 -0.2715 0.2525
-42 2 2 -2.0719 -0.5614
-42 2 3 3.6122 -0.5681
-42 2 4 -1.2751 0.0104
-42 2 5 -2.2441 0.2885
-42 2 6 2.9288 0.0027
-42 2 7 -0.4186 0.0206
-42 2 8 -1.6188 -0.3606
-42 2 9 -2.0334 -0.2671
-42 2 10 0.3846 0.4136
-42 2 11 1.5223 0.4455
-42 2 12 -1.0420 -0.3216
-42 2 13 1.7223 0.0884
-42 2 14 1.0025 0.1078
-42 2 15 0.1618 -0.0447
-42 2 16 -0.4583 -0.1997
-42 2 17 -2.2358 -0.3482
-42 2 18 0.0443 0.2066
-42 3 1 -1.0827 0.4688
-42 3 2 0.5038 -0.0488
-42 3 3 -0.5254 0.5822
-42 3 4 -2.3679 0.4489
-42 3 5 0.7446 1.1532
-42 3 6 -1.5382 -0.2598
-42 3 7 -0.1484 -0.1710
-42 3 8 -1.0545 0.0112
-42 3 9 2.0528 0.8121
-42 3 10 3.1352 -0.0711
-42 3 11 -1.2422 1.0705
-42 3 12 1.2917 -0.3670
-42 3 13 0.0920 -0.0928
-42 3 14 -1.3226 0.0253
-42 3 15 0.1984 0.3680
-42 3 16 0.4514 -0.4409
-42 3 17 1.1899 0.4400
-42 3 18 -1.1864 0.5244
-42 4 11 0.9566 0.0956
-42 4 12 1.5228 0.3031
-42 4 13 -1.6058 -0.0349
-42 4 14 -1.6550 -0.1968
-42 4 15 1.5902 0.2052
-42 4 16 1.0849 0.1375
-42 4 17 -2.2137 0.0528
-42 5 1 -0.2202 0.1265
-42 5 2 0.4964 -0.0598
-42 5 3 0.0763 0.1026
-42 5 4 3.8899 0.6137
-42 5 5 0.1076 0.0447
-42 5 6 -0.7951 0.2029
-42 5 7 1.6594 0.0859
-42 5 8 -0.2987 0.0009
-42 5 9 1.3209 -0.0796
-42 6 5 -0.0801 0.1155
-42 6 6 -0.6363 0.0764
-42 6 7 0.5120 -0.4164
-42 6 8 0.2136 -0.7934
-42 6 9 -0.2721 0.1321
-42 6 10 0.3352 0.4950
-42 6 11 -0.2017 0.2939
-41 0 2 0.4639 1.3961
-41 0 4 2.0926 1.7730
-41 0 6 -0.6764 -0.3969
-41 0 8 -2.3936 0.5587
-41 0 10 2.1634 1.4043
-41 0 12 -1.0806 0.3608
-41 0 14 2.1668 -0.3519
-41 0 16 -0.6517 -0.0964
-41 0 18 0.2775 2.0057
-41 1 1 -0.7922 0.5195
-41 1 2 0.4121 -0.1138
-41 1 3 -0.6632 1.0803
-41 1 4 -3.1762 0.6675
-41 1 5 4.2890 -0.6723
-41 1 6 2.1795 -0.0331
-41 1 7 -1.8895 0.7951
-41 1 8 -0.0559 0.6843
-41 1 9 -0.6034 -0.6143
-41 1 10 0.5157 0.4531
-41 1 11 0.0339 -0.6681
-41 1 12 0.4659 -0.0522
-41 1 13 -0.2236 0.3334
-41 1 14 -2.2789 0.6119
-41 1 15 1.6777 -0.2560
-41 1 16 0.2180 -0.0896
-41 1 17 -0.8722 0.2747
-41 1 18 -0.4602 0.0462
-41 1 19 -0.2772 -0.4626
-41 2 1 1.4974 0.3823
-41 2 2 1.8744 0.8320
-41 2 3 -0.7380 -0.1449
-41 2 4 1.1507 1.0701
-41 2 5 -2.5400 -0.0413
-41 2 6 0.9600 0.2061
-41 2 7 0.7224 0.6696
-41 2 8 -1.2705 0.6560
-41 2 9 1.4971 -0.8316
-41 2 10 0.7441 0.2787
-41 2 11 1.1960 0.7292
-41 2 12 -0.6697 0.2993
-41 2 13 -2.1915 -0.0692
-41 2 14 0.4455 0.2766
-41 2 15 -1.6820 -0.2892
-41 2 16 0.5337 0.0692
-41 2 17 0.3435 0.5489
-41 2 18 -0.7781 0.4236
-41 2 19 1.0260 0.0797
-41 2 20 1.1272 0.3922
-41 3 2 1.3844 1.0530
-41 3 3 0.9602 0.2522
-41 3 4 1.3578 0.0105
-41 3 5 1.1322 -0.4086
-41 3 6 1.6309 -0.1605
-41 3 7 0.5041 -0.3287
-41 3 8 2.5787 0.0238
-41 3 9 0.5200 -0.2020
-41 3 10 -2.4509 0.1607
-41 3 11 -1.5308 -0.3644
-41 3 12 -2.7569 0.1563
-41 3 13 1.4420 -0.4274
-41 3 14 2.2936 0.1698
-41 3 15 -0.1058 -0.2441
-41 3 16 -1.4180 0.2240
-41 3 17 0.2914 -0.4234
-41 3 18 0.0502 0.2047
-41 3 19 0.2163 -0.1606
-41 3 20 0.2656 -0.2843
-41 4 3 1.1926 0.2190
-41 4 4 0.8529 -0.2192
-41 4 5 -1.5199 -0.5398
-41 4 6 1.0364 -0.0941
-41 4 7 -1.7063 0.5088
-41 4 8 -0.9165 -0.5300
-41 4 9 -1.8380 -0.2056
-41 4 10 -1.4860 0.4863
-41 4 12 -1.3204 -0.2374
-41 4 13 -0.1010 0.2973
-41 4 14 1.8717 -0.4706
-41 4 15 -2.1107 0.0191
-41 4 16 -2.1914 0.4283
-41 4 17 1.7730 -0.0244
-41 4 18 0.9901 -0.1799
-41 4 19 0.5631 0.1001
-41 5 1 -0.2348 -0.1525
-41 5 2 -0.6840 0.1569
-41 5 3 1.8096 -0.1422
-41 5 4 -0.5602 -0.5191
-41 5 5 -3.2752 -0.3106
-41 5 6 1.1199 -0.1861
-41 5 7 0.8039 0.1284
-41 5 8 -2.4040 -0.5320
-41 5 9 -3.1428 0.1054
-41 5 10 0.4939 0.0064
-41 6 1 -0.7573 -0.1934
-41 6 2 -0.9786 -0.1460
-41 6 3 -2.0223 0.0078
-41 6 4 0.5437 -0.1258
-41 6 5 1.9421 0.3325
-41 6 6 -0.1459 -0.3865
-41 6 7 0.9054 -0.1050
-41 6 8 -1.3195 0.1897
-41 6 9 -0.8734 -0.0335
-41 6 10 2.5690 -0.3515
-41 6 11 0.2292 0.3195
-41 6 12 -0.2641 -0.1331
-41 6 13 0.8229 -0.2421
-41 6 14 0.3176 -0.1803
-41 6 15 0.5692 -0.3722
-41 6 16 -1.6898 0.3168
-41 7 7 -1.9676 1.1482
-41 7 8 0.2773 -0.2055
-41 7 9 -0.8236 -0.1780
-41 7 10 0.1330 -0.3219
-40 0 2 0.8201 1.3182
-40 0 4 3.0234 -1.3098
-40 0 6 -5.1502 -0.7290
-40 0 8 1.3886 -1.0912
-40 0 10 0.0764 -0.0439
-40 0 12 -0.6000 -0.5544
-40 0 14 2.7001 -1.1490
-40 0 16 -2.7120 0.1295
-40 0 18 1.0043 -0.6821
-40 0 20 -0.5320 -0.3483
-40 1 1 1.6431 0.8283
-40 1 2 -0.8838 0.1458
-40 1 3 -0.9796 -0.2723
-40 1 4 -0.2945 0.2078
-40 1 5 1.2192 -0.5774
-40 1 6 -0.3287 -0.5648
-40 1 7 -0.9890 0.3851
-40 1 8 0.0600 -0.1972
-40 1 9 -0.7958 -0.1994
-40 1 10 0.6416 1.0837
-40 1 11 0.1900 -0.2104
-40 1 12 -1.1610 -1.1207
-40 1 13 -1.2733 0.7164
-40 1 14 -0.3874 -0.1349
-40 1 15 0.0720 0.1454
-40 1 16 1.1740 0.5640
-40 1 17 -1.1392 -0.5387
-40 1 18 0.2130 -0.5469
-40 1 19 -0.1796 -0.0164
-40 1 20 2.1662 0.1441
-40 1 21 0.5060 0.4121
-40 2 1 0.4383 0.0730
-40 2 2 -0.8159 -0.8181
-40 2 3 1.2361 -0.7680
-40 2 4 -1.3170 0.1083
-40 2 5 0.5629 0.5376
-40 2 6 1.4270 -1.1279
-40 2 7 0.0445 -0.7351
-40 2 8 -1.5043 -0.2203
-40 2 9 -2.5758 -0.0611
-40 2 10 1.3716 -0.4053
-40 2 11 0.9907 -0.0284
-40 2 12 -1.4753 -0.0277
-40 2 13 1.1195 -0.1088
-40 2 14 1.4679 -0.7369
-40 2 15 1.4537 0.2583
-40 2 16 -0.2002 -0.5079
-40 2 17 -0.9242 -0.4922
-40 2 18 -0.7537 0.0263
-40 2 19 0.9782 0.0624
-40 2 20 -1.5296 -0.3441
-40 2 21 1.2880 -0.2230
-40 2 22 0.0880 -0.2910
-40 3 1 -2.3106 -1.2461
-40 3 2 1.1254 -0.2887
-40 3 3 0.7485 -0.0374
-40 3 4 -2.9445 0.1271
-40 3 5 -0.1397 -0.5121
-40 3 6 -1.7483 -0.6127
-40 3 7 -0.7959 -1.0504
-40 3 8 -2.5789 0.2257
-40 3 9 -0.6305 0.5376
-40 3 10 1.8624 -0.1812
-40 3 11 0.1558 -0.0034
-40 3 12 0.7860 0.0556
-40 3 13 -1.0031 -0.3506
-40 3 14 -0.2431 -0.4766
-40 3 15 -1.0086 0.0956
-40 3 16 0.9293 -0.0802
-40 3 17 0.7086 -0.3544
-40 3 18 -1.0706 0.3231
-40 3 19 0.2266 0.5600
-40 3 20 0.2176 -0.6518
-40 3 21 -0.2995 -0.4342
-40 3 22 0.7811 0.4550
-40 4 1 -1.5567 -0.2708
-40 4 2 -2.7410 -0.1152
-40 4 3 -0.9195 -0.5686
-40 4 4 -0.7475 0.4343
-40 4 5 0.3928 -0.2464
-40 4 6 0.9938 0.2170
-40 4 7 -1.9698 -0.0764
-40 4 8 -1.5175 0.1952
-40 4 9 3.3403 -0.0769
-40 4 10 0.6910 0.4051
-40 4 11 -0.5602 -0.3718
-40 4 12 3.1751 -0.0625
-40 4 13 0.1664 -0.1223
-40 4 14 -1.2760 0.3620
-40 4 15 3.4468 0.0645
-40 4 16 0.2851 0.4071
-40 4 17 -1.1984 -0.3989
-40 4 18 -0.0863 -0.3916
-40 4 19 -1.4830 -0.1569
-40 4 20 0.6356 0.3648
-40 4 21 -0.0874 0.1790
-40 5 1 1.0365 -0.3082
-40 5 2 0.8208 0.1870
-40 5 3 -2.3706 -0.2682
-40 5 4 3.6960 0.2407
-40 5 5 -0.7075 0.1655
-40 5 6 -1.0902 0.0988
-40 5 7 1.3160 -0.1548
-40 5 8 -1.0312 0.4194
-40 5 9 2.8301 -0.2623
-40 5 10 0.4837 -0.1721
-40 5 11 0.4902 -0.1608
-40 5 12 1.7438 0.2235
-40 5 13 -2.5889 0.2962
-40 5 14 0.9244 0.0467
-40 6 1 0.1291 -0.2016
-40 6 2 0.0342 0.0023
-40 6 3 -0.5999 0.5034
-40 6 4 2.3222 1.2028
-40 6 5 0.6478 0.0939
-40 6 6 -1.4834 -0.1049
-40 6 7 1.2073 -0.3250
-40 6 8 0.3824 0.3501
-40 6 9 1.1698 0.3852
-40 6 10 1.7958 0.4627
-40 6 11 -0.2625 0.0707
-40 6 12 -1.5250 0.0197
-40 6 13 -2.0115 -0.1990
-40 6 14 -2.1968 0.8009
-40 6 15 0.1515 0.1740
-40 6 16 0.6433 -0.4924
-40 6 17 -0.4339 0.0679
-40 6 18 1.0093 0.7146
-40 6 19 0.6918 -0.1899
-40 7 1 0.6631 -0.0451
-40 7 2 -0.3889 0.1797
-40 7 3 -1.2932 0.0644
-40 7 4 -2.9707 0.0582
-40 7 5 -0.0901 -0.4346
-40 7 6 0.7321 -0.2267
-40 7 7 0.0830 -0.0546
-40 7 8 0.9957 -0.0203
-40 7 9 0.6529 0.0295
-40 7 10 -0.4749 0.5855
-40 7 11 0.8923 -0.8069
-40 7 12 -0.0392 -0.1131
-40 7 13 -0.0474 0.2652
-40 7 14 0.6784 -0.3582
-40 7 15 0.8335 -0.3296
-40 8 3 1.5543 0.0296
-40 8 4 -0.6543 0.3909
-40 8 5 0.1584 -0.0400
-40 8 6 1.2129 -0.1640
-40 8 7 1.2158 -0.0764
-40 8 8 0.5883 -0.0721
-40 8 9 0.9546 0.2649
-39 0 2 -1.3377 -0.6464
-39 0 4 0.7589 0.3019
-39 0 6 0.5523 -1.2894
-39 0 8 -1.9344 -0.4909
-39 0 10 0.0042 1.7482
-39 0 12 -1.2528 0.5239
-39 0 14 -0.4119 -1.9067
-39 0 16 -0.1087 0.9913
-39 0 18 0.2013 1.7134
-39 0 20 1.5032 -1.1220
-39 0 22 0.0181 0.2261
-39 1 1 -1.0486 0.3730
-39 1 2 0.4321 0.1317
-39 1 3 -0.6836 -0.2045
-39 1 4 -1.9756 -0.7306
-39 1 5 2.7193 -0.0528
-39 1 6 0.4902 -0.5858
-39 1 7 -0.8912 1.0204
-39 1 8 0.6184 0.3636
-39 1 9 0.2588 -0.6305
-39 1 10 0.9925 -0.6533
-39 1 11 -0.3917 0.2412
-39 1 12 1.1537 -0.1306
-39 1 13 0.5053 -0.3284
-39 1 14 -1.6513 0.2636
-39 1 15 1.2568 0.1451
-39 1 16 1.1499 -0.4316
-39 1 17 -0.6544 -0.0173
-39 1 18 0.2484 0.0815
-39 1 19 0.6871 -0.2507
-39 1 20 0.2768 -0.1116
-39 1 21 1.0441 0.7897
-39 1 22 -2.8765 0.1543
-39 1 23 0.4961 -0.5613
-39 2 1 0.3488 -0.2024
-39 2 2 -0.0477 0.0572
-39 2 3 -0.6911 -0.6913
-39 2 4 0.9082 -0.3406
-39 2 5 -0.5583 0.5856
-39 2 6 1.0490 0.3425
-39 2 7 -2.3191 -0.4255
-39 2 8 -2.2024 0.1840
-39 2 9 1.4554 -0.3155
-39 2 10 2.1917 0.0758
-39 2 11 0.9866 0.9832
-39 2 12 -1.8325 0.1660
-39 2 13 -0.1729 -0.5352
-39 2 14 0.5299 -0.2714
-39 2 15 -1.4796 0.3148
-39 2 16 0.6689 0.0712
-39 2 17 -1.6449 -0.2420
-39 2 18 -1.6454 0.8369
-39 2 19 0.0178 0.0307
-39 2 20 0.6749 -0.1365
-39 2 21 0.6686 0.5909
-39 2 22 -0.7408 -0.0282
-39 2 23 0.0724 -0.5836
-39 3 1 0.0541 1.4488
-39 3 2 1.7159 0.4622
-39 3 3 0.5062 0.6402
-39 3 4 -2.6350 -0.1333
-39 3 5 1.2582 0.8133
-39 3 6 2.5998 0.0723
-39 3 7 -0.0547 0.5637
-39 3 8 4.1534 -0.2669
-39 3 9 1.5853 1.2087
-39 3 10 -2.0071 0.1116
-39 3 11 0.1607 -0.1234
-39 3 12 -0.1890 -0.0336
-39 3 13 -0.3419 0.7912
-39 3 14 0.8233 -0.1636
-39 3 15 1.3391 0.1778
-39 3 16 -1.9554 0.2794
-39 3 17 1.6618 0.4517
-39 3 18 0.3450 0.0181
-39 3 19 0.3637 0.2000
-39 3 20 -0.8841 -0.2579
-39 3 21 -0.7843 0.3418
-39 3 22 0.8656 0.0573
-39 3 23 1.8272 0.2666
-39 4 1 4.7684 0.9751
-39 4 2 -4.1454 0.0472
-39 4 3 2.6518 -0.0503
-39 4 4 2.5680 0.3585
-39 4 5 -0.6735 0.5546
-39 4 6 1.1298 -0.5471
-39 4 7 -1.1445 0.3679
-39 4 8 2.3129 0.0102
-39 4 9 -0.3010 0.0006
-39 4 10 -1.2642 0.3949
-39 4 11 1.1678 0.2039
-39 4 12 -0.6291 -0.6503
-39 4 13 0.1131 0.3541
-39 4 14 -0.0522 -0.1705
-39 4 15 -2.7420 -0.1237
-39 4 16 -1.6432 0.4646
-39 4 17 -0.6069 0.5501
-39 4 18 2.0471 -0.6139
-39 4 19 0.0758 -0.1968
-39 4 20 0.3390 -0.0075
-39 4 21 -1.2759 0.2337
-39 4 22 -0.2841 -0.4045
-39 4 23 1.6999 0.1015
-39 5 1 -0.3970 0.4267
-39 5 2 -1.1276 0.6721
-39 5 3 1.6432 -0.0341
-39 5 4 1.7238 -0.0704
-39 5 5 -2.0856 -0.0117
-39 5 6 0.3006 0.3267
-39 5 7 2.7997 0.5550
-39 5 8 0.6381 -0.4262
-39 5 9 -2.4315 -0.3086
-39 5 10 -0.5203 0.1388
-39 5 11 -2.6576 0.6482
-39 5 12 -2.6446 0.1683
-39 5 13 -0.6199 0.1617
-39 5 14 -0.7923 0.0184
-39 5 15 3.6407 -0.3803
-39 5 16 0.4170 -0.1868
-39 5 17 -0.2108 0.3969
-39 5 22 -0.2257 -0.3469
-39 6 1 -0.4241 -0.2697
-39 6 2 0.1189 -0.1166
-39 6 3 -0.5726 0.2509
-39 6 4 -1.0218 -0.2689
-39 6 5 2.2902 -0.0533
-39 6 6 -0.8432 -0.2131
-39 6 7 0.4543 -0.3039
-39 6 8 -0.7678 -0.4385
-39 6 9 -1.3864 -0.0686
-39 6 10 1.3212 -0.0458
-39 6 11 -1.1817 0.1493
-39 6 12 -1.2445 -0.5303
-39 6 13 0.3683 -0.4275
-39 6 14 2.7914 -0.5245
-39 6 15 1.2849 -0.3025
-39 6 16 -0.5186 0.3258
-39 6 17 -0.0646 0.1268
-39 6 18 -1.5594 -0.4809
-39 6 19 0.4204 0.3206
-39 6 20 0.0841 -0.2978
-39 6 21 0.3415 -0.1299
-39 7 1 -0.6507 0.4937
-39 7 2 -0.6443 -0.1259
-39 7 3 -0.4385 -1.1514
-39 7 4 -0.2952 -0.3184
-39 7 5 1.5426 -0.1711
-39 7 6 -0.0032 0.4491
-39 7 7 -0.4542 0.1821
-39 7 8 1.0119 -0.1018
-39 7 9 -1.4927 -0.2257
-39 7 10 0.1925 0.0654
-39 7 11 -0.9987 0.0443
-39 7 12 1.9055 -0.0577
-39 7 13 2.6183 -0.1351
-39 7 14 -2.3562 -0.0950
-39 7 15 -0.1351 0.6108
-39 7 16 -1.1468 0.4331
-39 7 17 -0.9018 -0.2977
-39 7 18 0.7045 -0.5840
-39 8 1 2.1451 0.0883
-39 8 2 0.2847 -0.0105
-39 8 3 1.3103 -0.5192
-39 8 4 -0.7701 0.4865
-39 8 5 -1.6378 0.2787
-39 8 6 -0.3226 -0.2517
-39 8 7 -1.7618 -0.2540
-39 8 8 0.1449 0.2304
-39 8 9 -2.4383 -0.2041
-39 8 10 -1.8279 0.0885
-39 8 11 -0.9842 0.3220
-39 8 12 0.4089 -0.1597
-39 8 13 0.6286 -0.2356
-39 8 14 0.2910 0.5058
-39 9 3 -0.7012 -0.6009
-39 9 4 -0.1777 -0.1520
-39 9 5 0.1547 0.2270
-39 9 6 -0.8362 0.7540
-39 9 7 1.0180 0.2810
-39 9 8 -1.4191 0.1786
-39 9 9 0.5134 0.0935
-38 0 2 1.1385 1.4049
-38 0 4 3.0793 1.7647
-38 0 6 -3.5997 -0.8370
-38 0 8 1.3114 0.9141
-38 0 10 0.0036 1.4608
-38 0 12 1.0482 -0.8612
-38 0 14 2.3684 0.2917
-38 0 16 -0.4540 0.6927
-38 0 18 1.9092 0.3546
-38 0 20 0.4046 -0.1591
-38 0 22 -1.2010 -0.0978
-38 1 1 -0.1546 1.6878
-38 1 2 0.8010 0.8947
-38 1 3 0.9256 -0.2255
-38 1 4 -0.2892 0.7475
-38 1 5 -0.3513 0.2460
-38 1 6 -1.2569 -1.0088
-38 1 7 0.6964 0.2114
-38 1 8 0.7280 1.8200
-38 1 9 -0.3477 -0.7967
-38 1 10 -0.2144 0.7218
-38 1 11 0.2652 -0.3667
-38 1 12 -0.5768 -0.5269
-38 1 13 -0.6120 0.7270
-38 1 14 -0.9246 0.6922
-38 1 15 -1.0384 -0.1792
-38 1 16 -0.7637 0.0578
-38 1 17 -1.7820 -0.1969
-38 1 18 -0.8612 0.3674
-38 1 19 -0.2174 -0.5148
-38 1 20 1.4621 0.1020
-38 1 21 0.3423 0.6096
-38 1 22 -0.5984 -0.2313
-38 1 23 -0.4310 -0.3764
-38 1 24 0.7373 0.5803
-38 2 1 1.0128 -0.8106
-38 2 2 -0.3227 0.9545
-38 2 3 -1.3294 0.6971
-38 2 4 0.8915 1.2378
-38 2 5 2.7875 0.1308
-38 2 6 -0.4488 0.1349
-38 2 7 -0.5412 -0.1897
-38 2 8 -0.1769 0.4194
-38 2 9 -0.1804 0.5750
-38 2 10 1.1340 0.2108
-38 2 11 0.2704 -0.2324
-38 2 12 -2.2148 0.9355
-38 2 13 -0.4818 0.2272
-38 2 14 3.4723 -0.3016
-38 2 15 0.8116 -0.0507
-38 2 16 0.0967 0.5328
-38 2 17 -0.5960 -0.0185
-38 2 18 -1.6566 0.2539
-38 2 19 2.0214 0.4768
-38 2 20 0.9486 0.1417
-38 2 21 2.1371 -0.3929
-38 2 22 -0.5505 -0.1453
-38 2 23 -0.7596 0.2590
-38 2 24 0.1071 0.0547
-38 2 25 -0.1563 0.2494
-38 3 1 -1.2184 0.0780
-38 3 2 1.7321 0.5998
-38 3 3 1.8248 0.3265
-38 3 4 -1.9083 0.5413
-38 3 5 1.2711 -1.1982
-38 3 6 0.8927 -0.5240
-38 3 7 -0.2280 -0.5513
-38 3 8 -2.2367 0.1577
-38 3 9 -1.1717 -0.6397
-38 3 10 -0.0201 0.3987
-38 3 11 -0.2119 -0.3270
-38 3 12 -1.0164 -0.0094
-38 3 13 -1.1883 -0.2483
-38 3 14 -0.0440 -0.3905
-38 3 15 -0.4477 -1.0665
-38 3 16 1.2360 0.6146
-38 3 17 0.3672 -0.3066
-38 3 18 -1.1205 -0.0266
-38 3 19 -0.0287 0.1808
-38 3 20 0.2361 -0.1403
-38 3 21 -0.8976 -1.3199
-38 3 22 1.8728 0.3592
-38 3 23 -2.2342 0.1756
-38 3 24 -0.1059 -0.1627
-38 3 25 -0.3121 0.1104
-38 4 1 -0.3167 -0.0129
-38 4 2 -3.1189 -0.0738
-38 4 3 0.1756 -0.0617
-38 4 4 0.1749 -0.3260
-38 4 5 -2.5932 -0.5014
-38 4 6 1.2870 -0.2354
-38 4 7 -1.0477 0.2683
-38 4 8 -2.8608 -0.1435
-38 4 9 1.7358 -0.0293
-38 4 10 -2.5987 0.1787
-38 4 11 -2.4439 -0.4233
-38 4 12 3.3248 -0.5961
-38 4 13 0.8652 0.1997
-38 4 14 -0.8423 0.6980
-38 4 15 2.2414 0.0390
-38 4 16 0.8623 -0.3942
-38 4 17 -0.4043 -0.2385
-38 4 18 -1.1651 -0.1204
-38 4 19 0.6248 -0.2245
-38 4 20 -0.3044 0.0754
-38 4 21 -0.7579 0.0776
-38 4 22 -0.1134 0.1474
-38 4 23 0.4574 0.0777
-38 4 24 1.5971 -0.1210
-38 5 1 1.6738 -0.3248
-38 5 2 2.3431 0.0818
-38 5 3 -4.0695 -0.2697
-38 5 4 2.6422 -0.7554
-38 5 5 -0.5106 -0.0666
-38 5 6 -0.9775 0.0199
-38 5 7 -0.3760 -0.3124
-38 5 8 -3.0487 -0.4961
-38 5 9 0.6780 0.0180
-38 5 10 -0.5268 -0.2623
-38 5 11 1.8965 -0.5837
-38 5 12 1.0880 0.2288
-38 5 13 0.3155 0.0796
-38 5 14 2.3922 -0.3459
-38 5 15 0.1390 -0.0973
-38 5 16 1.2333 -0.3186
-38 5 17 -3.2387 -0.2080
-38 5 18 -0.6037 0.4880
-38 5 19 1.9484 -0.1254
-38 5 24 -0.6234 -0.1398
-38 6 1 -0.3842 -0.1901
-38 6 2 -1.3310 -0.1998
-38 6 3 -2.6116 0.6591
-38 6 4 1.0254 0.3661
-38 6 5 0.2202 -0.4561
-38 6 6 -0.0661 -0.7049
-38 6 7 -0.0855 0.2078
-38 6 8 -0.7293 0.4577
-38 6 9 2.5056 0.3785
-38 6 10 3.4814 -0.3748
-38 6 11 0.0595 -0.1649
-38 6 12 -0.3036 0.5190
-38 6 13 -0.7292 0.1308
-38 6 14 -2.3433 -0.1380
-38 6 15 -0.0842 0.2333
-38 6 16 -1.4049 0.0739
-38 6 17 -0.7063 0.1230
-38 6 18 -0.1924 0.4991
-38 6 19 0.8325 0.1672
-38 6 20 0.0825 -0.3607
-38 6 21 -0.8848 -0.3416
-38 6 22 1.3117 0.3081
-38 7 1 0.4816 0.6992
-38 7 2 -0.6344 0.2448
-38 7 3 0.6557 0.1301
-38 7 4 -2.8782 0.0046
-38 7 5 -0.0052 0.1581
-38 7 6 0.4143 -0.3895
-38 7 7 -0.5583 0.8593
-38 7 8 -1.0800 0.0584
-38 7 9 0.0282 0.0528
-38 7 10 0.3966 0.2048
-38 7 11 1.1531 0.0818
-38 7 12 -0.4687 -0.2407
-38 7 13 -0.1483 0.2701
-38 7 14 -0.4964 -0.2910
-38 7 15 0.3776 0.1018
-38 7 16 1.3151 0.2271
-38 7 17 -1.0440 0.2118
-38 7 18 0.8422 -0.0275
-38 7 19 1.4396 -0.4518
-38 7 20 -0.0301 -0.2382
-38 8 1 -1.0598 0.2161
-38 8 2 0.5712 0.3725
-38 8 3 -0.0278 0.1838
-38 8 4 0.8399 -0.0017
-38 8 5 -1.9494 0.1640
-38 8 6 0.3347 0.1165
-38 8 7 -0.1570 0.1651
-38 8 8 1.0290 -0.2554
-38 8 9 2.3050 0.0900
-38 8 10 -0.2598 -0.2168
-38 8 11 1.6318 -0.2600
-38 8 12 0.0498 0.0859
-38 8 13 1.9510 0.7219
-38 8 14 -1.2419 -0.1224
-38 8 15 -1.4873 -0.4352
-38 8 16 1.4392 -0.5407
-38 8 17 -0.5944 0.5280
-38 9 5 -0.4254 -0.0384
-38 9 6 1.2494 0.0617
-38 9 7 -0.3595 -0.1647
-38 9 8 1.8095 -0.5827
-38 9 9 0.4350 0.6978
-38 9 10 0.8349 0.1344
-38 9 11 0.6678 -0.3114
-38 9 12 -2.4834 0.2204
-38 9 13 -1.1341 -0.0380
-38 9 14 -1.4340 -0.2694
-37 0 2 -2.0331 0.2416
-37 0 4 0.0876 0.2626
-37 0 6 0.6385 -3.0010
-37 0 8 0.3997 -1.4402
-37 0 10 -1.4065 1.8262
-37 0 12 -1.0511 -1.1982
-37 0 14 -3.2207 -2.9001
-37 0 16 -0.4177 1.1330
-37 0 18 -0.2604 -0.0242
-37 0 20 0.5095 -1.3680
-37 0 22 -0.2187 -0.9676
-37 0 24 -0.7377 0.4792
-37 1 1 -1.3615 1.1927
-37 1 2 1.0614 0.9029
-37 1 3 0.9754 -1.6207
-37 1 4 -0.6089 -1.5748
-37 1 5 -0.9299 0.9794
-37 1 6 -0.7339 0.5583
-37 1 7 1.3602 -0.3622
-37 1 8 1.2725 0.0621
-37 1 9 -2.1463 0.0000
-37 1 10 0.1747 -0.9764
-37 1 11 0.5414 0.4724
-37 1 12 1.1569 0.1011
-37 1 13 0.4331 -0.2487
-37 1 14 -1.0395 -0.4041
-37 1 15 -0.7781 0.4946
-37 1 16 1.4016 0.0075
-37 1 17 0.2213 -0.8068
-37 1 18 1.8163 -0.1956
-37 1 19 1.1345 0.4400
-37 1 20 1.6440 -0.1556
-37 1 21 0.5754 0.5717
-37 1 22 -1.9813 0.0441
-37 1 23 0.2824 -0.3444
-37 1 24 -0.0966 -0.3328
-37 1 25 0.8096 0.0695
-37 2 1 -1.1801 -0.2282
-37 2 2 -1.8119 -0.9629
-37 2 3 -0.1156 -0.6508
-37 2 4 1.4628 -0.8332
-37 2 5 2.5158 0.3744
-37 2 6 -0.3072 -0.5051
-37 2 7 -3.0450 -1.1486
-37 2 8 -1.9475 -1.0639
-37 2 9 -0.1768 0.3358
-37 2 10 1.6300 0.2163
-37 2 11 -0.6983 -0.3834
-37 2 12 -0.9158 -0.5191
-37 2 13 2.0162 0.0605
-37 2 14 0.7533 -1.4791
-37 2 15 0.2685 0.3408
-37 2 16 -0.3676 -0.0504
-37 2 17 -1.6069 -0.8795
-37 2 18 -1.7434 -0.1211
-37 2 19 0.2291 0.5444
-37 2 20 -0.0241 -0.7519
-37 2 21 0.1535 -0.1479
-37 2 22 -1.8411 -0.3193
-37 2 23 -0.7966 -0.3945
-37 2 24 0.6617 -0.1555
-37 2 25 -0.7309 0.3721
-37 2 26 0.9239 -0.1256
-37 3 1 -0.2124 0.0496
-37 3 2 0.7100 -0.4173
-37 3 3 0.0793 -0.9345
-37 3 4 -5.4366 -0.1239
-37 3 5 0.2468 -0.4574
-37 3 6 1.2860 -0.5568
-37 3 7 -2.0995 0.0421
-37 3 8 2.2435 -0.1452
-37 3 9 0.1411 0.4611
-37 3 10 -1.5587 0.1170
-37 3 11 1.6082 -0.1060
-37 3 12 2.3795 -0.3457
-37 3 13 -2.1162 -0.0349
-37 3 14 -0.5373 -0.1107
-37 3 15 1.8434 0.0839
-37 3 16 -1.2015 0.1044
-37 3 17 1.0856 0.3944
-37 3 18 0.7082 -0.1755
-37 3 19 -0.9025 -0.2111
-37 3 20 -1.4682 -0.2651
-37 3 21 0.1147 0.5453
-37 3 22 1.1858 -0.0689
-37 3 23 1.5514 0.1743
-37 3 24 0.7316 0.0347
-37 3 25 0.4483 0.2100
-37 3 26 -1.2874 -0.0879
-37 4 1 3.2138 -0.3357
-37 4 2 -3.7258 0.7381
-37 4 3 1.6876 -0.7823
-37 4 4 2.6328 0.3058
-37 4 5 -0.3812 0.3647
-37 4 6 -0.0485 -0.3083
-37 4 7 -0.5659 -0.3263
-37 4 8 2.1802 1.1589
-37 4 9 0.3101 -0.1006
-37 4 10 0.6528 0.2638
-37 4 11 1.3642 -0.1196
-37 4 12 2.3057 -0.3240
-37 4 13 1.4837 -0.1412
-37 4 14 -1.6767 0.3758
-37 4 15 -1.4451 -0.1193
-37 4 16 -1.8343 0.4593
-37 4 17 -0.9112 -0.0438
-37 4 18 1.7290 0.0201
-37 4 19 0.0780 -0.3693
-37 4 20 0.6633 -0.0936
-37 4 21 -2.2675 0.5405
-37 4 22 1.3259 -0.1826
-37 4 23 0.9280 -0.3561
-37 4 24 -1.2932 0.7832
-37 4 25 0.5991 -0.0484
-37 4 26 -1.1033 -0.3026
-37 5 1 -0.7525 0.1699
-37 5 2 -1.8092 -0.1290
-37 5 3 1.1218 -0.5581
-37 5 4 1.7240 0.6220
-37 5 5 -1.2096 0.3606
-37 5 6 -1.9015 0.1709
-37 5 7 2.7947 -0.0305
-37 5 8 3.6435 -0.0517
-37 5 9 1.0595 -0.2933
-37 5 10 -0.2845 0.5127
-37 5 11 -2.7605 0.5780
-37 5 12 -0.6358 0.2439
-37 5 13 -2.0572 -0.2745
-37 5 14 -0.4570 0.1103
-37 5 15 1.1321 0.5166
-37 5 16 -0.7398 -0.0827
-37 5 17 1.1672 -0.3022
-37 5 18 -0.7171 0.3612
-37 5 19 -0.1488 0.3523
-37 5 20 0.5278 0.0637
-37 5 25 1.6386 0.1481
-37 6 1 -1.8011 0.0033
-37 6 2 2.6393 0.4850
-37 6 3 1.8112 0.4023
-37 6 4 -0.4402 0.8133
-37 6 5 1.6412 0.1222
-37 6 6 -0.6096 0.1628
-37 6 7 1.8328 -0.0040
-37 6 8 -0.1073 0.2440
-37 6 9 0.1577 -0.2902
-37 6 10 0.2128 0.7520
-37 6 11 -2.3135 0.2700
-37 6 12 -1.9687 -0.3802
-37 6 13 -1.0401 -0.3082
-37 6 14 1.0290 0.2522
-37 6 15 0.7237 -0.4802
-37 6 16 0.0345 0.3876
-37 6 17 0.8756 0.2524
-37 6 18 0.5936 -0.0263
-37 6 19 0.1042 0.3813
-37 6 20 1.6087 -0.3254
-37 6 21 0.6280 -0.7376
-37 6 22 -0.3182 -0.1404
-37 6 23 -0.3201 0.1742
-37 6 24 0.1548 0.4061
-37 7 1 0.0906 0.1844
-37 7 2 -0.1984 -0.1466
-37 7 3 0.6984 -0.9577
-37 7 4 -1.1694 0.0819
-37 7 5 -1.3165 -0.0312
-37 7 6 -0.5400 -0.1291
-37 7 7 0.3871 -0.3665
-37 7 8 2.2146 0.2738
-37 7 9 -2.2462 -0.1130
-37 7 10 1.3896 0.3520
-37 7 11 0.3178 -0.7135
-37 7 12 1.1177 -0.4622
-37 7 13 1.4695 0.1408
-37 7 14 -0.7112 0.4058
-37 7 15 0.7041 -0.0059
-37 7 16 -1.0609 0.0833
-37 7 17 -0.1675 -0.4862
-37 7 18 0.2685 -0.5012
-37 7 19 -0.5312 0.0704
-37 7 20 -0.7310 0.6405
-37 7 21 -0.2786 0.0289
-37 7 22 -0.1968 -0.2506
-37 8 1 3.5186 -0.0729
-37 8 2 1.0674 -0.0729
-37 8 3 2.6044 0.0190
-37 8 4 -0.3256 0.1148
-37 8 5 -0.2016 0.1559
-37 8 6 -0.5690 -0.2313
-37 8 7 2.4043 -0.2558
-37 8 8 0.8871 0.1754
-37 8 9 -2.6280 0.0479
-37 8 10 -1.6395 -0.3632
-37 8 11 -1.8018 0.1009
-37 8 12 -0.4866 0.1048
-37 8 13 -0.7844 -0.1047
-37 8 14 -0.3399 0.1350
-37 8 15 -0.0528 -0.2341
-37 8 16 1.3047 0.2230
-37 8 17 0.4307 -0.2648
-37 8 18 -0.8081 0.0973
-37 8 19 0.2774 0.0296
-37 9 4 -0.2627 -0.3670
-37 9 5 -0.3194 -0.3308
-37 9 6 -1.8851 0.0005
-37 9 7 0.2281 0.2617
-37 9 8 -1.9129 0.2496
-37 9 9 0.8596 -0.2302
-37 9 10 -1.1390 0.2489
-37 9 11 -1.3500 -0.3919
-37 9 12 0.2449 -0.3954
-37 9 13 1.2019 -0.1508
-37 9 14 2.3975 0.0454
-37 9 15 -0.6817 0.0924
-37 9 16 0.2969 -0.0293
-37 9 17 0.0933 -0.4748
-37 10 1 -3.5126 0.0634
-37 10 2 -1.8669 -0.0434
-37 10 3 -0.1124 0.2010
-37 10 4 1.0896 0.5007
-37 10 11 1.1593 0.4335
-37 10 12 0.9467 0.0680
-37 10 13 1.3509 0.0522
-36 0 2 0.5893 0.6947
-36 0 4 1.7034 0.4264
-36 0 6 -0.6894 -2.6940
-36 0 8 -1.3117 2.3918
-36 0 10 0.3491 0.9626
-36 0 12 0.1333 -0.9905
-36 0 14 0.5256 0.4016
-36 0 16 2.9403 0.8973
-36 0 18 1.8178 1.2398
-36 0 20 0.4213 -0.5198
-36 0 22 -0.7142 0.6543
-36 0 24 1.7252 1.0276
-36 0 26 -0.4984 -0.0489
-36 1 1 -2.2692 0.4197
-36 1 2 2.6359 0.9833
-36 1 3 1.6119 -0.1408
-36 1 4 -0.7854 -1.2083
-36 1 5 -1.7568 0.4263
-36 1 6 -1.0697 -0.7814
-36 1 7 1.2178 0.1824
-36 1 8 -0.6791 1.2444
-36 1 9 0.1755 -0.3789
-36 1 10 0.2529 -0.6232
-36 1 11 2.3392 -0.1820
-36 1 12 0.9547 0.1936
-36 1 13 -0.6826 0.1755
-36 1 14 -0.7394 -0.3329
-36 1 15 -0.8647 0.0932
-36 1 16 -1.1909 0.1185
-36 1 17 -1.5888 -0.3157
-36 1 18 -0.9884 0.5268
-36 1 19 -0.2484 -0.2475
-36 1 20 -0.5329 -0.9032
-36 1 21 0.3430 0.8916
-36 1 22 -1.7387 0.4751
-36 1 23 0.4227 -0.8340
-36 1 24 1.0840 0.2490
-36 1 25 0.2712 -0.4587
-36 1 26 -1.7266 -0.5637
-36 1 27 -0.5993 0.5976
-36 2 1 0.3304 -1.2132
-36 2 2 -1.4108 0.7447
-36 2 3 -2.0231 0.7209
-36 2 4 2.4291 0.1100
-36 2 5 2.4183 -0.5857
-36 2 6 -2.5127 0.6089
-36 2 7 -2.8398 0.3982
-36 2 8 1.1461 -0.0895
-36 2 9 2.1171 0.0807
-36 2 10 0.1701 0.7527
-36 2 11 -0.0923 0.2207
-36 2 12 -2.0052 -0.0577
-36 2 13 -0.5571 0.4038
-36 2 14 3.2620 0.2769
-36 2 15 -0.0083 -0.7226
-36 2 16 -0.0422 0.6587
-36 2 17 -1.9145 0.4638
-36 2 18 -1.9235 0.4670
-36 2 19 1.1680 0.1440
-36 2 20 2.2077 0.4940
-36 2 21 1.5045 -0.2041
-36 2 22 -0.9861 -0.1340
-36 2 23 -0.4874 0.1660
-36 2 24 1.6339 0.6814
-36 2 25 -0.0076 0.1087
-36 2 26 -0.0030 0.2782
-36 2 27 1.1700 -0.0754
-36 3 1 0.7374 1.6895
-36 3 2 0.9902 1.0426
-36 3 3 0.5802 0.7833
-36 3 4 -1.2097 0.1765
-36 3 5 2.5228 0.9246
-36 3 6 2.5654 -0.4995
-36 3 7 0.1540 0.7650
-36 3 8 1.0078 0.0787
-36 3 9 2.1952 0.0862
-36 3 10 -0.3684 0.6571
-36 3 11 -0.1900 1.1217
-36 3 12 -1.6310 -0.6227
-36 3 13 -1.7422 0.3979
-36 3 14 -0.3564 -0.0858
-36 3 15 0.8101 -0.3599
-36 3 16 1.6260 0.3983
-36 3 17 -0.0463 1.1438
-36 3 18 -1.4355 -0.0005
-36 3 19 1.3959 0.0311
-36 3 20 -0.0261 0.0507
-36 3 21 0.2575 -0.1615
-36 3 22 1.7741 -0.1776
-36 3 23 -0.9095 0.4439
-36 3 24 0.7181 0.4409
-36 3 25 -1.8743 0.0403
-36 3 26 0.1310 -0.0716
-36 3 27 0.8030 0.2976
-36 4 1 2.0156 0.5126
-36 4 2 -1.8620 0.4880
-36 4 3 1.0049 0.6072
-36 4 4 -0.0297 -0.4158
-36 4 5 -2.3884 0.0192
-36 4 6 1.9737 -0.1614
-36 4 7 -0.3311 0.8011
-36 4 8 -0.6301 0.0832
-36 4 9 0.7563 0.0292
-36 4 10 -3.4027 -0.8574
-36 4 11 -1.8889 -0.0303
-36 4 12 0.6724 0.0190
-36 4 13 1.1717 0.4151
-36 4 14 -1.1012 0.2416
-36 4 15 0.1201 0.2250
-36 4 16 1.5749 -0.6090
-36 4 17 -1.4910 0.1491
-36 4 18 -0.2706 -0.0677
-36 4 19 1.1577 -0.0558
-36 4 20 -0.9841 -0.3619
-36 4 21 -2.0232 0.3203
-36 4 22 -0.3506 0.1379
-36 4 23 1.7725 0.1391
-36 4 24 -0.3089 -0.3165
-36 4 25 0.8684 -0.3751
-36 4 26 2.0296 -0.1862
-36 4 27 -0.0506 0.2776
-36 5 1 1.9322 0.4428
-36 5 2 2.6030 0.2517
-36 5 3 -4.0797 0.2809
-36 5 4 2.4803 -0.0451
-36 5 5 0.2096 -0.1631
-36 5 6 1.3227 0.1950
-36 5 7 -0.3768 0.3751
-36 5 8 -2.2274 -0.6895
-36 5 9 -1.2133 0.2036
-36 5 10 -1.0394 0.2730
-36 5 11 0.3274 -0.0508
-36 5 12 -1.7407 0.0930
-36 5 13 0.6363 0.3694
-36 5 14 1.8021 -0.4309
-36 5 15 2.1634 -0.2191
-36 5 16 0.8917 0.1290
-36 5 17 -1.9437 -0.0151
-36 5 18 0.0540 0.0397
-36 5 19 1.7289 0.0754
-36 5 20 1.4325 -0.0582
-36 5 21 -1.1923 0.3241
-36 5 22 -0.7773 -0.0478
-36 5 23 1.3774 -0.5580
-36 5 24 -0.7329 -0.5149
-36 5 26 1.3351 0.5124
-36 6 1 0.4528 0.5884
-36 6 2 -2.4836 0.5503
-36 6 3 -2.1421 0.0470
-36 6 4 -1.9769 -0.7956
-36 6 5 -0.2391 -0.5616
-36 6 6 -0.0257 -0.5169
-36 6 7 -0.8418 0.1049
-36 6 8 -1.7733 -0.3796
-36 6 9 1.2994 -0.1192
-36 6 10 3.6692 -0.4020
-36 6 11 -1.5261 -0.1087
-36 6 12 -0.1299 0.0506
-36 6 13 0.9958 -0.0549
-36 6 14 -0.3714 -1.0259
-36 6 15 0.9408 0.0745
-36 6 16 -0.3064 0.5200
-36 6 17 -0.6012 0.4070
-36 6 18 0.8368 -0.7065
-36 6 19 -0.1211 -0.3315
-36 6 20 -2.4391 -0.2002
-36 6 21 0.1425 -0.1843
-36 6 22 0.0136 0.3424
-36 6 23 -0.0949 0.5379
-36 6 24 -0.3928 0.2128
-36 7 1 -0.8146 0.1893
-36 7 2 -1.4874 0.5633
-36 7 3 0.5364 -0.8220
-36 7 4 -0.4201 -0.3841
-36 7 5 -0.2108 0.0437
-36 7 6 0.9849 0.0402
-36 7 7 0.5599 0.2225
-36 7 8 -1.5513 0.3473
-36 7 9 0.6752 0.0150
-36 7 10 0.9630 0.0164
-36 7 11 0.4938 0.1694
-36 7 12 -1.4085 -0.2682
-36 7 13 0.4147 -0.1386
-36 7 14 -0.9536 -0.1674
-36 7 15 -0.0339 0.5918
-36 7 16 -0.1765 0.2865
-36 7 17 -1.8495 -0.1376
-36 7 18 0.2604 -0.2457
-36 7 19 1.0089 -0.0348
-36 7 20 0.9255 0.0017
-36 7 21 -1.4321 0.3709
-36 7 22 1.2330 0.0787
-36 7 23 0.5733 -0.1226
-36 8 1 -0.0802 0.0708
-36 8 2 -0.8865 0.3947
-36 8 3 -0.6821 -0.3911
-36 8 4 2.0100 -0.0456
-36 8 5 -3.0773 0.0405
-36 8 6 -0.5923 0.3802
-36 8 7 -2.6403 -0.1020
-36 8 8 0.7174 -0.5413
-36 8 9 -1.2160 -0.3676
-36 8 10 -1.3491 0.2041
-36 8 11 2.1718 0.1730
-36 8 12 0.7432 0.4049
-36 8 13 2.4416 0.0186
-36 8 14 0.0319 -0.2551
-36 8 15 -0.3598 -0.0930
-36 8 16 0.7616 -0.3703
-36 8 17 -1.0962 0.1376
-36 8 18 -0.1753 0.3311
-36 8 19 -0.6283 -0.0974
-36 8 20 -0.2174 0.2794
-36 8 21 0.8421 0.5744
-36 9 1 -1.2712 0.4816
-36 9 2 -0.7736 0.4023
-36 9 3 0.9322 0.1513
-36 9 4 2.6444 0.2364
-36 9 5 0.3973 0.0284
-36 9 6 -0.4671 0.3386
-36 9 7 0.1795 -0.0049
-36 9 8 2.5692 -0.0407
-36 9 9 0.4166 0.6633
-36 9 10 1.6241 0.3365
-36 9 11 1.7916 -0.0393
-36 9 12 -0.8170 -0.0118
-36 9 13 -1.2208 0.0383
-36 9 14 -1.4109 0.1896
-36 9 15 -0.5220 0.0175
-36 9 16 -0.5588 0.0780
-36 9 17 0.3964 0.6370
-36 9 18 -1.1285 -0.1234
-36 9 19 -1.4057 0.0420
-36 10 1 -0.2802 0.2818
-36 10 2 0.3181 0.5549
-36 10 3 1.7932 -0.2637
-36 10 4 0.8217 0.2551
-36 10 5 -0.2091 -0.4663
-36 10 8 0.8499 0.7745
-36 10 9 -0.8900 -0.1883
-36 10 10 0.4391 -0.1309
-36 10 11 0.8755 -0.0563
-36 10 12 0.3983 0.1995
-36 10 13 -0.7853 -0.0935
-36 10 14 -0.6320 0.0413
-36 10 15 -0.2731 0.1553
-36 10 16 -0.5229 -0.0701
-36 11 4 -2.2787 -0.0342
-36 11 5 0.1510 -0.4117
-36 11 6 -0.0031 0.0560
-36 11 7 -0.5664 -0.2345
-36 11 8 0.2770 -0.2580
-36 11 9 0.5614 0.0629
-36 11 10 -0.7902 -0.1724
-35 0 2 -2.9060 2.9650
-35 0 4 0.4344 1.7734
-35 0 6 -1.9449 -2.4419
-35 0 8 4.5762 1.2766
-35 0 10 -0.9199 2.7644
-35 0 12 -0.4516 -1.6222
-35 0 14 -2.2285 -1.0643
-35 0 16 -0.3763 1.6320
-35 0 18 -1.1896 0.7674
-35 0 20 1.1538 -1.3081
-35 0 22 0.1896 -1.0505
-35 0 24 -1.0495 1.6098
-35 0 26 -0.1583 -0.2832
-35 1 1 -1.8003 0.8775
-35 1 2 1.5658 0.0976
-35 1 3 2.1991 -0.4833
-35 1 4 -0.6231 -0.3051
-35 1 5 -3.1523 1.0176
-35 1 6 -1.0177 1.4301
-35 1 7 3.7151 -0.7326
-35 1 8 1.4006 0.2365
-35 1 9 -3.6883 0.1427
-35 1 10 0.4433 0.4164
-35 1 11 2.0556 -0.4853
-35 1 12 -0.2695 0.0994
-35 1 13 -1.2267 0.6637
-35 1 14 -0.7995 0.1066
-35 1 15 -2.1694 -0.0866
-35 1 16 -0.1541 0.6161
-35 1 17 0.9519 -0.9055
-35 1 18 1.3256 -0.3095
-35 1 19 1.0179 0.5994
-35 1 20 1.9184 0.5913
-35 1 21 0.1257 0.0991
-35 1 22 -0.0660 -0.0597
-35 1 23 0.1921 -0.2227
-35 1 24 0.6132 -0.2339
-35 1 25 0.1178 -0.2302
-35 1 26 -0.6190 0.2853
-35 1 27 -0.5091 0.3448
-35 1 28 0.6261 -0.1447
-35 2 1 -0.9812 0.1288
-35 2 2 -2.7987 0.3345
-35 2 3 -0.7961 0.0798
-35 2 4 2.1300 1.7174
-35 2 5 4.5282 -0.0514
-35 2 6 0.1236 -0.3404
-35 2 7 0.1799 0.2103
-35 2 8 -0.8856 -0.0216
-35 2 9 -0.9432 0.3262
-35 2 10 0.2882 1.2874
-35 2 11 -2.2517 -0.6318
-35 2 12 -0.0308 0.0867
-35 2 13 3.0555 0.9628
-35 2 14 1.9713 -0.4517
-35 2 15 0.4344 -0.4625
-35 2 16 -0.7684 0.5603
-35 2 17 -0.9683 0.0423
-35 2 18 -0.7829 0.0573
-35 2 19 1.7058 0.6669
-35 2 20 0.1450 -0.0460
-35 2 21 0.7935 -0.6147
-35 2 22 -1.6523 -0.6007
-35 2 23 -0.4872 0.3729
-35 2 24 -0.1628 0.3066
-35 2 25 -0.2197 0.0701
-35 2 26 0.3218 0.2876
-35 2 27 -1.7180 -0.1924
-35 2 28 -0.0528 -0.7303
-35 3 1 0.0517 -0.3858
-35 3 2 0.6471 0.4525
-35 3 3 0.0469 -0.4775
-35 3 4 -4.0121 0.2832
-35 3 5 1.2017 -1.5363
-35 3 6 0.0879 -0.7551
-35 3 7 -1.8037 -0.5560
-35 3 8 0.4495 0.5972
-35 3 9 -2.0544 -0.6684
-35 3 10 -1.6233 0.1055
-35 3 11 -0.3639 -0.3555
-35 3 12 1.8474 -0.3031
-35 3 13 -1.8893 -1.5432
-35 3 14 -1.2876 0.3937
-35 3 15 1.7932 -0.0247
-35 3 16 -0.4477 0.1939
-35 3 17 1.0899 -0.8599
-35 3 18 0.4797 0.0402
-35 3 19 -1.4974 -0.7151
-35 3 20 -1.2836 -0.2079
-35 3 21 -0.6013 -0.2438
-35 3 22 1.6567 0.1793
-35 3 23 -0.7077 -0.4092
-35 3 24 0.1112 0.0969
-35 3 25 1.5521 -0.1168
-35 3 26 -2.1581 -0.0959
-35 3 27 0.7450 -0.7281
-35 3 28 0.8411 0.2054
-35 4 1 0.5728 -0.5581
-35 4 2 -3.1461 0.5478
-35 4 3 0.3139 -0.0735
-35 4 4 1.1915 -0.8296
-35 4 5 -0.1670 -0.5413
-35 4 6 0.3236 -0.2829
-35 4 7 -0.7078 0.1390
-35 4 8 -0.7197 0.5050
-35 4 9 0.3718 -0.1163
-35 4 10 -0.3460 0.1368
-35 4 11 -0.2882 -0.3607
-35 4 12 4.6529 -0.3232
-35 4 13 1.5150 0.0647
-35 4 14 -0.8546 -0.0367
-35 4 15 -1.2575 0.0308
-35 4 16 -0.9896 0.3962
-35 4 17 -0.1880 -0.6616
-35 4 18 -0.9300 0.3142
-35 4 19 1.4930 0.0518
-35 4 20 0.0664 -0.8550
-35 4 21 -1.4539 0.1815
-35 4 22 1.9012 0.4783
-35 4 23 0.0040 -0.3116
-35 4 24 -0.1575 0.6425
-35 4 25 1.4634 0.0306
-35 4 26 -1.5268 -0.7104
-35 4 27 -0.7602 -0.1874
-35 4 28 1.3619 0.4671
-35 5 1 -1.7226 -0.3207
-35 5 2 -0.7533 -0.8942
-35 5 3 1.4283 -0.7591
-35 5 4 0.6942 0.3376
-35 5 5 -1.5963 0.2256
-35 5 6 -3.3341 -0.8975
-35 5 7 1.8136 -0.4652
-35 5 8 1.9719 -0.0854
-35 5 9 1.3246 0.0430
-35 5 10 -1.6494 0.1226
-35 5 11 -0.8515 -0.6284
-35 5 12 1.0497 0.0388
-35 5 13 -0.9600 0.0282
-35 5 14 1.2428 -0.1672
-35 5 15 0.4254 -0.0650
-35 5 16 0.4291 -0.3003
-35 5 17 0.4992 -0.4607
-35 5 18 -0.9723 0.2244
-35 5 19 -1.4452 0.6354
-35 5 20 1.0135 -0.0412
-35 5 21 -0.2591 -0.4422
-35 5 22 -3.6312 -0.3284
-35 5 23 -0.8060 -0.1199
-35 5 24 1.0632 0.3096
-35 5 25 -0.1065 0.2005
-35 5 26 -0.1012 0.4140
-35 5 27 0.2414 -0.2278
-35 6 1 -3.5008 -0.0507
-35 6 2 2.0957 0.1298
-35 6 3 1.8107 0.1201
-35 6 4 0.1328 0.3174
-35 6 5 -0.4745 0.3590
-35 6 6 1.4815 -0.3935
-35 6 7 1.6776 0.0376
-35 6 8 0.4476 0.5028
-35 6 9 1.5410 -0.0916
-35 6 10 0.0874 0.2591
-35 6 11 -0.7832 0.5087
-35 6 12 -0.6762 -0.1511
-35 6 13 -0.9817 -0.2122
-35 6 14 -1.0162 0.2468
-35 6 15 -0.5242 -0.4512
-35 6 16 -0.8497 0.3295
-35 6 17 -0.0058 0.6852
-35 6 18 -0.6817 0.4229
-35 6 19 0.6680 0.1563
-35 6 20 1.0295 -0.3024
-35 6 21 0.5653 -0.5731
-35 6 22 1.1989 0.1227
-35 6 23 -0.0928 0.4941
-35 6 24 1.5035 0.3392
-35 6 25 -0.2541 -0.0836
-35 7 1 1.7155 -0.0547
-35 7 2 0.2743 -0.0648
-35 7 3 2.9519 0.4008
-35 7 4 -1.3789 -0.1670
-35 7 5 -1.4472 0.1670
-35 7 6 -2.4163 -0.3421
-35 7 7 -0.1732 0.6551
-35 7 8 1.4414 0.3146
-35 7 9 -2.9594 0.1746
-35 7 10 1.2423 -0.1395
-35 7 11 0.7315 -0.4417
-35 7 12 -0.2204 -0.4358
-35 7 13 0.6851 0.7126
-35 7 14 0.5439 0.5677
-35 7 15 -0.1967 -0.0144
-35 7 16 -0.4529 -0.6021
-35 7 17 -0.6191 -0.2752
-35 7 18 1.2896 0.1780
-35 7 19 1.8018 0.0161
-35 7 20 -0.7135 0.2262
-35 7 21 0.2099 0.1128
-35 7 22 0.1801 -0.1685
-35 7 23 -0.2970 -0.0543
-35 7 24 -0.7172 0.0571
-35 7 25 -0.7765 -0.6122
-35 8 1 2.3020 0.0170
-35 8 2 1.4842 0.0251
-35 8 3 0.1135 0.6162
-35 8 4 0.3423 0.1078
-35 8 5 -0.1580 -0.0221
-35 8 6 -0.9150 0.0780
-35 8 7 2.9874 0.3733
-35 8 8 0.8550 -0.2063
-35 8 9 0.0759 0.1516
-35 8 10 0.1275 -0.0524
-35 8 11 1.0857 0.1197
-35 8 12 -0.0092 0.0079
-35 8 13 -0.9046 0.2484
-35 8 14 -1.4214 -0.3160
-35 8 15 -0.6400 -0.2300
-35 8 16 0.2186 0.3693
-35 8 17 -0.4781 0.2281
-35 8 18 -0.6529 0.1888
-35 8 19 1.1168 0.0435
-35 8 20 1.4937 -0.5010
-35 8 21 0.3555 -0.0754
-35 8 22 -0.5774 0.0777
-35 9 1 1.2689 -0.0752
-35 9 2 2.9435 -0.0034
-35 9 3 -0.7495 0.0162
-35 9 4 1.3558 -0.2388
-35 9 5 0.5853 -0.1870
-35 9 6 -2.3032 -0.4417
-35 9 7 0.0444 0.6138
-35 9 8 0.5899 0.2135
-35 9 9 0.3088 -0.1672
-35 9 10 -2.7860 -0.1252
-35 9 11 -1.7235 -0.5349
-35 9 12 0.0871 -0.2304
-35 9 13 0.3860 0.2502
-35 9 14 0.8646 -0.3597
-35 9 15 0.0793 -0.1794
-35 9 16 1.4938 0.0377
-35 9 17 -0.2197 -0.3141
-35 9 18 1.1206 0.0027
-35 9 19 -0.1771 -0.0803
-35 9 20 -0.7614 -0.4172
-35 9 21 0.2655 -0.0231
-35 10 1 -3.5692 -0.2192
-35 10 2 -2.2241 -0.1855
-35 10 3 -1.4451 -0.0004
-35 10 4 -0.2033 -0.2125
-35 10 5 -0.3144 -0.1190
-35 10 6 -0.3842 -0.4975
-35 10 7 1.3110 0.0358
-35 10 8 0.9156 -0.2144
-35 10 9 0.1998 -0.0838
-35 10 10 -1.6592 -0.3821
-35 10 11 0.4569 0.2937
-35 10 12 0.2975 -0.2223
-35 10 13 0.8558 0.1561
-35 10 14 0.9392 -0.6459
-35 10 15 0.1486 0.0199
-35 10 16 -0.2347 0.5378
-35 10 17 -0.1238 0.1754
-35 10 18 0.9128 0.2395
-35 11 1 -0.3087 -0.0995
-35 11 2 1.1388 0.1341
-35 11 3 0.8612 -0.6491
-35 11 4 0.0342 -0.7231
-35 11 5 0.9817 -0.0609
-35 11 6 1.6339 0.3908
-35 11 7 -0.7768 0.8673
-35 11 8 -0.2245 -0.0687
-35 11 9 -0.2487 -0.1585
-35 11 10 0.2396 -0.1571
-35 11 11 -0.7407 -0.5872
-35 11 12 -0.5798 0.1004
-34 0 2 -1.1904 4.2992
-34 0 4 1.3944 -3.4776
-34 0 6 2.1372 -2.6220
-34 0 8 -0.9335 0.9580
-34 0 10 -1.3124 -0.8052
-34 0 12 -1.3867 -1.6581
-34 0 14 -1.6894 -1.6389
-34 0 16 3.1185 0.8173
-34 0 18 2.0710 -0.3755
-34 0 20 -0.3494 -1.7548
-34 0 22 -0.9402 0.3296
-34 0 24 0.5031 0.1765
-34 0 26 0.2988 -0.4990
-34 0 28 -1.6141 -0.0445
-34 1 1 -2.1741 0.3206
-34 1 2 2.7849 0.6739
-34 1 3 2.1377 -0.0224
-34 1 4 0.4380 -2.0864
-34 1 5 -1.9087 -0.3588
-34 1 6 0.5195 0.5908
-34 1 7 -0.6307 -0.1014
-34 1 8 -2.8100 -0.2960
-34 1 9 -0.6541 0.0860
-34 1 10 0.5316 -0.2112
-34 1 11 3.7029 0.1486
-34 1 12 1.5369 -0.3582
-34 1 13 -1.1904 0.1431
-34 1 14 0.2887 -1.1443
-34 1 15 0.4704 0.1805
-34 1 16 -0.5759 1.0189
-34 1 17 -1.3303 -0.7556
-34 1 18 0.8089 -0.5126
-34 1 19 -0.6849 0.6026
-34 1 20 -0.5935 -0.8479
-34 1 21 0.4923 0.5803
-34 1 22 -1.7164 0.5803
-34 1 23 0.2084 -0.7550
-34 1 24 0.2842 -0.4322
-34 1 25 0.6254 -0.1305
-34 1 26 -1.6050 -0.0073
-34 1 27 -0.3097 0.5175
-34 1 28 1.3451 0.0589
-34 1 29 1.1235 -0.0272
-34 2 1 -0.5955 -0.0476
-34 2 2 -1.7101 0.0208
-34 2 3 -0.6376 -0.9084
-34 2 4 3.7355 -1.2639
-34 2 5 1.9731 0.1895
-34 2 6 -3.3821 -1.0461
-34 2 7 -4.0567 -0.0990
-34 2 8 -0.3961 -0.7693
-34 2 9 1.0069 -0.9266
-34 2 10 -0.9152 0.0435
-34 2 11 -1.0281 0.8361
-34 2 12 0.1644 -1.6661
-34 2 13 0.6160 -0.4631
-34 2 14 1.1067 -0.4488
-34 2 15 -0.1822 -0.5094
-34 2 16 -0.6251 -0.5881
-34 2 17 -1.4240 0.3984
-34 2 18 -1.5033 -0.0309
-34 2 19 0.2720 -0.4108
-34 2 20 1.2102 -0.7362
-34 2 21 -0.4357 0.0483
-34 2 22 -1.6107 -0.4968
-34 2 23 -1.3068 -0.1665
-34 2 24 1.7967 0.3160
-34 2 25 0.3727 0.2040
-34 2 26 0.7324 -0.3831
-34 2 27 1.0439 -0.2827
-34 2 28 -2.1380 -0.3197
-34 2 29 -0.6664 -0.3869
-34 3 1 1.1537 -0.2705
-34 3 2 0.3443 0.5643
-34 3 3 -0.6586 -0.6316
-34 3 4 -2.7829 -0.7704
-34 3 5 1.1461 0.5430
-34 3 6 0.6042 -0.7622
-34 3 7 -1.4862 -0.5175
-34 3 8 3.2699 0.0635
-34 3 9 3.3233 0.6784
-34 3 10 -1.2546 0.2084
-34 3 11 1.7667 0.8070
-34 3 12 -0.7541 -0.6970
-34 3 13 -1.6239 -0.2702
-34 3 14 0.2405 -0.1576
-34 3 15 1.0479 0.4663
-34 3 16 1.7168 -0.1528
-34 3 17 -1.6654 0.8198
-34 3 18 -1.0841 0.3122
-34 3 19 0.8875 0.0290
-34 3 20 -0.1523 -0.5106
-34 3 21 1.0098 0.7420
-34 3 22 0.7826 -0.3575
-34 3 23 1.1015 0.0614
-34 3 24 0.9073 0.6525
-34 3 25 -1.5716 0.6124
-34 3 26 0.6470 -0.5703
-34 3 27 0.5627 0.4767
-34 3 28 -0.8235 -0.1507
-34 3 29 -1.6577 -0.4318
-34 4 1 2.3481 0.1302
-34 4 2 1.0015 0.4594
-34 4 3 0.9033 -0.7069
-34 4 4 -0.9161 0.0280
-34 4 5 -0.4866 0.2223
-34 4 6 1.7103 0.6523
-34 4 7 -1.6273 0.3155
-34 4 8 0.4659 0.6263
-34 4 9 0.6940 -0.5803
-34 4 10 0.3285 -0.5870
-34 4 11 -0.0589 -0.0899
-34 4 12 -1.1694 0.8083
-34 4 13 1.6743 -0.1288
-34 4 14 -0.9382 0.0471
-34 4 15 0.4406 0.0557
-34 4 16 -1.3698 0.3714
-34 4 17 -1.2144 -0.1950
-34 4 18 1.5285 -0.3140
-34 4 19 1.0878 0.0282
-34 4 20 -0.1333 0.0542
-34 4 21 -3.5637 0.4291
-34 4 22 0.9066 0.2886
-34 4 23 1.6291 -0.2230
-34 4 24 -3.1862 -0.2624
-34 4 25 0.9079 -0.3772
-34 4 26 3.5658 0.0093
-34 4 27 -0.5595 0.4398
-34 4 28 -0.1701 0.0534
-34 4 29 0.2989 -0.1197
-34 5 1 2.7845 0.4192
-34 5 2 -0.1526 0.1965
-34 5 3 -2.7504 -0.1576
-34 5 4 1.0466 0.9155
-34 5 5 0.1079 -0.1322
-34 5 6 2.0622 -0.2163
-34 5 7 0.2407 0.5300
-34 5 8 0.0016 0.1994
-34 5 9 -0.6947 -0.4149
-34 5 10 1.6020 0.6220
-34 5 11 -0.5630 0.5705
-34 5 12 -2.1160 0.0385
-34 5 13 -0.3399 0.2452
-34 5 14 1.5381 0.0438
-34 5 15 1.3159 -0.0833
-34 5 16 -1.5005 0.2144
-34 5 17 -0.4323 0.0323
-34 5 18 -0.1119 0.0741
-34 5 19 0.6590 0.3542
-34 5 20 0.1559 0.5437
-34 5 21 0.0375 0.1402
-34 5 22 0.5708 -0.4495
-34 5 23 0.9270 -0.4577
-34 5 24 -0.5883 -0.0791
-34 5 25 -0.2557 0.1774
-34 5 26 1.6090 0.6931
-34 5 27 -0.6492 0.1885
-34 5 28 -1.3891 -0.4852
-34 6 1 0.9432 0.8305
-34 6 2 -0.4197 1.4099
-34 6 3 0.0670 -0.1317
-34 6 4 -2.0372 -0.0599
-34 6 5 -0.1690 0.1462
-34 6 6 -1.1050 0.3611
-34 6 7 0.8865 -0.2525
-34 6 8 -1.7635 -0.1529
-34 6 9 0.7349 -0.1547
-34 6 10 2.5108 1.0414
-34 6 11 -2.9752 0.0420
-34 6 12 -1.0928 -0.4998
-34 6 13 0.4817 -0.5420
-34 6 14 -1.2966 0.0473
-34 6 15 0.9209 0.4122
-34 6 16 1.4751 0.6437
-34 6 17 0.9289 0.3969
-34 6 18 3.0496 -0.8246
-34 6 19 0.1515 -0.8597
-34 6 20 -1.0264 0.0575
-34 6 21 0.5003 0.1667
-34 6 22 -0.8027 0.1218
-34 6 23 -1.1395 0.1356
-34 6 24 -0.9940 0.4264
-34 6 25 0.1525 -0.2481
-34 6 26 -0.1633 -0.3190
-34 7 1 0.0198 -0.0462
-34 7 2 -1.7388 0.5487
-34 7 3 -0.1107 -0.8348
-34 7 4 0.3132 -0.2693
-34 7 5 -2.6103 -0.3388
-34 7 6 1.1714 0.1148
-34 7 7 0.5190 -0.3613
-34 7 8 0.0486 0.4632
-34 7 9 1.6069 -0.0505
-34 7 10 2.1325 0.2567
-34 7 11 0.4596 -0.5440
-34 7 12 -0.5955 -0.3317
-34 7 13 0.2950 -0.1844
-34 7 14 -0.0915 0.0413
-34 7 15 -0.2626 0.1964
-34 7 16 -1.1105 0.3200
-34 7 17 -0.1399 -0.5774
-34 7 18 -0.9559 -0.1847
-34 7 19 1.2446 0.1427
-34 7 20 0.7903 -0.0782
-34 7 21 -2.7211 0.1142
-34 7 22 0.4190 0.0990
-34 7 23 -0.8861 -0.2655
-34 7 24 -0.5153 0.4246
-34 7 25 1.9079 -0.0486
-34 7 26 -0.2698 -0.6841
-34 8 1 2.3285 0.1298
-34 8 2 0.0650 -0.2027
-34 8 3 -0.0090 -0.2442
-34 8 4 2.0658 0.3084
-34 8 5 -1.1589 0.0750
-34 8 6 -0.1046 -0.3978
-34 8 7 0.0480 -0.2298
-34 8 8 -0.1067 -0.4208
-34 8 9 -2.4809 -0.4956
-34 8 10 -0.7826 0.2842
-34 8 11 0.0807 0.2748
-34 8 12 -1.5038 0.2111
-34 8 13 0.8015 -0.2143
-34 8 14 1.9446 -0.1742
-34 8 15 0.0608 0.1188
-34 8 16 0.0082 -0.0373
-34 8 17 0.2264 -0.5558
-34 8 18 0.4364 -0.0235
-34 8 19 -1.0919 0.1039
-34 8 20 0.1537 0.2257
-34 8 21 -0.6070 -0.0570
-34 8 22 -0.1031 -0.1231
-34 8 23 0.2618 -0.3003
-34 8 24 1.1795 0.3674
-34 9 1 -2.3167 0.0119
-34 9 2 -1.9596 -0.1315
-34 9 3 -0.1425 -0.4689
-34 9 4 0.9107 -0.0647
-34 9 5 -0.6977 -0.3125
-34 9 6 -1.1252 -0.2003
-34 9 7 -0.9414 -0.1754
-34 9 8 1.0943 0.4102
-34 9 9 -0.1396 -0.0343
-34 9 10 -0.0031 0.1553
-34 9 11 2.3622 0.0308
-34 9 12 0.0413 -0.1843
-34 9 13 0.3405 -0.3095
-34 9 14 0.3672 0.2927
-34 9 15 -1.0550 -0.0737
-34 9 16 0.3318 0.0576
-34 9 17 1.0851 0.4561
-34 9 18 -3.1165 0.0699
-34 9 19 -1.1066 0.1246
-34 9 20 -0.4508 -0.0685
-34 9 21 -0.8159 -0.6290
-34 9 22 1.3432 0.2057
-34 10 1 -1.6139 0.3296
-34 10 2 0.2486 0.3666
-34 10 3 2.7126 -0.0300
-34 10 4 0.8827 0.2452
-34 10 5 2.2000 -0.0113
-34 10 6 -0.5713 -0.3355
-34 10 7 -0.6610 0.1688
-34 10 8 0.1425 0.7307
-34 10 9 -1.1710 0.0635
-34 10 10 -0.2922 0.2540
-34 10 11 0.1509 -0.0393
-34 10 12 1.4245 0.1810
-34 10 13 -0.3810 0.2173
-34 10 14 0.0699 0.5405
-34 10 15 -0.0324 0.0253
-34 10 16 0.3085 0.1394
-34 10 17 -1.5645 -0.2022
-34 10 18 -0.0782 -0.6136
-34 10 19 0.0888 -0.4221
-34 10 20 -0.6538 0.6531
-34 11 1 3.4006 0.9532
-34 11 2 1.0042 0.2043
-34 11 3 -2.1748 -0.2501
-34 11 4 -3.2164 0.2011
-34 11 5 0.3217 0.1153
-34 11 6 0.3084 -0.2058
-34 11 7 -1.4896 0.2787
-34 11 8 -0.9425 0.0024
-34 11 9 -0.2590 0.0479
-34 11 10 -0.5918 -0.2221
-34 11 11 1.3895 0.4531
-34 11 12 -0.6794 -0.0049
-34 11 13 -0.1167 -0.5208
-34 11 14 -0.3410 0.4518
-34 11 15 -1.2651 0.0233
-34 11 16 -0.0885 0.0075
-34 12 5 -0.2478 -0.3477
-34 12 6 -0.3038 -1.0076
-34 12 7 -0.9087 0.1950
-34 12 8 0.5842 0.4710
-34 12 9 -0.0632 -0.2493
-33 0 2 -2.5445 2.8503
-33 0 4 0.1228 -0.9992
-33 0 6 -5.7427 -2.7383
-33 0 8 5.2310 3.1671
-33 0 10 -0.7447 2.5606
-33 0 12 0.6929 -1.4469
-33 0 14 -0.7871 -0.3211
-33 0 16 0.8160 2.4073
-33 0 18 -1.8870 2.2648
-33 0 20 1.1340 -1.9837
-33 0 22 -0.3556 0.4828
-33 0 24 1.0437 2.7615
-33 0 26 0.1523 -0.5983
-33 0 28 -1.2710 -0.6608
-33 0 30 0.4340 1.0731
-33 1 1 -0.4112 -1.5138
-33 1 2 1.8406 -1.8875
-33 1 3 0.8609 0.4687
-33 1 4 -1.0103 0.6908
-33 1 5 -4.3829 -0.4080
-33 1 6 -1.6060 -0.1416
-33 1 7 2.8156 1.0139
-33 1 8 -0.4567 0.0861
-33 1 9 -0.8119 -0.4968
-33 1 10 2.6093 0.3084
-33 1 11 3.0223 -0.5620
-33 1 12 -1.3135 -0.8085
-33 1 13 -2.5901 1.0389
-33 1 14 0.0242 0.8542
-33 1 15 -1.8224 -0.8171
-33 1 16 -1.6652 -0.1664
-33 1 17 0.3612 -0.1554
-33 1 18 -0.1403 -0.1944
-33 1 19 1.1405 0.3096
-33 1 20 0.1169 0.5573
-33 1 21 0.1393 0.2069
-33 1 22 0.3383 -0.3612
-33 1 23 0.5076 -0.3730
-33 1 24 1.3069 0.1109
-33 1 25 -0.2986 -0.2904
-33 1 26 -0.7216 0.0334
-33 1 27 -0.6479 0.5673
-33 1 28 0.2960 0.0625
-33 1 29 0.2677 0.0821
-33 1 30 -1.1469 0.1241
-33 2 1 0.3497 -0.5601
-33 2 2 -1.9273 0.7599
-33 2 3 -4.3520 -0.2123
-33 2 4 0.9580 1.3575
-33 2 5 4.5575 -0.2335
-33 2 6 0.7675 -0.2889
-33 2 7 1.7005 0.8458
-33 2 8 -0.3428 0.9352
-33 2 9 -0.2394 -0.5626
-33 2 10 1.3145 0.9162
-33 2 11 -1.8046 0.6098
-33 2 12 -1.0724 0.4361
-33 2 13 3.1135 0.4297
-33 2 14 1.9297 0.5688
-33 2 15 -0.3352 -0.7980
-33 2 16 0.1383 0.5916
-33 2 17 -1.1955 0.8577
-33 2 18 -0.2547 1.2287
-33 2 19 0.9030 -0.2149
-33 2 20 0.3098 0.4020
-33 2 21 1.2112 -0.0560
-33 2 22 -0.1171 -0.4037
-33 2 23 0.7523 0.2494
-33 2 24 0.2352 1.3205
-33 2 25 0.7604 -0.2510
-33 2 26 -0.7840 0.4659
-33 2 27 -1.5120 0.2213
-33 2 28 -0.8697 -0.3973
-33 2 29 -0.6868 -0.0615
-33 2 30 3.0868 0.1273
-33 3 1 0.2755 0.6620
-33 3 2 0.9912 1.1532
-33 3 3 -0.9312 1.5467
-33 3 4 -2.2947 -0.2922
-33 3 5 2.6154 0.0723
-33 3 6 1.1212 -0.4139
-33 3 7 1.3060 1.0030
-33 3 8 1.4811 0.9070
-33 3 9 -0.9649 0.9707
-33 3 10 -0.2190 -0.0458
-33 3 11 -2.0927 0.0746
-33 3 12 0.4096 -0.2431
-33 3 13 -1.9895 -0.0972
-33 3 14 -0.8570 0.3016
-33 3 15 0.6949 0.7304
-33 3 16 -0.7788 0.4846
-33 3 17 1.7575 -0.3533
-33 3 18 0.4590 0.0726
-33 3 19 0.9850 0.3222
-33 3 20 -1.2328 -0.3295
-33 3 21 -0.3926 -0.1506
-33 3 22 1.6034 0.4409
-33 3 23 -1.6879 0.1723
-33 3 24 0.2080 0.2049
-33 3 25 1.7157 -0.2152
-33 3 26 -1.5010 -0.2660
-33 3 27 0.8721 -0.2317
-33 3 28 -0.0878 0.3525
-33 3 29 0.1292 0.4807
-33 3 30 0.3252 0.1568
-33 4 1 -0.8307 0.7402
-33 4 2 -2.1718 0.5089
-33 4 3 -0.1090 0.7897
-33 4 4 -0.8988 -0.5210
-33 4 5 0.4266 -0.3282
-33 4 6 1.0755 -0.4375
-33 4 7 -0.6526 1.2217
-33 4 8 -1.2173 -0.2929
-33 4 9 1.7062 -0.0804
-33 4 10 -1.8890 0.1281
-33 4 11 -1.6356 0.0602
-33 4 12 3.1923 -0.8217
-33 4 13 0.1828 0.6967
-33 4 14 0.0861 -0.4361
-33 4 15 -1.0494 0.0995
-33 4 16 1.1131 0.5247
-33 4 17 -1.8498 -0.1523
-33 4 18 -1.2912 -0.3784
-33 4 19 1.5173 0.3918
-33 4 20 -0.7137 -1.0652
-33 4 21 -0.7412 -0.0632
-33 4 22 0.3582 0.7177
-33 4 23 0.2973 0.2873
-33 4 24 0.3445 0.0133
-33 4 25 1.1475 -0.2018
-33 4 26 -0.1129 -0.5820
-33 4 27 -1.1591 -0.0050
-33 4 28 1.1662 0.2905
-33 4 29 0.3261 0.2097
-33 4 30 -1.3181 0.0566
-33 5 1 -1.9837 -0.2867
-33 5 2 0.0365 0.4434
-33 5 3 1.5783 0.1583
-33 5 4 1.6117 -0.2076
-33 5 5 -2.0412 0.1716
-33 5 6 -1.5908 -0.5579
-33 5 7 2.3087 0.4125
-33 5 8 0.2690 0.1589
-33 5 9 -1.0329 0.1420
-33 5 10 -2.4609 -0.1320
-33 5 11 0.3074 -0.3149
-33 5 12 -0.7884 0.2490
-33 5 13 -0.9240 0.6394
-33 5 14 0.5932 -0.4619
-33 5 15 2.4944 -0.8567
-33 5 16 1.3003 -0.1450
-33 5 17 -0.0744 0.6637
-33 5 18 0.2529 0.1238
-33 5 19 -0.7077 0.2690
-33 5 20 1.7041 -0.3457
-33 5 21 -0.9909 -0.3822
-33 5 22 -2.5424 -0.3404
-33 5 23 0.3703 0.1248
-33 5 24 0.4533 0.2792
-33 5 25 -1.5100 0.0785
-33 5 26 -0.3353 0.2248
-33 5 27 0.3034 0.0508
-33 5 28 -0.8751 -0.4909
-33 5 29 0.6538 -0.1267
-33 6 1 -1.9320 -0.1471
-33 6 2 -0.1425 0.0386
-33 6 3 0.4070 0.0973
-33 6 4 -1.9807 -0.8439
-33 6 5 -1.1000 0.0047
-33 6 6 2.0615 -0.6085
-33 6 7 -0.0527 -0.4838
-33 6 8 1.2555 -0.1475
-33 6 9 0.7485 0.2283
-33 6 10 -0.4871 -0.5829
-33 6 11 -0.1220 0.2317
-33 6 12 -0.0247 -0.2839
-33 6 13 0.0191 -0.3649
-33 6 14 0.5593 -0.6728
-33 6 15 0.4755 -0.1765
-33 6 16 0.3711 0.1907
-33 6 17 -1.1102 0.5457
-33 6 18 -1.2761 -0.1298
-33 6 19 0.0641 -0.2193
-33 6 20 -1.9677 -0.3546
-33 6 21 -0.6228 -0.1277
-33 6 22 0.7275 0.1742
-33 6 23 0.8748 0.2585
-33 6 24 2.3148 0.2897
-33 6 25 -0.7777 0.1644
-33 6 26 -0.2328 -0.3628
-33 6 27 0.9763 -0.0311
-33 7 1 1.5433 -0.4369
-33 7 2 -0.2616 0.0782
-33 7 3 2.4617 -0.1708
-33 7 4 0.5264 -0.6253
-33 7 5 0.1670 -0.1522
-33 7 6 -2.0165 0.2957
-33 7 7 0.0540 0.9873
-33 7 8 0.6236 0.3042
-33 7 9 -1.4362 -0.3754
-33 7 10 -0.0753 -0.5140
-33 7 11 -0.1545 -0.0590
-33 7 12 -2.0772 0.0690
-33 7 13 1.2383 0.5916
-33 7 14 0.0356 0.0823
-33 7 15 -1.1135 0.2491
-33 7 16 -1.3904 -0.4137
-33 7 17 -1.0020 -0.2473
-33 7 18 1.2933 0.2712
-33 7 19 1.2703 0.1763
-33 7 20 0.5090 -0.1280
-33 7 21 0.0972 0.3050
-33 7 22 1.0737 0.3472
-33 7 23 1.3839 -0.1290
-33 7 24 -2.3063 -0.3983
-33 7 25 -0.1945 -0.2185
-33 7 26 2.2384 0.1097
-33 7 27 -0.8671 0.4318
-33 8 1 0.7301 -0.1101
-33 8 2 1.0473 0.0477
-33 8 3 -2.1697 -0.0848
-33 8 4 0.1522 0.2942
-33 8 5 -0.0325 -0.2173
-33 8 6 -1.4020 0.2350
-33 8 7 -1.2273 0.2796
-33 8 8 0.1010 -0.2828
-33 8 9 -1.4749 -0.1140
-33 8 10 1.1609 0.4309
-33 8 11 1.5468 0.1123
-33 8 12 1.2995 -0.0713
-33 8 13 1.7599 0.0416
-33 8 14 -1.2573 -0.1690
-33 8 15 -0.4716 -0.1917
-33 8 16 -1.0150 0.0778
-33 8 17 -2.0054 0.2360
-33 8 18 -0.1624 0.3023
-33 8 19 0.2221 0.2583
-33 8 20 -0.1219 -0.1086
-33 8 21 1.6163 0.0814
-33 8 22 0.2585 -0.0950
-33 8 23 -0.5785 -0.2035
-33 8 24 0.2137 -0.0958
-33 8 25 0.1352 0.4918
-33 9 1 -0.6009 0.2023
-33 9 2 2.3026 0.4212
-33 9 3 0.7320 0.0058
-33 9 4 2.3857 0.1199
-33 9 5 0.9524 0.4988
-33 9 6 -3.4230 0.1755
-33 9 7 1.5398 0.4384
-33 9 8 2.4970 0.3749
-33 9 9 0.5357 0.1929
-33 9 10 -2.2373 0.0299
-33 9 11 -0.0408 -0.1505
-33 9 12 0.7557 -0.0093
-33 9 13 -1.6211 0.3305
-33 9 14 0.3663 -0.3323
-33 9 15 0.7487 0.0866
-33 9 16 -1.0389 0.4865
-33 9 17 -0.1694 0.2137
-33 9 18 1.9192 -0.2263
-33 9 19 -1.6983 -0.4271
-33 9 20 1.3318 -0.1654
-33 9 21 0.2677 0.2822
-33 9 22 0.8712 0.3075
-33 9 23 1.1792 0.5407
-33 10 1 -1.1818 -0.1999
-33 10 2 -0.2251 0.2982
-33 10 3 -1.1946 -0.0978
-33 10 4 -0.4527 0.1714
-33 10 5 -1.3479 -0.2422
-33 10 6 -0.6380 -0.0109
-33 10 7 0.0848 -0.2686
-33 10 8 0.4526 0.0109
-33 10 9 -0.0832 -0.1041
-33 10 10 -0.2154 -0.1065
-33 10 11 -0.3558 -0.0929
-33 10 12 -0.2833 -0.0990
-33 10 13 0.7959 0.0906
-33 10 14 0.1897 -0.6970
-33 10 15 -0.5498 -0.1089
-33 10 16 -1.2338 0.4492
-33 10 17 0.4783 0.0014
-33 10 18 0.9699 0.1072
-33 10 19 2.5797 -0.1492
-33 10 20 -0.1523 -0.3193
-33 10 21 -1.2072 0.1004
-33 11 1 -1.1072 -0.1957
-33 11 2 -0.1530 0.1731
-33 11 3 0.2273 -0.8979
-33 11 4 -0.7525 -0.4405
-33 11 5 0.5976 0.0774
-33 11 6 1.5113 0.4835
-33 11 7 0.5566 0.3092
-33 11 8 0.1830 -0.1052
-33 11 9 0.5454 -0.5837
-33 11 10 0.3685 0.1202
-33 11 11 -1.7543 -0.5068
-33 11 12 -0.3111 0.0989
-33 11 13 -0.8288 0.0634
-33 11 14 3.3019 -0.0484
-33 11 15 0.2490 0.5776
-33 11 16 -1.7538 0.0190
-33 11 17 1.5644 -0.7600
-33 11 18 1.0737 -0.0209
-33 12 1 0.1451 -0.5346
-33 12 2 1.8734 0.2088
-33 12 3 2.5579 0.1607
-33 12 4 0.4921 -0.2575
-33 12 5 -1.4569 -0.3810
-33 12 6 0.9930 0.3298
-33 12 7 0.9769 -0.3993
-33 12 8 1.3815 -0.3768
-33 12 9 2.5027 0.2010
-33 12 10 -2.0668 0.0141
-33 12 11 -0.6071 -0.3337
-33 12 12 -1.0607 0.5359
-33 12 13 0.3809 -0.4205
-33 12 14 0.6012 -0.2815
-32 0 2 -5.7393 6.9551
-32 0 4 -0.2197 -3.0657
-32 0 6 3.7962 1.5229
-32 0 8 4.6576 1.2000
-32 0 10 -3.5727 0.6267
-32 0 12 -0.0800 -1.8619
-32 0 14 -2.4092 -0.7773
-32 0 16 1.2826 2.4174
-32 0 18 2.2324 -1.4432
-32 0 20 -0.4219 -1.3081
-32 0 22 0.3379 0.5737
-32 0 24 -0.1656 0.0036
-32 0 26 -0.4817 -0.7159
-32 0 28 -0.3273 -0.4643
-32 0 30 0.7107 0.0906
-32 1 1 -0.2834 1.6993
-32 1 2 0.9615 0.5235
-32 1 3 2.7933 0.5201
-32 1 4 2.4705 -0.4401
-32 1 5 -1.2329 -0.0913
-32 1 6 1.3933 0.7483
-32 1 7 0.2815 -0.2768
-32 1 8 -2.5679 0.5518
-32 1 9 -2.2790 -0.3674
-32 1 10 0.7635 1.4057
-32 1 11 2.3010 0.1146
-32 1 12 -0.9164 -1.2982
-32 1 13 -0.9799 0.5250
-32 1 14 1.4512 0.4098
-32 1 15 1.7074 -0.3923
-32 1 16 -1.1893 1.2567
-32 1 17 -1.1846 -0.6904
-32 1 18 1.9864 -0.8390
-32 1 19 -0.0564 0.8184
-32 1 20 0.5177 0.4543
-32 1 21 0.3111 0.0336
-32 1 22 -0.2463 -0.0280
-32 1 23 -1.1180 -0.5138
-32 1 24 -0.0073 -0.0478
-32 1 25 0.3561 -0.2747
-32 1 26 -1.3596 0.3772
-32 1 27 1.1139 0.5100
-32 1 28 0.1530 -0.3675
-32 1 29 0.4008 0.1901
-32 1 30 1.4664 0.4370
-32 1 31 -1.6559 -0.6127
-32 2 1 -1.9825 0.2889
-32 2 2 -1.5024 1.3777
-32 2 3 0.7107 -0.9777
-32 2 4 4.6227 1.0283
-32 2 5 4.0465 1.7756
-32 2 6 -1.4549 -1.0281
-32 2 7 -2.1247 -0.6664
-32 2 8 -2.1367 0.7370
-32 2 9 -0.5270 0.0357
-32 2 10 -1.2847 0.2864
-32 2 11 -2.2082 0.9496
-32 2 12 0.9509 -0.3475
-32 2 13 1.6660 -0.9868
-32 2 14 0.6446 -0.5231
-32 2 15 -0.8914 0.5731
-32 2 16 -0.4303 0.2412
-32 2 17 0.4161 0.0215
-32 2 18 -0.7998 0.1676
-32 2 19 0.7658 0.0146
-32 2 20 0.4108 -1.2149
-32 2 21 -0.6282 0.1268
-32 2 22 -0.9260 -0.0813
-32 2 23 -1.6019 -0.0775
-32 2 24 0.4233 0.2059
-32 2 25 0.4960 0.5205
-32 2 26 0.5094 -0.3264
-32 2 27 0.0590 -0.4730
-32 2 28 -0.6405 -0.7442
-32 2 29 0.1413 0.1154
-32 2 30 -0.6741 -0.0110
-32 2 31 -0.0023 0.3656
-32 3 1 -0.0483 -1.0953
-32 3 2 1.8368 0.5603
-32 3 3 -0.3324 -0.1771
-32 3 4 -3.9797 -0.1997
-32 3 5 -0.0556 -1.7272
-32 3 6 -0.7885 -0.6141
-32 3 7 -1.6535 -1.6971
-32 3 8 2.7488 0.4939
-32 3 9 0.2703 -0.0655
-32 3 10 -3.6574 0.0564
-32 3 11 2.0014 -1.0429
-32 3 12 -0.3066 -0.1934
-32 3 13 -0.8212 -1.2519
-32 3 14 0.4031 -0.2494
-32 3 15 1.0796 -0.3159
-32 3 16 1.1003 0.3507
-32 3 17 -0.6820 -0.9587
-32 3 18 -0.3613 0.3653
-32 3 19 -1.7214 -0.1894
-32 3 20 -0.5395 -0.7747
-32 3 21 -0.3216 -0.6611
-32 3 22 0.2531 0.1908
-32 3 23 1.1406 -0.6095
-32 3 24 0.1233 0.3790
-32 3 25 -0.0378 0.5235
-32 3 26 0.6276 -0.4251
-32 3 27 -0.1350 -0.6397
-32 3 28 -1.0405 0.1149
-32 3 29 -3.8602 -0.3540
-32 3 30 1.5843 -0.0257
-32 3 31 0.5755 0.2303
-32 4 1 0.2619 0.0543
-32 4 2 1.3812 -0.1586
-32 4 3 1.0900 -1.4632
-32 4 4 -1.5020 -0.5192
-32 4 5 0.2802 0.4715
-32 4 6 1.3433 0.2391
-32 4 7 -2.8762 -0.2334
-32 4 8 -0.6722 0.1041
-32 4 9 0.3473 -0.7178
-32 4 10 2.2131 0.1501
-32 4 11 -0.5311 -0.3343
-32 4 12 -0.7365 0.0434
-32 4 13 1.6926 -0.2095
-32 4 14 1.1461 0.5392
-32 4 15 1.0180 -0.1476
-32 4 16 -4.2599 0.3391
-32 4 17 -0.6067 -0.6614
-32 4 18 0.8471 -0.6264
-32 4 19 2.9874 0.1775
-32 4 20 0.1930 0.4702
-32 4 21 -2.8221 0.3643
-32 4 22 1.6594 0.0433
-32 4 23 0.1331 -0.5795
-32 4 24 -3.3733 -0.0313
-32 4 25 0.4939 -0.2367
-32 4 26 3.0889 -0.0384
-32 4 27 0.4640 0.2388
-32 4 28 -0.5909 0.1596
-32 4 29 0.6352 -0.1604
-32 4 30 1.4134 -0.0783
-32 4 31 0.2869 0.0437
-32 5 1 2.5933 -0.2128
-32 5 2 -1.6085 -0.1973
-32 5 3 -1.1122 -0.8887
-32 5 4 -0.4139 0.0898
-32 5 5 0.0791 0.0204
-32 5 6 0.4385 -0.8923
-32 5 7 0.0551 -0.2122
-32 5 8 -0.3909 0.1991
-32 5 9 -1.1746 -0.7513
-32 5 10 2.1909 -0.0618
-32 5 11 0.1073 0.2081
-32 5 12 -0.5831 0.0092
-32 5 13 0.6996 -0.2903
-32 5 14 2.5258 -0.0352
-32 5 15 -0.3006 -0.2289
-32 5 16 -0.9449 -0.4811
-32 5 17 0.3583 -0.2540
-32 5 18 -0.3912 0.4353
-32 5 19 -1.7676 0.1755
-32 5 20 -1.6598 0.2855
-32 5 21 0.9596 -0.2008
-32 5 22 0.9999 -0.6417
-32 5 23 0.0364 -0.4451
-32 5 24 -0.6578 0.5842
-32 5 25 -0.5786 -0.0863
-32 5 26 0.8287 0.3185
-32 5 27 -0.3893 0.1520
-32 5 28 -1.7190 -0.3192
-32 5 29 0.2355 -0.1682
-32 5 30 2.1589 -0.1094
-32 6 1 -0.1006 0.0264
-32 6 2 1.2327 0.1966
-32 6 3 0.7810 0.2100
-32 6 4 -1.0908 0.4518
-32 6 5 -0.2236 0.1696
-32 6 6 0.8055 -0.4910
-32 6 7 0.7732 -0.1447
-32 6 8 -1.6579 0.3501
-32 6 9 0.9791 0.3391
-32 6 10 1.3960 1.1482
-32 6 11 -1.8560 -0.1214
-32 6 12 -0.2388 -0.8347
-32 6 13 0.4628 -0.3979
-32 6 14 -3.0014 0.9634
-32 6 15 -1.1180 0.8966
-32 6 16 0.5832 0.2249
-32 6 17 0.7858 0.0157
-32 6 18 1.2374 -0.0500
-32 6 19 1.4349 -0.4289
-32 6 20 0.7731 -0.1052
-32 6 21 0.5040 0.2744
-32 6 22 0.2403 0.2766
-32 6 23 -0.7686 -0.0518
-32 6 24 -0.1998 0.5354
-32 6 25 0.9824 0.0157
-32 6 26 -1.5323 -0.6825
-32 6 27 0.4832 -0.2398
-32 7 1 2.1602 0.5006
-32 7 2 0.4345 -0.0833
-32 7 3 1.1934 0.2931
-32 7 4 -0.9913 0.0979
-32 7 5 -3.0142 -0.0273
-32 7 6 -0.2206 -0.4645
-32 7 7 -0.5243 0.5394
-32 7 8 -0.6389 0.2529
-32 7 9 1.1289 0.1814
-32 7 10 2.1586 0.2856
-32 7 11 0.3868 -0.3224
-32 7 12 1.1688 -0.6073
-32 7 13 -0.9680 0.4733
-32 7 14 0.3803 0.1031
-32 7 15 -0.9758 -0.1204
-32 7 16 0.1392 0.2446
-32 7 17 0.5332 -0.2992
-32 7 18 -0.2232 -0.1664
-32 7 19 1.8871 0.1398
-32 7 20 0.7914 -0.3545
-32 7 21 -1.4799 0.1235
-32 7 22 -0.9903 0.4350
-32 7 23 -1.9072 -0.3305
-32 7 24 0.6004 0.1554
-32 7 25 0.2632 -0.4092
-32 7 26 -0.4808 -0.5794
-32 7 27 0.9137 0.2292
-32 7 28 0.5877 0.1373
-32 8 1 2.5314 0.0629
-32 8 2 2.2762 0.1112
-32 8 3 -1.0002 0.4703
-32 8 4 1.4999 0.4683
-32 8 5 -1.0257 0.2724
-32 8 6 1.2625 -0.9834
-32 8 7 2.6808 0.0556
-32 8 8 -0.8544 0.0148
-32 8 9 0.4917 -0.1646
-32 8 10 1.1975 0.1898
-32 8 11 1.7464 0.1622
-32 8 12 -4.0795 -0.0683
-32 8 13 0.3886 0.4596
-32 8 14 2.7010 -0.1548
-32 8 15 -2.0359 -0.1332
-32 8 16 -1.2794 0.0317
-32 8 17 1.8595 -0.1308
-32 8 18 0.5931 0.1061
-32 8 19 0.1324 0.2471
-32 8 20 0.5302 -0.1260
-32 8 21 -0.9851 -0.7479
-32 8 22 0.7163 -0.3186
-32 8 23 0.1475 0.2541
-32 8 24 0.2458 0.5423
-32 8 25 -0.0272 0.2630
-32 8 26 -0.2505 -0.3102
-32 9 1 -0.9247 0.1436
-32 9 2 -1.0754 -0.0597
-32 9 3 0.9495 -0.2384
-32 9 4 0.5031 -0.3746
-32 9 5 -0.6725 -0.3504
-32 9 6 0.1290 -0.5094
-32 9 7 -2.1057 0.0694
-32 9 8 1.1128 0.2268
-32 9 9 -0.9617 -0.1523
-32 9 10 -1.3765 -0.1207
-32 9 11 0.6849 -0.0995
-32 9 12 -0.6607 -0.3638
-32 9 13 1.4197 -0.3822
-32 9 14 1.2058 -0.1003
-32 9 15 -0.9838 -0.1038
-32 9 16 2.2331 0.0900
-32 9 17 1.1382 0.0911
-32 9 18 -1.0504 -0.1851
-32 9 19 -0.9078 -0.0732
-32 9 20 -1.9324 -0.3688
-32 9 21 0.3677 -0.5200
-32 9 22 0.0751 0.2771
-32 9 23 0.4200 0.0629
-32 9 24 -0.7554 0.0027
-32 10 1 -1.2961 0.0619
-32 10 2 -0.5005 0.1026
-32 10 3 0.7400 0.0344
-32 10 4 -0.2302 -0.5023
-32 10 5 3.0513 -0.3421
-32 10 6 0.6495 -0.6644
-32 10 7 -0.3178 0.4664
-32 10 8 -0.6684 0.0489
-32 10 9 0.0628 -0.1077
-32 10 10 -1.5059 -0.0077
-32 10 11 1.0884 0.0507
-32 10 12 0.5361 -0.2981
-32 10 13 -1.1437 0.5959
-32 10 14 0.8289 0.2429
-32 10 15 1.9039 -0.0636
-32 10 16 1.6708 0.0492
-32 10 17 -1.9743 0.0198
-32 10 18 -0.4778 -0.5199
-32 10 19 0.2373 -0.3355
-32 10 20 -0.2431 0.0646
-32 10 21 -1.1602 0.7378
-32 10 22 -0.1466 0.1156
-32 10 23 0.3673 -0.1943
-32 11 1 3.1881 0.4893
-32 11 2 3.1644 0.0521
-32 11 3 -1.0534 -0.4427
-32 11 4 -2.9696 0.0080
-32 11 5 1.3799 0.1272
-32 11 6 2.7666 -0.2408
-32 11 7 -1.4365 0.4604
-32 11 8 -0.8130 0.0041
-32 11 9 -2.6074 0.0364
-32 11 10 1.1285 -0.3139
-32 11 11 1.7387 0.3159
-32 11 12 -1.6046 -0.3114
-32 11 13 1.5407 -0.1444
-32 11 14 -0.7103 0.1171
-32 11 15 -0.0051 0.1841
-32 11 16 -1.0372 0.0099
-32 11 17 1.4749 0.1088
-32 12 1 -0.6611 -0.2491
-32 12 2 -1.2342 0.2523
-32 12 3 0.0869 0.5418
-32 12 4 -0.2351 0.1253
-32 12 5 0.0085 -0.3068
-32 12 6 -0.1103 -0.4357
-32 12 7 -0.8090 0.4236
-32 12 8 0.0355 0.3649
-32 12 9 0.1598 -0.2571
-32 12 10 -1.3389 0.2145
-32 12 11 -2.6329 0.3394
-32 12 12 2.8104 -0.3556
-32 12 13 -0.0555 0.3607
-32 12 14 -2.2546 -0.4175
-32 12 15 1.1358 -0.0987
-32 12 16 0.9940 0.7651
-32 13 8 -0.8277 -0.1452
-31 0 2 -1.5647 4.0520
-31 0 4 1.6777 -4.1577
-31 0 6 -4.4969 -4.2201
-31 0 8 1.0183 1.1778
-31 0 10 -2.1921 0.9884
-31 0 12 3.0342 -3.0585
-31 0 14 -2.7517 -2.5711
-31 0 16 2.1391 2.5294
-31 0 18 -1.3499 0.2450
-31 0 20 -0.2667 -3.6853
-31 0 22 -2.1867 0.8669
-31 0 24 1.8840 1.6003
-31 0 26 1.1435 -1.1746
-31 0 28 -3.1772 -0.8887
-31 0 30 -0.9112 0.5919
-31 0 32 1.3339 0.8691
-31 1 1 2.9144 -1.4290
-31 1 2 2.6077 -1.2686
-31 1 3 -0.5389 -1.2459
-31 1 4 0.2635 -0.3541
-31 1 5 -5.3695 -1.0855
-31 1 6 -2.1893 -0.4080
-31 1 7 -0.9026 1.3870
-31 1 8 -2.6854 0.4624
-31 1 9 1.5954 -1.0123
-31 1 10 3.5520 -1.5786
-31 1 11 2.2931 0.7654
-31 1 12 -1.0321 -0.5525
-31 1 13 -1.5169 0.2521
-31 1 14 2.5692 0.5126
-31 1 15 -1.1744 -0.6499
-31 1 16 -2.2231 -0.9997
-31 1 17 -0.9162 0.1337
-31 1 18 0.1677 0.2645
-31 1 19 0.9010 0.2159
-31 1 20 -1.2258 -0.4176
-31 1 21 -0.6471 0.4713
-31 1 22 0.0680 -0.3296
-31 1 23 0.4285 -0.6358
-31 1 24 0.8823 0.0927
-31 1 25 0.4108 0.0791
-31 1 26 -0.7999 -0.1983
-31 1 27 -0.9115 0.6960
-31 1 28 0.9346 0.1762
-31 1 29 -0.0152 -0.1435
-31 1 30 -0.7324 -0.2750
-31 1 31 -0.5442 -0.1917
-31 1 32 -0.7409 -0.1734
-31 2 1 1.1853 -1.0775
-31 2 2 0.7076 0.1978
-31 2 3 -6.3251 -0.8836
-31 2 4 1.0399 -1.8713
-31 2 5 4.0284 0.3113
-31 2 6 -0.1575 -1.2044
-31 2 7 -1.0291 -0.4175
-31 2 8 -1.4606 -0.4202
-31 2 9 0.4553 -0.9267
-31 2 10 2.2869 -0.6382
-31 2 11 -0.4277 0.8799
-31 2 12 -2.1830 -0.8206
-31 2 13 1.6138 -0.8396
-31 2 14 0.8604 -1.0016
-31 2 15 -0.2013 -0.0401
-31 2 16 0.8792 -0.4562
-31 2 17 -1.0157 0.0265
-31 2 18 -1.1367 0.6578
-31 2 19 -1.1166 -0.5783
-31 2 20 0.3233 -1.1225
-31 2 21 0.4070 0.3946
-31 2 22 0.5442 -0.4419
-31 2 23 0.3464 -0.7151
-31 2 24 -0.1816 0.7684
-31 2 25 1.5612 0.2018
-31 2 26 -1.4972 -0.2317
-31 2 27 -0.6999 -0.0442
-31 2 28 -0.3950 -0.4849
-31 2 29 -1.1711 -0.6573
-31 2 30 1.3012 -0.1351
-31 2 31 0.8623 0.3371
-31 2 32 1.1359 0.3077
-31 3 1 -0.1840 0.1512
-31 3 2 0.4813 0.5134
-31 3 3 -1.7952 -0.6321
-31 3 4 -4.5681 -1.6524
-31 3 5 1.9413 0.1374
-31 3 6 2.6484 -0.4761
-31 3 7 2.0835 1.1724
-31 3 8 1.0439 0.3627
-31 3 9 -0.2665 1.3927
-31 3 10 1.7981 -0.1829
-31 3 11 0.3285 -0.2994
-31 3 12 0.3456 -0.5710
-31 3 13 -2.5038 1.1421
-31 3 14 0.4465 -0.1037
-31 3 15 0.3069 0.2536
-31 3 16 -1.2186 0.6086
-31 3 17 -0.4898 0.7348
-31 3 18 1.5302 -0.4964
-31 3 19 2.2916 0.5752
-31 3 20 -1.6640 -0.4971
-31 3 21 0.4261 0.5618
-31 3 22 0.7516 0.3634
-31 3 23 0.0403 0.8333
-31 3 24 0.8057 0.1072
-31 3 25 1.1013 -0.1946
-31 3 26 0.7630 -0.5625
-31 3 27 -0.2368 0.5930
-31 3 28 -0.9642 0.2258
-31 3 29 2.0667 0.5058
-31 3 30 1.2692 0.1080
-31 3 31 0.0483 -0.0686
-31 3 32 -1.1605 -0.2540
-31 4 1 0.1809 0.5765
-31 4 2 1.0951 0.7452
-31 4 3 0.0652 -0.6889
-31 4 4 -1.4916 0.5992
-31 4 5 0.4650 0.3314
-31 4 6 -0.3227 -0.3193
-31 4 7 -0.2069 0.5058
-31 4 8 -0.5683 0.9529
-31 4 9 2.4140 -0.4368
-31 4 10 0.0765 0.2493
-31 4 11 -0.3745 0.1630
-31 4 12 0.9125 -0.6755
-31 4 13 -0.7783 0.1956
-31 4 14 0.0720 0.2813
-31 4 15 1.1510 -0.1356
-31 4 16 -0.2235 0.7702
-31 4 17 -2.9463 0.2589
-31 4 18 1.0649 -0.6640
-31 4 19 1.5056 -0.0240
-31 4 20 -0.3310 -0.2091
-31 4 21 -2.5867 0.1597
-31 4 22 -0.2921 0.4804
-31 4 23 0.6804 0.2399
-31 4 24 -0.9090 0.1064
-31 4 25 0.7052 -0.4802
-31 4 26 1.3790 -0.2356
-31 4 27 -0.5191 0.4122
-31 4 28 1.8433 -0.0679
-31 4 29 -0.4544 -0.0025
-31 4 30 -1.6427 0.4055
-31 4 31 -0.7180 0.0371
-31 5 1 -0.5312 -0.6153
-31 5 2 -1.1558 1.3696
-31 5 3 1.6692 0.1972
-31 5 4 1.9520 -0.4388
-31 5 5 -1.5886 0.2553
-31 5 6 -1.2582 0.5959
-31 5 7 1.8546 0.7515
-31 5 8 0.9403 0.3161
-31 5 9 -1.7996 -0.5960
-31 5 10 0.4097 0.5862
-31 5 11 1.6234 1.0526
-31 5 12 -1.8104 0.5004
-31 5 13 -2.0086 -0.0377
-31 5 14 -0.8435 -0.5413
-31 5 15 2.3359 -0.5066
-31 5 16 -0.0245 0.4581
-31 5 17 -0.7264 1.2876
-31 5 18 -0.2141 0.3352
-31 5 19 0.0547 -0.1324
-31 5 20 1.6234 -0.3766
-31 5 21 0.2611 0.1849
-31 5 22 0.0941 0.0100
-31 5 23 0.4187 -0.0234
-31 5 24 -0.5914 0.3046
-31 5 25 -1.3788 0.1580
-31 5 26 -0.2339 0.1139
-31 5 27 -0.1245 0.3701
-31 5 28 -1.0746 -0.5727
-31 5 30 1.1158 -0.0461
-31 5 31 0.9001 0.1839
-31 6 1 1.1163 0.1564
-31 6 2 0.3501 0.8854
-31 6 3 -0.3465 0.4650
-31 6 4 -2.8093 -0.0886
-31 6 5 -0.4960 -0.2302
-31 6 6 0.2993 0.3845
-31 6 7 -0.4257 -0.4567
-31 6 8 2.1253 0.1096
-31 6 9 1.6349 0.3107
-31 6 10 -1.4663 0.3880
-31 6 11 -0.6896 -0.0784
-31 6 12 -0.8697 -0.2012
-31 6 13 -0.9200 -0.4654
-31 6 14 1.0206 -0.3152
-31 6 15 1.5828 0.0479
-31 6 16 1.6536 0.5974
-31 6 17 0.8632 0.2063
-31 6 18 1.3920 -0.4102
-31 6 19 -0.6401 -0.2657
-31 6 20 -1.7677 -0.2227
-31 6 21 -1.3480 -0.3162
-31 6 22 -0.5622 0.1621
-31 6 23 1.3170 0.0250
-31 6 24 1.6741 0.5088
-31 6 25 -0.5045 0.5277
-31 6 26 0.1463 -0.2858
-31 6 27 -0.0189 -0.7117
-31 6 28 0.2319 -0.3198
-31 6 30 0.0801 0.5914
-31 7 1 1.5665 -0.1532
-31 7 2 -1.4473 0.0949
-31 7 3 1.0492 -1.5369
-31 7 4 1.5134 -0.5029
-31 7 5 -1.2528 0.1382
-31 7 6 -0.0084 0.6214
-31 7 7 0.5362 0.1440
-31 7 8 1.7209 0.4493
-31 7 9 -0.1416 -0.9198
-31 7 10 0.8409 -0.2886
-31 7 11 -0.2707 -0.3568
-31 7 12 -2.5635 0.1766
-31 7 13 1.7395 0.0733
-31 7 14 -0.1524 -0.0610
-31 7 15 -0.6561 0.0202
-31 7 16 -1.9982 0.1951
-31 7 17 0.3180 -0.6063
-31 7 18 -0.7553 -0.3369
-31 7 19 0.6409 0.2028
-31 7 20 1.5327 0.4605
-31 7 21 -0.4524 0.1696
-31 7 22 0.0619 0.3241
-31 7 23 0.4403 -0.4785
-31 7 24 -2.0649 -0.6500
-31 7 25 1.6260 0.1780
-31 7 26 2.1290 0.4376
-31 7 27 0.8921 0.7447
-31 7 28 -0.4730 -0.0378
-31 7 29 -1.4174 -0.0778
-31 8 1 0.0799 0.1040
-31 8 2 1.3896 -0.1056
-31 8 3 -1.4022 -0.4715
-31 8 4 -1.0633 0.1939
-31 8 5 2.3994 0.0275
-31 8 6 -1.5351 -0.1890
-31 8 7 -1.3751 -0.1287
-31 8 8 -0.4408 -0.1119
-31 8 9 -3.1987 -0.1844
-31 8 10 1.2594 0.2690
-31 8 11 -1.6273 0.0597
-31 8 12 1.6529 -0.0025
-31 8 13 2.3406 -0.2032
-31 8 14 -0.0219 0.0107
-31 8 15 -0.8240 -0.1593
-31 8 16 -1.5134 -0.2133
-31 8 17 -0.7132 -0.1470
-31 8 18 1.6259 0.3193
-31 8 19 -2.1811 0.1861
-31 8 20 -1.5205 0.0172
-31 8 21 0.8274 -0.2252
-31 8 22 0.3472 -0.1645
-31 8 23 -0.7105 0.0958
-31 8 24 0.6264 0.2846
-31 8 25 0.8677 0.3391
-31 8 26 -1.3337 0.1496
-31 8 27 -1.4918 -0.3600
-31 9 1 -2.7700 -0.4639
-31 9 2 0.0577 -0.1503
-31 9 3 0.9190 -0.4404
-31 9 4 2.2756 -0.0538
-31 9 5 -1.4560 0.4766
-31 9 6 -4.2270 0.2143
-31 9 7 1.5223 -0.2169
-31 9 8 1.7912 0.3116
-31 9 9 0.5770 -0.0757
-31 9 10 -2.5395 0.3101
-31 9 11 2.2389 -0.0863
-31 9 12 0.7996 -0.3316
-31 9 13 -1.5351 -0.0784
-31 9 14 2.3057 0.1741
-31 9 15 0.4042 0.3072
-31 9 16 -3.6347 0.5005
-31 9 17 0.9205 0.2059
-31 9 18 0.1330 -0.1271
-31 9 19 -2.3269 -0.4159
-31 9 20 0.2027 0.1217
-31 9 21 -0.0792 0.4598
-31 9 22 1.7103 0.3158
-31 9 23 0.6732 0.2926
-31 9 24 -1.0674 0.0158
-31 9 25 0.3141 0.2669
-31 10 1 0.8100 0.1043
-31 10 2 1.8100 0.4718
-31 10 3 -1.0105 -0.0716
-31 10 4 -0.1188 0.3861
-31 10 5 -0.0741 0.2200
-31 10 6 -0.6855 0.0340
-31 10 7 0.3100 -0.0918
-31 10 8 -0.8074 0.3950
-31 10 9 -0.7810 -0.0707
-31 10 10 1.5991 0.4000
-31 10 11 -2.1490 0.0470
-31 10 12 0.9971 0.0757
-31 10 13 0.1921 0.1129
-31 10 14 0.1556 -0.0659
-31 10 15 -1.4530 -0.1881
-31 10 16 -1.9792 0.4577
-31 10 17 -0.6241 -0.1152
-31 10 18 0.8994 0.2028
-31 10 19 2.9555 -0.0840
-31 10 20 -0.1373 0.1541
-31 10 21 -1.5226 -0.1162
-31 10 22 -1.0775 -0.1881
-31 10 23 1.5393 -0.2477
-31 10 24 -0.7266 0.4010
-31 11 1 -0.9349 -0.2155
-31 11 2 -0.9595 -0.2405
-31 11 3 -0.1130 -0.3169
-31 11 4 -1.8300 0.0242
-31 11 5 -0.5398 0.6700
-31 11 6 0.4002 0.0696
-31 11 7 0.5856 0.0803
-31 11 8 -0.7049 0.1109
-31 11 9 1.3507 -0.4659
-31 11 10 -1.7796 -0.0120
-31 11 11 0.0513 -0.0918
-31 11 12 -0.7506 0.0506
-31 11 13 -2.1288 0.0560
-31 11 14 2.7348 0.3743
-31 11 15 -2.0218 0.4502
-31 11 16 -0.7262 -0.0355
-31 11 21 -1.2513 -0.2659
-31 12 1 -0.4039 0.1820
-31 12 2 1.1449 0.2163
-31 12 3 2.9430 0.4690
-31 12 4 0.9892 0.0453
-31 12 5 -3.3650 -0.1374
-31 12 6 -0.0146 -0.0879
-31 12 7 0.9442 -0.0568
-31 12 8 2.0193 -0.2407
-31 12 9 2.1429 0.2193
-31 12 10 -1.1687 0.1896
-31 12 11 0.0994 0.0897
-31 12 12 -0.9938 0.1841
-31 12 13 1.1474 -0.1268
-31 12 14 -0.9583 -0.1392
-31 12 15 -0.7615 0.0185
-31 12 16 -0.2552 -0.2443
-31 12 17 -0.4680 -0.2558
-31 12 18 2.9717 0.6374
-31 13 5 -1.4397 0.6703
-31 13 6 0.1381 -0.5570
-31 13 7 0.4367 -0.1382
-31 13 8 -0.0559 0.2862
-31 13 9 0.6960 0.1883
-31 13 10 1.0700 0.2106
-31 13 11 0.3542 -0.1654
-31 13 12 -1.6817 -1.0980
-30 0 2 -7.4405 1.5593
-30 0 4 -4.8301 -2.2437
-30 0 6 1.9273 1.3025
-30 0 8 6.6580 3.9223
-30 0 10 -3.7805 1.7706
-30 0 12 3.0718 -2.9064
-30 0 14 -3.8116 2.5997
-30 0 16 2.0149 3.3450
-30 0 18 0.0291 -0.8426
-30 0 20 -0.6324 0.1191
-30 0 22 1.5355 1.7179
-30 0 24 2.1818 1.1856
-30 0 26 -1.9692 -0.3561
-30 0 28 -0.2202 0.1307
-30 0 30 3.0681 0.9012
-30 0 32 1.9084 -0.3012
-30 1 1 2.3353 0.1891
-30 1 2 -0.0176 0.1754
-30 1 3 1.4356 -0.0137
-30 1 4 2.0848 0.1693
-30 1 5 -2.0622 0.8094
-30 1 6 1.0068 -1.1856
-30 1 7 4.1504 0.2182
-30 1 8 -0.8735 1.8235
-30 1 9 -3.4118 -0.5557
-30 1 10 2.0203 0.3291
-30 1 11 1.2967 0.0964
-30 1 12 -4.0351 -1.5196
-30 1 13 0.2205 0.6005
-30 1 14 1.7831 1.5009
-30 1 15 1.5402 -0.6791
-30 1 16 -3.1870 0.0048
-30 1 17 -1.0294 -0.1566
-30 1 18 1.8699 -0.0450
-30 1 19 2.0519 0.4923
-30 1 20 0.3143 0.2846
-30 1 21 -0.1870 0.2836
-30 1 22 0.5276 -0.3036
-30 1 23 -1.6675 -0.5809
-30 1 24 0.3417 0.7108
-30 1 25 0.4202 -0.3902
-30 1 26 -0.3302 -0.3550
-30 1 27 2.6944 0.8353
-30 1 28 -1.3186 -0.0209
-30 1 29 -0.4521 -0.1411
-30 1 30 0.8134 0.4928
-30 1 31 -1.2858 -0.9491
-30 1 32 -0.6970 -0.4037
-30 1 33 -0.9519 0.5618
-30 2 1 -4.6426 -2.0598
-30 2 2 0.0746 1.1725
-30 2 3 -0.2900 0.8633
-30 2 4 3.2682 1.9386
-30 2 5 5.5117 0.9417
-30 2 6 -1.2135 -0.1806
-30 2 7 -0.5989 -0.7718
-30 2 8 -0.7795 1.4995
-30 2 9 0.4601 1.4582
-30 2 10 0.0331 0.8487
-30 2 11 -3.4231 -0.0316
-30 2 12 -0.1535 0.8113
-30 2 13 1.8715 -0.1746
-30 2 14 1.3957 0.1652
-30 2 15 -0.7478 0.4621
-30 2 16 0.1575 2.1220
-30 2 17 0.8905 -0.1397
-30 2 18 -0.4598 0.6490
-30 2 19 0.4681 0.5767
-30 2 20 1.2359 -0.1510
-30 2 21 0.4380 -0.3757
-30 2 22 -0.2110 0.7180
-30 2 23 0.0208 0.4316
-30 2 24 -0.2646 1.0417
-30 2 25 0.9955 0.3329
-30 2 26 0.7278 0.2945
-30 2 27 -1.4851 -0.5764
-30 2 28 0.1636 -0.4754
-30 2 29 0.6771 0.4674
-30 2 30 0.4613 0.7687
-30 2 31 0.6722 0.2467
-30 2 32 -0.9948 0.7055
-30 2 33 -0.8612 -0.1557
-30 3 1 -0.2507 1.0520
-30 3 2 2.0964 0.6594
-30 3 3 -1.4594 2.2385
-30 3 4 -2.5867 0.5439
-30 3 5 0.0692 -0.6255
-30 3 6 0.8151 -0.5673
-30 3 7 0.9941 0.7397
-30 3 8 2.0941 1.0554
-30 3 9 0.3122 0.5633
-30 3 10 -3.7129 0.3597
-30 3 11 0.9227 0.0097
-30 3 12 0.6087 -0.3550
-30 3 13 -1.6207 0.0607
-30 3 14 -1.0753 -0.0717
-30 3 15 -0.1248 -0.2709
-30 3 16 1.3435 1.1221
-30 3 17 2.5940 0.1375
-30 3 18 -0.9766 -0.1367
-30 3 19 -1.9781 0.4308
-30 3 20 -1.3695 -0.3475
-30 3 21 -0.1967 -1.1216
-30 3 22 1.1305 0.5159
-30 3 23 -0.2470 0.2640
-30 3 24 -0.2319 0.1405
-30 3 25 1.0584 0.2054
-30 3 26 0.0016 -0.0217
-30 3 27 -0.2261 -0.6554
-30 3 28 -2.4445 0.1307
-30 3 29 -2.2015 0.1155
-30 3 30 1.8937 0.1714
-30 3 31 -1.0516 -0.1703
-30 3 32 -0.7850 -0.0702
-30 3 33 -1.2934 -0.0800
-30 4 1 -1.6938 0.1657
-30 4 2 0.2772 0.4597
-30 4 3 0.5670 0.3234
-30 4 4 -2.3697 -0.8852
-30 4 5 -0.4738 0.9492
-30 4 6 0.5047 -0.4501
-30 4 7 -1.5033 0.3307
-30 4 8 1.1076 -0.2843
-30 4 9 0.3366 -0.0365
-30 4 10 0.5506 -0.3527
-30 4 11 -2.5373 -0.3295
-30 4 12 -1.0680 -0.6594
-30 4 13 0.8246 0.7444
-30 4 14 1.4570 0.9639
-30 4 15 0.3833 -0.1076
-30 4 16 -2.1659 -0.8390
-30 4 17 -1.9802 -0.3116
-30 4 18 -0.1393 -0.3503
-30 4 19 3.7798 0.5597
-30 4 20 0.5950 -0.0342
-30 4 21 -1.4831 0.3091
-30 4 22 -0.5752 -0.2201
-30 4 23 -0.5760 -0.3949
-30 4 24 -1.0849 0.0750
-30 4 25 -0.1606 -0.0741
-30 4 26 2.2872 -0.3334
-30 4 27 0.6061 0.2285
-30 4 28 -1.1111 0.0927
-30 4 29 0.5694 0.0503
-30 4 30 1.3716 -0.2010
-30 4 31 1.3596 -0.1138
-30 4 32 -1.6940 0.2287
-30 5 1 0.6884 0.0625
-30 5 2 -0.9652 0.1675
-30 5 3 -0.1953 -0.1269
-30 5 4 -0.5435 -0.6428
-30 5 5 0.4929 0.3799
-30 5 6 0.7445 -0.1650
-30 5 7 0.2433 -0.1049
-30 5 8 0.2506 -0.3362
-30 5 9 -2.1107 0.1871
-30 5 10 -0.3526 -0.2228
-30 5 11 0.3916 -0.1125
-30 5 12 -0.9695 0.1560
-30 5 13 0.9566 0.1408
-30 5 14 1.4825 -0.5323
-30 5 15 0.0174 -0.1389
-30 5 16 1.4789 -0.4441
-30 5 17 1.7130 -0.1046
-30 5 18 0.0709 0.5001
-30 5 19 -1.7278 0.1853
-30 5 20 -0.8984 -0.5328
-30 5 21 0.8945 -0.0631
-30 5 22 0.7977 -0.3261
-30 5 23 -0.3872 -0.4464
-30 5 24 -0.5543 0.3357
-30 5 25 -0.7116 -0.0572
-30 5 26 -0.7388 0.1334
-30 5 27 -0.4675 0.3693
-30 5 28 -0.8892 0.0056
-30 5 29 0.3274 -0.4437
-30 5 31 0.8304 -0.1329
-30 6 1 -0.1922 -0.1437
-30 6 2 0.3337 -0.4390
-30 6 3 0.1947 0.3016
-30 6 4 -3.0415 -0.4008
-30 6 5 1.3082 -0.6255
-30 6 6 4.6526 -1.7354
-30 6 7 -1.1540 0.0950
-30 6 8 -2.4845 0.3340
-30 6 9 -0.1419 0.2914
-30 6 10 0.8740 -0.5023
-30 6 11 -2.1737 -0.5728
-30 6 12 0.2846 -0.8645
-30 6 13 2.1976 0.1390
-30 6 14 -1.0217 0.0714
-30 6 15 -1.1415 0.7096
-30 6 16 0.5309 -0.1589
-30 6 17 -1.0241 -0.2631
-30 6 18 -0.9087 -0.2484
-30 6 19 0.7557 -0.0718
-30 6 20 -1.2831 -0.5873
-30 6 21 -0.4751 -0.0130
-30 6 22 0.5724 0.8026
-30 6 23 0.3859 0.3531
-30 6 24 1.3964 0.1133
-30 6 25 0.4996 -0.1663
-30 6 26 -1.3901 -0.9663
-30 6 27 0.5711 -0.1698
-30 6 28 -1.7564 0.1763
-30 6 29 -2.3682 0.5533
-30 6 30 -0.0543 0.4976
-30 6 31 0.9603 -0.0375
-30 7 1 1.5128 0.0796
-30 7 2 2.2813 -0.1934
-30 7 3 0.9067 0.0282
-30 7 4 -0.9566 0.0634
-30 7 5 -1.2074 0.0591
-30 7 6 -1.1226 -0.5144
-30 7 7 0.1251 0.8139
-30 7 8 -2.2156 0.3625
-30 7 9 0.6580 -0.1078
-30 7 10 0.0858 0.0798
-30 7 11 0.3737 0.1641
-30 7 12 0.9928 -0.5747
-30 7 13 -1.6060 0.5977
-30 7 14 -0.9274 0.1216
-30 7 15 -1.3307 0.0526
-30 7 16 0.2979 0.2201
-30 7 17 -0.6361 -0.0538
-30 7 18 0.9793 -0.3338
-30 7 19 1.1338 0.2740
-30 7 20 0.6926 -0.3212
-30 7 21 -0.3419 0.4062
-30 7 22 -1.0334 0.4664
-30 7 23 -1.3814 -0.3438
-30 7 24 1.1625 -0.2502
-30 7 25 0.2654 -0.2911
-30 7 26 0.1353 -0.1822
-30 7 27 -1.3408 0.3494
-30 7 28 0.4713 -0.0279
-30 7 29 -0.6239 -0.2386
-30 8 1 1.4678 -0.4505
-30 8 2 2.5764 0.8940
-30 8 3 -1.8390 0.2366
-30 8 4 0.9784 -0.0398
-30 8 5 -2.0813 0.0112
-30 8 6 2.0267 -0.4733
-30 8 7 0.2390 -0.1222
-30 8 8 -0.2377 0.1764
-30 8 9 -0.3425 -0.1854
-30 8 10 1.4441 0.3665
-30 8 11 3.4779 0.0374
-30 8 12 -4.2524 0.0289
-30 8 13 2.2138 0.6179
-30 8 14 2.3157 -0.2378
-30 8 15 -3.0268 -0.5715
-30 8 16 -1.8932 0.0600
-30 8 17 1.4917 0.5928
-30 8 18 -0.3747 0.5304
-30 8 19 0.1232 -0.0871
-30 8 20 -0.5621 -0.4662
-30 8 21 1.1352 -0.4941
-30 8 22 2.0099 -0.0815
-30 8 23 0.0019 0.5242
-30 8 24 -0.4406 0.4887
-30 8 25 0.4406 0.0910
-30 8 26 -1.5515 -0.5549
-30 8 27 0.1443 0.1305
-30 8 28 1.3725 -0.1187
-30 9 1 -0.4989 0.3977
-30 9 2 -1.9966 0.2780
-30 9 3 1.9579 0.1229
-30 9 4 0.8299 -0.0516
-30 9 5 0.0208 -0.0455
-30 9 6 -0.0569 0.0594
-30 9 7 -0.9673 0.4186
-30 9 8 2.1439 0.2668
-30 9 9 0.3378 0.3648
-30 9 10 -1.7996 0.1406
-30 9 11 -1.1971 -0.1406
-30 9 12 0.0017 -0.3598
-30 9 13 0.6181 0.0580
-30 9 14 0.9134 -0.1504
-30 9 15 -0.1886 0.1075
-30 9 16 1.0075 0.3772
-30 9 17 0.3445 0.1830
-30 9 18 2.7162 -0.3493
-30 9 19 -1.4849 -0.1481
-30 9 20 -0.5225 -0.3445
-30 9 21 1.5118 -0.1964
-30 9 22 0.0852 0.1889
-30 9 23 -0.0469 0.1709
-30 9 24 -1.0521 -0.3159
-30 9 25 0.2598 -0.4489
-30 9 26 0.8053 -0.0263
-30 10 1 0.4810 -0.0526
-30 10 2 -0.1787 0.5918
-30 10 3 -1.0150 -0.1459
-30 10 4 -0.6075 -0.5564
-30 10 5 2.9266 -0.4617
-30 10 6 1.2875 -0.1750
-30 10 7 -2.1127 0.1811
-30 10 8 -0.3957 0.0749
-30 10 9 -0.0899 -0.4659
-30 10 10 -1.1530 -0.0384
-30 10 11 2.5414 0.0426
-30 10 12 -2.4243 -0.3428
-30 10 13 -1.6074 0.2326
-30 10 14 0.9358 -0.1927
-30 10 15 3.6112 0.0188
-30 10 16 1.5054 0.0574
-30 10 17 -1.6431 -0.2160
-30 10 18 -0.5516 -0.5177
-30 10 19 2.1650 -0.1659
-30 10 20 -0.2390 -0.2658
-30 10 21 -0.7509 0.6634
-30 10 22 -0.2925 -0.0894
-30 10 23 -1.0404 -0.3313
-30 10 24 0.5456 -0.2765
-30 10 25 0.3463 0.1539
-30 11 1 0.6673 -0.0243
-30 11 2 2.9389 0.1135
-30 11 3 0.1995 -0.4811
-30 11 4 -2.7929 -0.0305
-30 11 5 1.6494 -0.2950
-30 11 6 3.8741 0.1724
-30 11 7 0.1309 0.2989
-30 11 8 0.0922 0.1099
-30 11 9 -2.9761 -0.0005
-30 11 10 2.9637 -0.0531
-30 11 11 -0.4531 -0.4070
-30 11 12 -0.1816 -0.2494
-30 11 13 1.2192 -0.1382
-30 11 14 0.6597 -0.0719
-30 11 15 1.5695 0.3060
-30 11 16 -2.8180 0.2570
-30 11 17 2.0449 -0.0925
-30 11 21 3.5756 0.0659
-30 11 22 -3.8109 -0.1835
-30 12 1 1.1283 -0.1507
-30 12 2 -0.4828 0.0662
-30 12 3 0.0239 -0.3708
-30 12 4 -0.7425 -0.2822
-30 12 5 0.4169 -0.2991
-30 12 6 0.9272 0.0065
-30 12 7 0.4677 -0.1800
-30 12 8 0.5081 0.0803
-30 12 9 1.1878 -0.3295
-30 12 10 -1.8435 0.2590
-30 12 11 -1.9307 -0.0252
-30 12 12 1.9482 -0.2479
-30 12 13 -0.1605 -0.2635
-30 12 14 -0.8492 -0.6435
-30 12 15 0.7307 -0.2758
-30 12 16 1.4628 0.9770
-30 12 17 0.9063 0.0931
-30 12 18 0.1957 -0.0040
-30 12 19 -0.4387 -0.2057
-30 12 20 -2.1779 -1.0460
-30 13 1 -3.1377 0.0222
-30 13 2 -0.8544 -0.0034
-30 13 3 1.0710 -0.4529
-30 13 4 1.1750 0.6619
-30 13 5 -1.3427 -0.1274
-30 13 6 -0.5786 0.0524
-30 13 7 1.8193 0.4234
-30 13 8 -0.8787 0.1415
-30 13 9 -1.3101 -0.3256
-30 13 10 1.0983 0.0060
-30 13 11 0.6215 -0.5701
-30 13 12 1.1442 -0.2515
-30 13 13 0.1949 0.1623
-30 13 14 -0.1625 0.2969
-30 13 15 -1.4412 0.2236
-29 0 2 -5.3203 7.1234
-29 0 4 4.0661 -0.9804
-29 0 6 0.3233 -1.9335
-29 0 8 -0.3329 1.7057
-29 0 10 -2.1480 1.9644
-29 0 12 5.7542 -3.8350
-29 0 14 -5.2572 -1.9226
-29 0 16 3.6842 3.6879
-29 0 18 -1.1925 -1.7977
-29 0 20 -0.7356 -3.3070
-29 0 22 -1.4416 0.7444
-29 0 24 2.0600 0.9576
-29 0 26 -0.2142 -1.5310
-29 0 28 -1.6725 -1.8516
-29 0 30 -1.9502 0.9948
-29 0 32 -1.7279 0.4438
-29 0 34 1.5535 -1.8163
-29 1 1 3.6878 1.6423
-29 1 2 3.3109 1.0186
-29 1 3 0.3819 -2.6702
-29 1 4 1.9857 -2.0847
-29 1 5 -4.5662 1.1004
-29 1 6 -2.0580 2.3637
-29 1 7 -0.9060 -0.8588
-29 1 8 -3.0263 0.9178
-29 1 9 -0.0870 -0.5046
-29 1 10 1.3343 -1.7612
-29 1 11 0.9972 1.1530
-29 1 12 -1.5931 1.2681
-29 1 13 0.1696 -0.4717
-29 1 14 5.8599 -0.2469
-29 1 15 -1.3670 -0.2399
-29 1 16 -2.7598 0.1821
-29 1 17 -0.3491 -0.4343
-29 1 18 2.0500 0.4218
-29 1 19 0.2220 0.5957
-29 1 20 -1.0834 -0.5601
-29 1 21 -2.6979 0.0469
-29 1 22 0.5154 0.3371
-29 1 23 0.1825 -0.9464
-29 1 24 0.1313 -0.2564
-29 1 25 1.3573 0.4277
-29 1 26 -1.3102 0.3608
-29 1 27 -1.6382 0.5294
-29 1 28 0.8953 0.0250
-29 1 29 -1.3444 -0.3115
-29 1 30 0.4232 -0.3169
-29 1 31 -0.6008 -0.0918
-29 1 32 -0.3920 0.2867
-29 1 33 1.3064 0.0693
-29 1 34 0.5294 -0.1628
-29 2 1 -0.1489 -0.3600
-29 2 2 0.5739 1.4743
-29 2 3 -2.7418 -0.4704
-29 2 4 2.5398 -0.2949
-29 2 5 2.9364 1.1530
-29 2 6 0.5138 -0.6789
-29 2 7 -2.3571 -0.7030
-29 2 8 -0.5820 -0.2231
-29 2 9 1.4030 0.2441
-29 2 10 -0.2001 0.5582
-29 2 11 0.5368 0.0503
-29 2 12 -2.8479 -0.8597
-29 2 13 0.5586 -0.3713
-29 2 14 0.9346 -1.4263
-29 2 15 0.1993 0.5645
-29 2 16 0.8108 0.4301
-29 2 17 -1.3474 -0.7212
-29 2 18 -1.5092 -0.2569
-29 2 19 -0.6780 0.5683
-29 2 20 0.4520 -1.7118
-29 2 21 0.4987 -0.0731
-29 2 22 0.6126 -0.1729
-29 2 23 -1.3632 -0.5574
-29 2 24 -1.2373 0.0159
-29 2 25 0.5232 0.8863
-29 2 26 -2.0404 -0.3720
-29 2 27 0.3339 -0.6158
-29 2 28 1.7924 -0.8926
-29 2 29 -0.4357 -0.1746
-29 2 30 -1.7450 -0.3430
-29 2 31 0.3975 0.4275
-29 2 32 0.2879 0.2163
-29 2 33 -1.7962 -0.2756
-29 2 34 -0.0496 -0.2395
-29 3 1 -1.9741 -0.0123
-29 3 2 0.8079 0.5131
-29 3 3 -0.8081 -3.1418
-29 3 4 -6.4429 -1.5064
-29 3 5 2.2386 -1.1262
-29 3 6 3.8125 -0.3778
-29 3 7 1.1431 -0.3950
-29 3 8 -2.5764 0.5400
-29 3 9 -3.2596 -0.8831
-29 3 10 2.2004 -0.0963
-29 3 11 1.0483 -1.3652
-29 3 12 -0.6587 -0.8631
-29 3 13 -2.4773 -0.8978
-29 3 14 0.4966 0.5699
-29 3 15 3.2800 -1.1381
-29 3 16 -0.7629 0.5665
-29 3 17 -2.5725 -0.3229
-29 3 18 1.9615 -0.8315
-29 3 19 0.5854 -1.2363
-29 3 20 -1.6047 -0.2476
-29 3 21 -0.4276 0.1542
-29 3 22 -0.4331 0.3071
-29 3 23 1.0747 -0.3690
-29 3 24 0.5344 0.0290
-29 3 25 0.8766 -0.6475
-29 3 26 1.8522 -0.4676
-29 3 27 -1.3223 0.0938
-29 3 28 -1.0740 0.1902
-29 3 29 1.0357 -0.0529
-29 3 30 3.1843 -0.0611
-29 3 31 -0.7447 -0.1188
-29 3 32 -0.9606 -0.3623
-29 3 33 1.4650 -0.1916
-29 4 1 1.1082 -0.3831
-29 4 2 3.3888 0.5223
-29 4 3 0.5118 -1.7056
-29 4 4 -1.5861 -0.4140
-29 4 5 0.4768 0.4558
-29 4 6 -1.3880 -0.5040
-29 4 7 0.5678 -0.7858
-29 4 8 -2.0542 1.5239
-29 4 9 -0.3722 -0.4355
-29 4 10 1.3577 -0.2287
-29 4 11 1.8113 -0.1902
-29 4 12 0.6388 -0.3177
-29 4 13 -0.6542 -0.4765
-29 4 14 2.2305 0.6162
-29 4 15 2.6648 -0.0926
-29 4 16 -3.3178 0.3914
-29 4 17 -1.5532 -0.2278
-29 4 18 1.9932 -0.4143
-29 4 19 3.3584 -0.2790
-29 4 20 -1.1057 -0.0498
-29 4 21 -4.4307 0.4164
-29 4 22 0.9112 0.2701
-29 4 23 0.9996 -0.4116
-29 4 24 -1.5196 0.5079
-29 4 25 -0.0014 -0.3066
-29 4 26 0.2221 -0.5821
-29 4 27 1.6674 0.3175
-29 4 28 2.0450 0.0492
-29 4 29 -0.5800 -0.1788
-29 4 30 -0.7709 0.7114
-29 4 31 -0.9173 0.0687
-29 4 32 0.6038 -0.3271
-29 4 33 -0.6303 -0.2136
-29 5 1 -0.0036 -1.0181
-29 5 2 0.5150 -0.3401
-29 5 3 2.7995 -1.0600
-29 5 4 1.2971 -0.3747
-29 5 5 -0.3995 0.6243
-29 5 6 -3.0392 0.0188
-29 5 7 -0.4898 -0.4883
-29 5 8 -0.0491 -0.3061
-29 5 9 -1.9980 -1.0862
-29 5 10 1.9526 1.0125
-29 5 11 2.4290 1.0327
-29 5 12 0.3978 -0.2794
-29 5 13 -0.9478 -1.3637
-29 5 14 -0.3584 -0.6040
-29 5 15 0.5334 -0.0182
-29 5 16 -0.6171 0.4330
-29 5 17 -1.2413 0.2818
-29 5 18 -1.5956 0.1158
-29 5 19 -2.3726 -0.0693
-29 5 20 0.9996 -0.2972
-29 5 21 1.7917 -0.1662
-29 5 22 0.9081 0.1873
-29 5 23 -0.6107 -0.5646
-29 5 24 -1.6356 0.5642
-29 5 25 -1.0389 0.3438
-29 5 26 0.1925 0.0941
-29 5 27 -0.8302 0.0188
-29 5 28 -1.1957 -0.6916
-29 5 29 0.9118 -0.4370
-29 5 31 0.1500 0.2417
-29 5 32 0.3585 0.5315
-29 6 1 0.9949 0.3407
-29 6 2 1.1708 0.3698
-29 6 3 0.1412 0.2206
-29 6 4 -0.8937 0.6182
-29 6 5 -1.7411 -0.0674
-29 6 6 -0.8397 -0.0213
-29 6 7 -1.2676 0.0559
-29 6 8 1.6586 0.4822
-29 6 9 2.9586 0.2286
-29 6 10 -2.0706 1.1540
-29 6 11 0.8030 0.2062
-29 6 12 0.6405 -0.4427
-29 6 13 -1.3591 -0.4169
-29 6 14 -1.1516 0.5603
-29 6 15 -0.2594 0.1138
-29 6 16 0.4318 0.7691
-29 6 17 2.3611 0.3826
-29 6 18 1.0241 -0.0586
-29 6 19 -0.6402 -0.0443
-29 6 20 0.0102 -0.2603
-29 6 21 0.4395 -0.6040
-29 6 22 0.3602 0.2827
-29 6 23 1.2157 0.4479
-29 6 24 1.3402 0.5647
-29 6 25 0.5948 0.3742
-29 6 26 -1.6312 -0.4338
-29 6 27 -0.7870 -0.9633
-29 6 28 0.7119 -0.2888
-29 6 29 0.2350 0.4491
-29 6 30 0.3296 0.6967
-29 6 31 0.1208 0.2321
-29 7 1 2.4311 0.1992
-29 7 2 -0.8678 -0.4534
-29 7 3 2.4939 -0.7944
-29 7 4 0.7337 -0.2210
-29 7 5 -2.6641 1.2259
-29 7 6 0.2539 0.0843
-29 7 7 1.1957 0.1137
-29 7 8 2.0200 0.3996
-29 7 9 -2.1827 -0.2760
-29 7 10 2.0187 -0.2542
-29 7 11 1.3872 -0.3340
-29 7 12 -0.9689 -0.4222
-29 7 13 -0.0049 0.5143
-29 7 14 0.4317 0.3981
-29 7 15 0.0482 -0.2682
-29 7 16 0.0377 -0.1344
-29 7 17 1.1581 -0.5405
-29 7 18 -1.8975 -0.5176
-29 7 19 1.2145 0.3340
-29 7 20 3.3351 1.0534
-29 7 21 -0.1146 -0.1443
-29 7 22 -1.8714 -0.2842
-29 7 23 -1.3944 -0.7719
-29 7 24 -0.4372 -0.0778
-29 7 25 1.3865 0.2818
-29 7 26 1.0405 0.2761
-29 7 27 2.4993 0.6493
-29 7 28 -0.8465 -0.2286
-29 7 29 0.1373 -0.1161
-29 7 30 -0.0275 -0.0224
-29 8 1 -0.6049 0.2796
-29 8 2 3.2408 0.0501
-29 8 3 -0.6200 0.1618
-29 8 4 -2.1646 0.1864
-29 8 5 3.0409 0.3428
-29 8 6 -0.9965 -0.5686
-29 8 7 0.3155 0.0862
-29 8 8 -1.0012 -0.0741
-29 8 9 -0.3443 0.1091
-29 8 10 0.8690 0.0434
-29 8 11 -0.6942 0.0962
-29 8 12 1.5793 0.0196
-29 8 13 1.6388 0.1492
-29 8 14 0.7931 -0.2403
-29 8 15 -2.4115 -0.0275
-29 8 16 -2.2257 -0.0844
-29 8 17 1.9820 -0.0097
-29 8 18 3.1129 0.1677
-29 8 19 -2.5218 0.0832
-29 8 20 -1.5107 -0.2082
-29 8 21 -0.0795 -0.4064
-29 8 22 0.9632 -0.2333
-29 8 23 -1.3476 0.3467
-29 8 24 -0.2683 0.3769
-29 8 25 0.6324 0.0693
-29 8 26 -0.2106 -0.0388
-29 8 27 -1.6795 -0.2806
-29 8 28 0.6169 -0.3961
-29 9 1 -2.0314 -0.6398
-29 9 2 -0.1757 -0.3656
-29 9 3 1.7669 -0.0746
-29 9 4 2.4185 -0.1773
-29 9 5 -2.7856 0.1705
-29 9 6 -2.4946 -0.3458
-29 9 7 0.6352 -0.0851
-29 9 8 1.8478 0.2133
-29 9 9 -0.7686 -0.5254
-29 9 10 -2.5404 -0.0709
-29 9 11 1.9342 -0.2019
-29 9 12 0.4125 -0.7326
-29 9 13 0.4288 -0.2229
-29 9 14 2.6575 0.3755
-29 9 15 -0.3755 0.1243
-29 9 16 -1.9404 0.0992
-29 9 17 1.7388 -0.1571
-29 9 18 -0.4955 -0.1079
-29 9 19 -1.6852 -0.3306
-29 9 20 -2.5663 -0.2802
-29 9 21 0.5077 0.1323
-29 9 22 0.6805 0.3849
-29 9 23 -0.9366 -0.0491
-29 9 24 -0.9629 0.0996
-29 9 25 0.7635 0.0900
-29 9 26 0.1118 -0.1684
-29 9 27 0.9697 0.2423
-29 10 1 1.9666 0.0616
-29 10 2 2.7714 0.1989
-29 10 3 -1.4764 -0.1927
-29 10 4 -0.1398 -0.1785
-29 10 5 0.8441 0.3290
-29 10 6 -1.1215 -0.5955
-29 10 7 1.1500 0.0923
-29 10 8 -2.2916 -0.0550
-29 10 9 0.8268 -0.0933
-29 10 10 1.0535 0.2857
-29 10 11 -1.8657 0.3713
-29 10 12 2.4384 -0.3012
-29 10 13 -1.2066 0.2688
-29 10 14 0.5504 0.0208
-29 10 15 -1.2398 -0.0230
-29 10 16 -0.9993 0.2777
-29 10 17 -1.6094 0.0172
-29 10 18 0.3780 0.1530
-29 10 19 2.6162 0.1022
-29 10 20 0.1252 -0.0909
-29 10 21 -3.7313 -0.0226
-29 10 22 1.1049 0.2091
-29 10 23 1.8547 -0.0723
-29 10 24 -1.1269 0.6188
-29 10 25 2.5426 0.1703
-29 10 26 1.0964 -0.4861
-29 11 1 -0.2027 -0.4367
-29 11 2 -0.0658 -0.5165
-29 11 3 0.4136 -0.0046
-29 11 4 -0.9627 0.0957
-29 11 5 -0.3774 0.7059
-29 11 6 0.7534 -0.1687
-29 11 7 -0.0152 0.1205
-29 11 8 -0.4908 -0.0043
-29 11 9 -0.2103 -0.4772
-29 11 10 -2.7575 -0.4735
-29 11 11 2.0382 0.1081
-29 11 12 -1.5618 -0.0395
-29 11 13 -0.5592 0.7219
-29 11 14 0.0126 0.1740
-29 11 15 -2.9847 -0.0231
-29 11 16 1.0245 -0.1037
-29 11 17 2.1278 -0.5017
-29 11 18 -1.6697 -0.1086
-29 11 19 -1.0653 0.5867
-29 11 23 -0.4831 -0.2718
-29 12 1 -0.2049 0.4986
-29 12 2 -0.7780 0.1885
-29 12 3 1.8012 0.0846
-29 12 4 1.6948 0.3990
-29 12 5 -4.1243 0.1087
-29 12 6 -0.5393 -0.5972
-29 12 7 0.1421 0.3015
-29 12 8 0.0677 -0.0464
-29 12 9 1.4706 -0.0469
-29 12 10 -0.0352 0.4621
-29 12 11 -0.5455 0.6301
-29 12 12 -0.0923 -0.1971
-29 12 13 0.4235 0.1970
-29 12 14 -1.7366 -0.1597
-29 12 15 -0.0823 0.1615
-29 12 16 -0.4209 0.0465
-29 12 17 -2.5122 0.2246
-29 12 18 1.8355 0.2421
-29 12 19 -0.7209 0.4775
-29 12 20 -0.6840 -0.1239
-29 12 21 2.1134 -0.2191
-29 13 1 -1.4158 0.0890
-29 13 2 0.4520 -0.2338
-29 13 3 2.7866 -0.1940
-29 13 4 0.0375 0.2522
-29 13 5 -2.0770 0.6055
-29 13 6 -0.2875 -0.5068
-29 13 7 0.2294 0.1633
-29 13 8 -1.0794 0.1795
-29 13 9 -0.3839 -0.0964
-29 13 10 0.5118 0.0918
-29 13 11 1.8522 0.2485
-29 13 12 -2.4728 -0.6123
-29 13 13 -1.4845 0.2724
-29 13 14 1.5232 0.6325
-29 13 15 -0.4601 -0.1644
-29 13 16 -0.5419 -0.0517
-29 13 17 1.9876 0.1306
-29 14 6 -0.5531 -0.5990
-29 14 7 -0.0907 0.7235
-28 0 2 -1.8808 -0.1673
-28 0 4 -5.2990 -4.7037
-28 0 6 0.6291 -3.8448
-28 0 8 1.3069 5.2608
-28 0 10 -3.5651 -2.6015
-28 0 12 4.6437 -5.1736
-28 0 14 -7.1673 2.8042
-28 0 16 5.2298 0.8963
-28 0 18 -4.9830 -1.8321
-28 0 20 0.3439 -1.1816
-28 0 22 0.2473 1.5674
-28 0 24 2.9798 0.6892
-28 0 26 -2.7557 -1.3702
-28 0 28 -1.2165 0.3149
-28 0 30 2.7882 0.6476
-28 0 32 3.2666 -0.3305
-28 0 34 -0.0266 0.1800
-28 1 1 4.6729 -1.9463
-28 1 2 1.6843 -0.0154
-28 1 3 -0.7924 -1.8289
-28 1 4 -1.1177 -1.2610
-28 1 5 -2.8357 0.0160
-28 1 6 1.7153 -1.0072
-28 1 7 3.9815 0.3101
-28 1 8 -0.5011 1.3652
-28 1 9 -5.5359 -0.1058
-28 1 10 3.7433 -1.9504
-28 1 11 2.3079 0.2127
-28 1 12 -3.1977 -0.6188
-28 1 13 0.8192 0.3646
-28 1 14 1.6043 0.1094
-28 1 15 0.8852 -0.2393
-28 1 16 -4.5817 -0.3909
-28 1 17 -0.6817 -0.2079
-28 1 18 2.3160 0.2715
-28 1 19 2.4817 0.4942
-28 1 20 -1.5794 -1.2548
-28 1 21 -1.1242 0.7437
-28 1 22 0.2697 0.4698
-28 1 23 -0.9146 -0.9069
-28 1 24 0.2078 0.2925
-28 1 25 1.1857 0.0681
-28 1 26 1.1041 -0.9083
-28 1 27 2.2757 1.0690
-28 1 28 -0.9061 0.4668
-28 1 29 0.0444 -0.5882
-28 1 30 0.1142 -0.1921
-28 1 31 0.0099 -0.6748
-28 1 32 -2.0478 -0.1635
-28 1 33 -0.9627 0.4126
-28 1 34 1.8636 0.1489
-28 2 1 -5.4045 -3.4743
-28 2 2 3.9017 0.0720
-28 2 3 -1.3364 2.0105
-28 2 4 3.0149 -1.6947
-28 2 5 4.0127 -0.8779
-28 2 6 -4.5279 -1.3262
-28 2 7 -0.9095 -0.3688
-28 2 8 0.6482 -0.4792
-28 2 9 2.0097 0.6457
-28 2 10 -0.4833 -0.4933
-28 2 11 -4.9277 -0.7593
-28 2 12 1.6871 -1.7594
-28 2 13 0.3780 0.3470
-28 2 14 0.8801 -0.2047
-28 2 15 0.2932 -0.9481
-28 2 16 0.2968 0.9493
-28 2 17 0.2521 0.3577
-28 2 18 -1.3843 -0.6083
-28 2 19 -0.2490 -0.1202
-28 2 20 3.2731 -0.5108
-28 2 21 0.1049 -0.8228
-28 2 22 -1.6805 0.1738
-28 2 23 1.0450 0.6657
-28 2 24 -0.3665 0.9768
-28 2 25 2.1750 -0.3769
-28 2 26 1.6988 -0.3959
-28 2 27 -1.4482 -0.5122
-28 2 28 -0.6040 -0.4535
-28 2 29 0.3990 0.1422
-28 2 30 -0.0686 0.7814
-28 2 31 0.2229 0.1693
-28 2 32 0.8967 0.2305
-28 2 33 -1.1097 -0.1539
-28 2 34 -0.3356 -0.1791
-28 3 1 1.6281 0.6746
-28 3 2 -0.7135 0.4526
-28 3 3 -4.2947 0.2565
-28 3 4 -0.6770 -0.7711
-28 3 5 -0.6013 0.7527
-28 3 6 0.1226 -1.0254
-28 3 7 0.1737 1.0750
-28 3 8 1.8722 0.8945
-28 3 9 3.2491 1.0456
-28 3 10 -1.3164 0.1801
-28 3 11 2.5166 1.5483
-28 3 12 2.8522 -1.0746
-28 3 13 -1.8044 0.6452
-28 3 14 -2.2285 0.1128
-28 3 15 -1.6613 0.4198
-28 3 16 4.0114 0.7346
-28 3 17 1.3466 2.0397
-28 3 18 -3.5382 -0.5789
-28 3 19 -0.6481 0.6135
-28 3 20 -1.7306 -0.1969
-28 3 21 1.7587 0.3882
-28 3 22 2.6638 0.1039
-28 3 23 -0.8180 1.2357
-28 3 24 0.6273 0.2946
-28 3 25 0.7088 0.2728
-28 3 26 0.1711 -0.2559
-28 3 27 -0.5042 0.4963
-28 3 28 -2.5293 -0.1832
-28 3 29 1.5209 0.3798
-28 3 30 1.7727 0.4155
-28 3 31 -0.8089 0.2742
-28 3 32 -2.9958 -0.3483
-28 3 33 -0.4669 0.3484
-28 4 1 -0.9745 -0.9506
-28 4 2 0.9496 1.1467
-28 4 3 -1.1074 0.9732
-28 4 4 -2.2581 -0.3724
-28 4 5 -1.0201 0.3769
-28 4 6 -1.6760 0.3315
-28 4 7 0.1718 0.7437
-28 4 8 4.5801 0.7983
-28 4 9 1.5362 -0.4333
-28 4 10 1.0205 -0.9865
-28 4 11 -1.6216 -0.3576
-28 4 12 -1.7094 0.7160
-28 4 13 -1.2222 0.9631
-28 4 14 -1.7475 0.8292
-28 4 15 -0.0900 -0.4592
-28 4 16 -0.3116 -0.6279
-28 4 17 -1.7738 0.1618
-28 4 18 -0.2098 0.3140
-28 4 19 1.8880 0.6116
-28 4 20 3.0632 -0.3227
-28 4 21 -2.1614 0.1312
-28 4 22 -2.8189 0.3897
-28 4 23 -0.2477 -0.1791
-28 4 24 -0.7729 0.0785
-28 4 25 0.1204 -0.1689
-28 4 26 2.4991 -0.1605
-28 4 27 -0.7426 0.5340
-28 4 28 0.2918 0.1385
-28 4 29 -0.7224 0.0110
-28 4 30 0.7179 -0.1637
-28 4 31 1.5137 -0.2761
-28 4 32 -1.6172 0.3625
-28 4 33 0.7976 0.2643
-28 5 1 0.3864 0.3173
-28 5 2 -1.3796 0.6496
-28 5 3 0.8191 0.3358
-28 5 4 -2.1895 -0.0411
-28 5 5 0.1634 0.1740
-28 5 6 0.7898 0.6810
-28 5 7 -0.2292 0.5240
-28 5 8 2.6157 -0.0447
-28 5 9 -0.4028 0.4368
-28 5 10 -0.4532 0.7272
-28 5 11 0.8733 0.1506
-28 5 12 -1.5916 0.2261
-28 5 13 -0.3400 0.7120
-28 5 14 -1.4054 -0.4862
-28 5 15 -0.3462 0.0510
-28 5 16 1.5321 0.5292
-28 5 17 1.2082 0.3681
-28 5 18 0.5807 0.3285
-28 5 19 0.9933 0.5461
-28 5 20 0.6655 -0.3838
-28 5 21 2.2139 0.2501
-28 5 22 0.2904 0.0111
-28 5 23 -0.4695 -0.2450
-28 5 24 0.6994 -0.1592
-28 5 25 0.3304 0.3261
-28 5 26 -2.1365 0.4902
-28 5 27 -1.0773 0.5258
-28 5 28 0.1917 -0.2548
-28 5 29 0.6574 -0.4265
-28 5 30 2.0069 -0.6573
-28 5 31 1.3582 0.2524
-28 5 32 -0.6838 0.5969
-28 5 33 0.3923 0.2966
-28 6 1 1.1197 0.7610
-28 6 2 -0.5049 1.5873
-28 6 3 -0.3136 -0.0446
-28 6 4 -3.7161 -0.8319
-28 6 5 2.8532 -0.4969
-28 6 6 5.6508 -0.4222
-28 6 7 -0.4754 0.1282
-28 6 8 -2.2175 0.9198
-28 6 9 0.4962 -0.0423
-28 6 10 2.2491 -0.5128
-28 6 11 -4.0242 -0.6508
-28 6 12 -2.1926 -0.2316
-28 6 13 2.0839 0.2522
-28 6 14 1.2663 -0.1633
-28 6 15 0.5081 0.4318
-28 6 16 1.4459 0.5869
-28 6 17 -0.2261 -0.0783
-28 6 18 1.0243 -1.0415
-28 6 19 -0.0320 -0.5984
-28 6 20 -2.3946 -0.1802
-28 6 21 -1.5729 -0.0373
-28 6 22 0.5546 1.3361
-28 6 23 0.2716 0.4425
-28 6 24 1.0567 -0.2920
-28 6 25 0.0478 -0.7183
-28 6 26 -0.0159 -0.6218
-28 6 27 -0.2247 0.1479
-28 6 28 -0.1319 0.2493
-28 6 29 -2.0010 0.4490
-28 6 30 -0.2513 0.5844
-28 6 31 -0.0403 -0.1770
-28 6 32 -1.4305 -0.1790
-28 7 1 0.1557 -0.5293
-28 7 2 1.1247 0.5216
-28 7 3 -0.9122 -1.1186
-28 7 4 0.2770 -0.3427
-28 7 5 -1.3203 -0.0548
-28 7 6 -2.0934 0.0850
-28 7 7 1.2225 -0.0751
-28 7 8 -0.1618 0.7437
-28 7 9 0.0823 -0.6876
-28 7 10 -1.0437 0.0263
-28 7 11 1.3017 -0.2133
-28 7 12 0.0196 -0.2271
-28 7 13 -1.3283 0.0294
-28 7 14 -1.6806 0.2961
-28 7 15 -0.5454 -0.0137
-28 7 16 -1.3934 0.3403
-28 7 17 -0.8460 -0.4449
-28 7 18 0.9565 -0.4172
-28 7 19 0.7184 0.4312
-28 7 20 -0.7136 0.0627
-28 7 21 -1.1583 0.3090
-28 7 22 -1.4567 0.2086
-28 7 23 -0.7227 -0.3695
-28 7 24 1.0240 -0.2579
-28 7 25 2.9457 0.1399
-28 7 26 0.0788 -0.1333
-28 7 27 -2.3997 0.4755
-28 7 28 0.6046 -0.0992
-28 7 29 -2.0665 -0.2940
-28 7 30 0.8034 0.3715
-28 7 31 1.0160 0.1434
-28 8 1 0.7821 -0.2268
-28 8 2 0.7079 0.7530
-28 8 3 -0.8345 -0.1706
-28 8 4 -0.1273 -0.6670
-28 8 5 -0.7094 0.0331
-28 8 6 1.9606 -0.1270
-28 8 7 -0.4449 -0.5057
-28 8 8 1.9329 0.0865
-28 8 9 -2.0438 -0.3612
-28 8 10 -0.2088 0.5248
-28 8 11 0.3469 0.2771
-28 8 12 -2.4285 0.0705
-28 8 13 1.6156 -0.0685
-28 8 14 1.3011 -0.2722
-28 8 15 -2.1251 -0.4534
-28 8 16 -1.1736 0.2730
-28 8 17 0.4942 0.3915
-28 8 18 -0.2172 0.4932
-28 8 19 -1.8047 -0.5261
-28 8 20 -1.6178 -0.4962
-28 8 21 1.9850 -0.1599
-28 8 22 1.7388 0.3362
-28 8 23 -0.4884 0.2471
-28 8 24 -0.4346 0.3039
-28 8 25 2.1108 0.2570
-28 8 26 -1.6953 -0.4624
-28 8 27 -0.7697 -0.1206
-28 8 28 0.9895 0.0162
-28 8 29 0.8547 -0.2831
-28 9 1 -1.0733 -0.1354
-28 9 2 -3.3347 -0.0056
-28 9 3 1.1564 -0.4041
-28 9 4 1.1924 -0.2333
-28 9 5 -1.4589 -0.0998
-28 9 6 -1.7149 0.2342
-28 9 7 -0.0815 0.1851
-28 9 8 1.9642 0.4487
-28 9 9 2.1171 0.2364
-28 9 10 -4.0265 0.2980
-28 9 11 -1.3765 -0.2364
-28 9 12 0.8168 -0.3456
-28 9 13 0.2027 0.1285
-28 9 14 1.0263 0.1381
-28 9 15 0.2104 0.1235
-28 9 16 -1.4113 0.5010
-28 9 17 -0.1659 0.3727
-28 9 18 2.8908 -0.2075
-28 9 19 -1.3653 -0.0798
-28 9 20 -0.1965 -0.0168
-28 9 21 0.9002 0.0639
-28 9 22 1.0430 0.3376
-28 9 23 -0.0910 0.3810
-28 9 24 0.6822 -0.1070
-28 9 25 1.1054 0.0645
-28 9 26 -0.0207 -0.1908
-28 9 27 -1.5141 0.3054
-28 9 28 -0.8975 0.0180
-28 10 1 1.2435 0.0759
-28 10 2 -0.5717 0.6601
-28 10 3 -2.0559 -0.1270
-28 10 4 -0.7133 -0.3800
-28 10 5 2.8983 0.2232
-28 10 6 0.7929 0.2768
-28 10 7 -3.3314 -0.2280
-28 10 8 0.6888 0.6936
-28 10 9 -0.9696 -0.0798
-28 10 10 0.7156 0.3025
-28 10 11 0.9505 -0.0105
-28 10 12 -3.7232 -0.0822
-28 10 13 -1.4863 -0.1028
-28 10 14 0.9324 0.1166
-28 10 15 3.0658 0.2339
-28 10 16 0.1166 0.3411
-28 10 17 -1.1681 -0.6544
-28 10 18 -0.3750 -0.4633
-28 10 19 2.1411 0.0128
-28 10 20 0.3340 0.2724
-28 10 21 1.0541 0.2687
-28 10 22 -1.0314 -0.0199
-28 10 23 -0.3823 -0.4761
-28 10 24 -0.7948 -0.5311
-28 10 25 0.1387 -0.1346
-28 10 26 0.3245 0.2185
-28 11 1 -1.7656 0.0898
-28 11 2 0.5525 -0.0185
-28 11 3 1.6218 -0.1976
-28 11 4 -2.2683 0.0161
-28 11 5 0.0762 -0.1549
-28 11 6 2.5397 0.1300
-28 11 7 0.5525 0.4970
-28 11 8 -0.0356 0.2557
-28 11 9 -0.6282 0.1023
-28 11 10 1.2626 0.2241
-28 11 11 -1.4048 -0.6299
-28 11 12 1.0972 -0.2038
-28 11 13 -0.0357 -0.0203
-28 11 14 2.3463 0.0114
-28 11 15 0.4576 0.2585
-28 11 16 -4.1929 0.4969
-28 11 17 2.5836 -0.1675
-28 11 18 1.4238 0.0008
-28 11 19 -4.1331 0.2047
-28 11 20 3.5222 0.1810
-28 11 24 1.7303 0.0168
-28 12 1 1.8220 0.3661
-28 12 2 0.1142 0.2178
-28 12 3 -1.1480 -0.3469
-28 12 4 -1.6810 -0.3044
-28 12 5 0.3959 0.3679
-28 12 6 1.1777 0.0427
-28 12 7 1.6191 -0.4196
-28 12 8 1.3370 0.2979
-28 12 9 0.7399 0.1933
-28 12 10 -0.4223 0.3140
-28 12 11 -0.4054 0.1365
-28 12 12 -0.1057 -0.4719
-28 12 13 0.0151 -0.5671
-28 12 14 0.4593 -0.1051
-28 12 15 0.1753 -0.1392
-28 12 16 1.0942 0.6646
-28 12 17 2.0989 -0.1932
-28 12 18 0.9580 0.1655
-28 12 19 1.5117 -0.2390
-28 12 20 -1.4838 -0.4431
-28 12 21 0.0487 -0.5279
-28 12 22 -0.0611 -0.2088
-28 13 1 -1.2026 -0.2860
-28 13 2 -0.7538 0.0103
-28 13 3 0.2737 -0.4529
-28 13 4 0.2699 -0.1033
-28 13 5 -1.2709 0.0366
-28 13 6 -0.4100 -0.0441
-28 13 7 2.3670 0.2383
-28 13 8 -0.9483 0.3273
-28 13 9 -0.9880 -0.2169
-28 13 10 1.6433 -0.3230
-28 13 11 0.4555 -0.7651
-28 13 12 1.4812 -0.3930
-28 13 13 1.0014 0.1070
-28 13 14 1.7082 -0.0650
-28 13 15 -1.7717 0.1138
-28 13 16 -0.2087 0.4182
-28 13 17 -0.3287 -0.2824
-28 13 18 -1.5412 -0.2072
-28 14 4 0.5180 -0.8304
-28 14 5 0.4160 0.2627
-28 14 6 -0.2439 0.1920
-28 14 7 3.1381 0.4787
-28 14 8 0.5634 0.5780
-28 14 9 -0.5133 -0.6511
-28 14 10 -1.8135 -0.9059
-28 14 11 -0.2418 0.4614
-28 14 12 2.0784 0.1844
-28 14 13 -0.8900 -0.6952
-27 0 2 -8.8889 3.4578
-27 0 4 3.3460 0.1553
-27 0 6 -2.9958 0.1470
-27 0 8 2.2820 5.1950
-27 0 10 -0.5928 3.1525
-27 0 12 6.6907 -3.0603
-27 0 14 -4.9057 1.9907
-27 0 16 5.7388 5.0316
-27 0 18 -2.8920 -0.5804
-27 0 20 0.0373 -1.3727
-27 0 22 0.4925 2.0782
-27 0 24 4.2591 2.7964
-27 0 26 -3.0681 -1.4694
-27 0 28 1.9662 -1.0734
-27 0 30 -0.9344 2.5835
-27 0 32 -1.9037 -0.0038
-27 1 1 0.0987 -0.3157
-27 1 2 2.3886 -0.3483
-27 1 3 1.3940 -1.9750
-27 1 4 2.0970 -1.7942
-27 1 5 -3.1385 3.0930
-27 1 6 -0.4478 3.0770
-27 1 7 2.8783 -1.6790
-27 1 8 -2.2081 -0.5878
-27 1 9 -1.1684 0.6881
-27 1 10 -0.9281 -0.2403
-27 1 11 2.2106 0.4356
-27 1 12 -4.3277 0.7599
-27 1 13 -0.0558 0.2461
-27 1 14 6.7551 -0.1827
-27 1 15 -1.2828 -0.6505
-27 1 16 -4.0628 1.3292
-27 1 17 1.7125 -0.4369
-27 1 18 3.4890 -0.5986
-27 1 19 -0.4036 1.3300
-27 1 20 -0.7012 0.3262
-27 1 21 -3.8209 -0.5442
-27 1 22 1.5691 0.3347
-27 1 23 1.2982 -0.8741
-27 1 24 -0.1731 -0.3526
-27 1 25 1.1957 0.7347
-27 1 26 -0.9680 0.7933
-27 1 27 -1.7960 0.3764
-27 1 28 -0.5283 -0.4171
-27 1 29 -1.7901 -0.5502
-27 1 30 -0.4946 0.1302
-27 1 31 -0.5252 -0.1874
-27 1 32 0.6808 0.3750
-27 1 33 -0.0746 0.4928
-27 1 34 1.1255 -0.1575
-27 1 35 1.2205 0.2521
-27 2 1 -2.3923 -0.3310
-27 2 2 -1.4854 1.4525
-27 2 3 1.3909 0.0449
-27 2 4 0.7747 2.8123
-27 2 5 -0.6824 0.7323
-27 2 6 1.7358 -0.2083
-27 2 7 -0.5232 0.0909
-27 2 8 3.0667 1.7004
-27 2 9 1.7883 0.6972
-27 2 10 -1.9371 2.4176
-27 2 11 -0.1328 -0.3333
-27 2 12 -2.9612 0.1434
-27 2 13 2.2554 0.8664
-27 2 14 0.5465 0.5290
-27 2 15 0.4540 -0.2325
-27 2 16 -0.1652 2.4085
-27 2 17 -2.7591 0.0529
-27 2 18 1.2914 0.4614
-27 2 19 1.5977 0.9987
-27 2 20 -0.5888 -0.0507
-27 2 21 1.5521 -0.7602
-27 2 22 0.0747 0.5700
-27 2 23 -1.5610 0.6847
-27 2 24 -0.5711 1.0286
-27 2 25 -1.1908 0.4383
-27 2 26 -1.7211 0.4897
-27 2 27 0.1682 -0.6250
-27 2 28 2.5112 -0.6456
-27 2 29 0.2634 0.4587
-27 2 30 -1.4080 0.5067
-27 2 31 -0.0585 0.1804
-27 2 32 0.2394 0.6816
-27 2 33 -1.1378 -0.0873
-27 2 34 -1.3427 -0.1483
-27 3 1 -4.3533 0.6599
-27 3 2 1.4305 0.6212
-27 3 3 -0.5058 0.0067
-27 3 4 -4.2806 -0.7867
-27 3 5 4.4401 0.4921
-27 3 6 5.0193 0.0379
-27 3 7 2.7183 1.1024
-27 3 8 -3.7181 1.6854
-27 3 9 -3.1024 0.1207
-27 3 10 2.7284 -0.3319
-27 3 11 -2.6484 -0.2243
-27 3 12 -3.1338 -0.7685
-27 3 13 -2.8884 -1.3666
-27 3 14 -0.5055 1.6745
-27 3 15 4.9286 0.3468
-27 3 16 0.1111 0.3544
-27 3 17 -0.5811 -0.9171
-27 3 18 -0.7063 -0.5865
-27 3 19 0.4633 -0.8256
-27 3 20 0.3578 0.0630
-27 3 21 -1.0588 0.0367
-27 3 22 -0.6075 0.5519
-27 3 23 -0.6033 -0.9870
-27 3 24 -0.8727 0.0022
-27 3 25 2.4344 -0.3099
-27 3 26 0.4173 -0.2085
-27 3 27 -0.8297 -0.3474
-27 3 28 -1.1646 0.3892
-27 3 29 0.1030 0.0438
-27 3 30 2.9035 -0.0318
-27 3 31 -2.5444 -0.3745
-27 3 32 0.5429 -0.2272
-27 3 33 0.0856 -0.4981
-27 3 34 -1.2460 0.2433
-27 4 1 -1.0062 0.0707
-27 4 2 3.7048 0.6861
-27 4 3 0.6434 0.3438
-27 4 4 -3.3329 -1.5870
-27 4 5 0.4076 0.3735
-27 4 6 0.1819 -0.3346
-27 4 7 1.4643 0.0600
-27 4 8 -2.3353 0.1594
-27 4 9 -3.7321 0.1000
-27 4 10 -0.9224 -0.6558
-27 4 11 1.5835 -0.2107
-27 4 12 -0.6522 -0.5838
-27 4 13 -1.3068 0.2416
-27 4 14 4.3710 -0.0527
-27 4 15 3.3289 0.2908
-27 4 16 -2.0971 -0.0388
-27 4 17 -0.2373 -0.4767
-27 4 18 3.0493 -0.5997
-27 4 19 2.9670 0.3125
-27 4 20 -2.4465 -0.9266
-27 4 21 -4.3506 0.3092
-27 4 22 0.3330 0.4503
-27 4 23 2.4210 -0.4256
-27 4 24 0.6687 0.1245
-27 4 25 -1.9526 0.0491
-27 4 26 -1.6664 -1.1391
-27 4 27 2.7834 0.0101
-27 4 28 1.0575 0.3469
-27 4 29 1.0843 0.1550
-27 4 30 -0.8601 0.3661
-27 4 31 0.0454 -0.1731
-27 4 32 0.5696 -0.3984
-27 4 33 -1.0741 -0.2296
-27 4 34 1.3219 -0.2729
-27 5 1 -1.1904 -0.6073
-27 5 2 4.5609 -1.3498
-27 5 3 3.0250 -0.8217
-27 5 4 0.3920 0.1804
-27 5 5 -0.2225 1.5135
-27 5 6 -0.8947 -0.8761
-27 5 7 -0.0889 -1.0523
-27 5 8 -1.2436 -0.1028
-27 5 9 -2.8613 0.1129
-27 5 10 0.2965 0.5805
-27 5 11 1.4597 0.2500
-27 5 12 2.2895 -0.9888
-27 5 13 0.0425 -0.8340
-27 5 14 -0.4926 -0.4401
-27 5 15 0.4909 -0.0322
-27 5 16 0.9377 -0.0336
-27 5 17 0.0649 -0.0854
-27 5 18 -1.4861 -0.2519
-27 5 19 -3.3596 0.4803
-27 5 20 1.1573 -0.4910
-27 5 21 1.0830 -1.0130
-27 5 22 0.1791 -0.0957
-27 5 23 -1.3116 -0.3975
-27 5 24 -1.9593 0.7866
-27 5 25 -1.5159 0.4370
-27 5 26 0.2383 -0.1592
-27 5 27 -1.2054 -0.4083
-27 5 28 -1.1216 -0.6671
-27 5 29 0.9260 -0.3036
-27 5 30 -0.2840 0.3907
-27 5 31 -0.4427 0.2403
-27 5 32 0.9759 0.3448
-27 5 33 -0.1988 -0.3263
-27 6 1 -1.3131 0.2390
-27 6 2 0.5867 -0.6061
-27 6 3 1.2226 -0.2998
-27 6 4 0.0741 -0.1517
-27 6 5 -1.9378 -0.0097
-27 6 6 -0.5142 -1.5394
-27 6 7 -1.6600 -0.1012
-27 6 8 -0.1328 -0.0154
-27 6 9 -0.0974 0.1289
-27 6 10 -3.6499 -0.0448
-27 6 11 1.5519 0.3474
-27 6 12 2.7773 -1.0762
-27 6 13 0.5020 -0.5271
-27 6 14 -1.4683 0.0656
-27 6 15 -1.1469 0.0798
-27 6 16 0.7392 0.1688
-27 6 17 0.4537 0.5178
-27 6 18 -2.7022 -0.2559
-27 6 19 -1.8224 -0.2658
-27 6 20 -1.4583 -0.7292
-27 6 21 1.8512 -0.4278
-27 6 22 1.5934 0.4005
-27 6 23 0.9889 0.8744
-27 6 24 1.8216 0.1439
-27 6 25 1.0399 -0.0636
-27 6 26 -2.2487 -0.7436
-27 6 27 -0.8560 -0.4936
-27 6 28 -1.0402 -0.2051
-27 6 29 0.5667 0.4198
-27 6 30 -0.7752 0.5517
-27 6 31 0.1721 0.2923
-27 6 32 0.0477 -0.2646
-27 7 1 0.7403 -0.9752
-27 7 2 -0.1248 -0.8401
-27 7 3 2.6307 0.4481
-27 7 4 0.4916 -0.2516
-27 7 5 -0.9649 1.0812
-27 7 6 0.0814 0.0854
-27 7 7 1.7311 0.5186
-27 7 8 1.4206 0.3313
-27 7 9 -4.9133 -0.1364
-27 7 10 -0.6404 -0.6260
-27 7 11 4.2092 0.0747
-27 7 12 0.7013 -0.5407
-27 7 13 -3.1807 1.0699
-27 7 14 -0.6128 0.6807
-27 7 15 0.9636 -0.4106
-27 7 16 2.0952 -0.9902
-27 7 17 0.5989 -0.0993
-27 7 18 -1.9965 0.1388
-27 7 19 0.7813 0.5783
-27 7 20 5.1141 0.6381
-27 7 21 -0.2955 -0.3465
-27 7 22 -2.1080 -0.5258
-27 7 23 -0.8455 -0.6943
-27 7 24 1.4561 0.3143
-27 7 25 -0.6179 0.3388
-27 7 26 0.6313 -0.1325
-27 7 27 0.8862 0.3674
-27 7 28 -0.6683 -0.0321
-27 7 29 1.5082 -0.3331
-27 7 30 0.1758 -0.1657
-27 7 31 1.1322 -0.7661
-27 8 1 -0.2103 -0.3558
-27 8 2 4.8665 0.4304
-27 8 3 -0.3649 0.1857
-27 8 4 -1.8206 0.3902
-27 8 5 2.6804 -0.1380
-27 8 6 0.3565 -0.4101
-27 8 7 -2.7406 0.1500
-27 8 8 -2.0697 -0.1525
-27 8 9 0.2485 -0.0317
-27 8 10 -0.5759 0.3753
-27 8 11 1.7335 -0.0471
-27 8 12 2.2084 -0.0573
-27 8 13 2.9917 0.3533
-27 8 14 0.7074 -0.4361
-27 8 15 -1.8822 -0.0918
-27 8 16 -2.8008 0.2018
-27 8 17 1.6579 0.2611
-27 8 18 2.6976 0.0944
-27 8 19 -1.3247 0.0153
-27 8 20 -2.0251 -0.3295
-27 8 21 1.4226 -0.0881
-27 8 22 1.7567 -0.2413
-27 8 23 -1.2480 0.3774
-27 8 24 -1.1547 0.3627
-27 8 25 0.1954 0.0354
-27 8 26 0.3016 -0.1421
-27 8 27 -2.0954 0.0044
-27 8 28 1.0458 -0.5114
-27 8 29 0.4693 -0.0790
-27 8 30 -0.6963 -0.1445
-27 9 1 -1.3326 -0.2040
-27 9 2 -0.6345 0.2142
-27 9 3 1.9034 0.5878
-27 9 4 1.2004 0.0218
-27 9 5 -2.0027 0.3231
-27 9 6 -0.9396 0.0320
-27 9 7 1.7177 0.4611
-27 9 8 2.3241 0.4909
-27 9 9 -1.7673 -0.4438
-27 9 10 -0.8853 -0.5071
-27 9 11 0.4798 -0.0253
-27 9 12 1.9655 -0.3556
-27 9 13 0.9991 0.1436
-27 9 14 0.5476 0.1557
-27 9 15 -0.3883 0.0572
-27 9 16 1.2357 0.2738
-27 9 17 1.2133 -0.0180
-27 9 18 0.0336 -0.2923
-27 9 19 -0.9211 -0.3199
-27 9 20 -2.0487 -0.6151
-27 9 21 1.4650 0.0029
-27 9 22 0.6641 0.4212
-27 9 23 -1.8667 0.0392
-27 9 24 -2.4232 -0.3431
-27 9 25 0.0358 -0.4218
-27 9 26 0.6340 -0.2352
-27 9 27 -0.0372 -0.1928
-27 9 28 0.2120 0.3854
-27 9 29 1.2709 -0.0123
-27 10 1 2.1787 -0.2115
-27 10 2 3.5177 0.4624
-27 10 3 -0.4898 -0.2118
-27 10 4 0.8685 -0.0639
-27 10 5 1.2720 -0.0883
-27 10 6 -0.9977 -0.5399
-27 10 7 -0.0538 -0.0871
-27 10 8 -1.7382 -0.3005
-27 10 9 2.5201 -0.3418
-27 10 10 -0.8483 0.2531
-27 10 11 0.6815 0.1517
-27 10 12 1.9042 -0.4998
-27 10 13 -2.1179 0.2967
-27 10 14 0.5289 -0.3748
-27 10 15 0.1505 -0.0730
-27 10 16 0.1804 0.1772
-27 10 17 -1.8224 -0.1066
-27 10 18 -0.2491 -0.1396
-27 10 19 3.9020 0.2092
-27 10 20 -0.1058 -0.5561
-27 10 21 -4.3653 0.1373
-27 10 22 2.3886 0.1849
-27 10 23 -0.2085 -0.1030
-27 10 24 -1.3203 0.1882
-27 10 25 3.2463 0.3707
-27 10 26 1.5359 -0.3422
-27 10 27 -1.0809 0.0293
-27 11 1 -0.4615 -0.4765
-27 11 2 0.5862 -0.1118
-27 11 3 0.8974 -0.1894
-27 11 4 1.1087 -0.0274
-27 11 5 0.1432 0.4089
-27 11 6 0.3771 0.3976
-27 11 7 1.4883 -0.0557
-27 11 8 0.1670 -0.1181
-27 11 9 -2.0014 -0.8539
-27 11 10 -1.0495 -0.5170
-27 11 11 1.0553 0.0156
-27 11 12 -0.3755 0.0731
-27 11 13 0.9483 0.9168
-27 11 14 -1.6880 0.0089
-27 11 15 -1.9431 -0.5655
-27 11 16 1.6484 0.0745
-27 11 17 1.5268 -0.1220
-27 11 18 -0.1066 -0.1895
-27 11 19 -1.1401 0.3531
-27 11 20 -1.7285 -0.0176
-27 11 21 1.7309 -0.3674
-27 12 1 1.3019 0.0129
-27 12 2 -1.8218 0.1612
-27 12 3 0.6290 -0.5581
-27 12 4 2.6710 0.1584
-27 12 5 -2.5853 -0.0533
-27 12 6 0.6280 -0.7647
-27 12 7 -0.5912 -0.1877
-27 12 8 -1.7750 -0.0317
-27 12 9 1.9647 -0.4485
-27 12 10 0.4631 0.4243
-27 12 11 -0.0937 0.2485
-27 12 12 -0.1084 -0.3637
-27 12 13 -0.1712 -0.1124
-27 12 14 -0.8458 -0.4291
-27 12 15 1.3027 -0.1226
-27 12 16 0.0523 0.1978
-27 12 17 -2.5210 -0.0476
-27 12 18 0.5301 -0.1542
-27 12 19 -1.2418 0.4208
-27 12 20 -1.0665 -0.3978
-27 12 21 -0.2855 -0.1919
-27 12 22 1.1325 0.1214
-27 12 23 -2.1540 0.1821
-27 13 1 -1.2480 -0.2983
-27 13 2 0.8761 0.1255
-27 13 3 2.1850 -0.1188
-27 13 4 0.8066 0.1653
-27 13 5 -1.7054 0.3460
-27 13 6 -0.1482 0.1065
-27 13 7 0.7409 0.0174
-27 13 8 -0.9708 0.1402
-27 13 9 -1.8900 -0.5202
-27 13 10 -0.2878 -0.2364
-27 13 11 2.0206 0.2411
-27 13 12 -1.7977 0.1523
-27 13 13 -3.2242 0.2739
-27 13 14 0.5601 0.5451
-27 13 15 0.5589 -0.1309
-27 13 16 -2.6936 0.3937
-27 13 17 1.7646 -0.2325
-27 13 18 0.1072 -0.3682
-27 13 19 0.7326 0.2865
-27 14 2 -0.5018 -0.1154
-27 14 3 0.0412 -0.6032
-27 14 4 1.0877 0.9034
-27 14 5 -0.8304 -0.3397
-27 14 6 -0.4581 -0.3567
-27 14 7 -0.2407 0.2721
-27 14 8 -0.8834 0.0131
-27 14 9 -3.6567 -0.5973
-27 14 10 1.1442 1.1177
-27 14 11 2.3982 0.5984
-27 14 12 -1.3014 -0.4381
-27 14 13 -1.8354 -0.1642
-27 14 14 1.2092 -0.1028
-27 14 15 1.7306 -0.3657
-26 0 2 1.8708 9.7188
-26 0 4 -1.8264 -5.6573
-26 0 6 3.6873 -0.2355
-26 0 8 0.5711 6.1094
-26 0 10 -4.2347 -5.6697
-26 0 12 5.0532 -4.1005
-26 0 14 -8.0139 1.8754
-26 0 16 7.6073 0.3560
-26 0 18 -11.2600 -3.5234
-26 0 20 4.3490 -2.5004
-26 0 22 -0.4717 1.7949
-26 0 24 0.6802 -1.0281
-26 0 26 -3.3555 -2.4741
-26 0 28 0.0543 0.0253
-26 0 30 0.0875 -0.1439
-26 0 32 1.2352 -0.6017
-26 1 1 4.0010 0.7896
-26 1 2 3.5497 0.2892
-26 1 3 0.1190 -2.0745
-26 1 4 -3.3278 -2.1134
-26 1 5 -0.0399 -0.7876
-26 1 6 2.6127 1.9710
-26 1 7 0.6833 -0.3538
-26 1 8 -2.4385 0.6454
-26 1 9 -6.9943 -0.2698
-26 1 10 3.5825 -1.1023
-26 1 11 2.2989 -0.1315
-26 1 12 0.1279 0.3070
-26 1 13 -1.4457 0.0998
-26 1 14 1.8480 -0.6647
-26 1 15 1.5732 -0.2318
-26 1 16 -3.6742 1.2340
-26 1 17 0.0563 -0.8132
-26 1 18 4.3421 -0.5660
-26 1 19 -0.0423 0.7725
-26 1 20 -3.6732 -0.9533
-26 1 21 -2.0515 0.1212
-26 1 22 -0.4421 1.2222
-26 1 23 0.1589 -1.1494
-26 1 24 -0.6203 -0.6356
-26 1 25 1.2767 0.4579
-26 1 26 1.3906 -0.0238
-26 1 27 0.3918 0.6251
-26 1 28 0.0090 0.1903
-26 1 29 1.1338 -0.7136
-26 1 30 0.5206 -0.3509
-26 1 31 -0.3539 -0.3610
-26 1 32 -1.0642 0.3098
-26 1 33 -0.2346 0.2314
-26 1 34 0.7170 -0.4355
-26 2 1 -2.9541 -1.6156
-26 2 2 4.3254 2.9884
-26 2 3 -0.7308 1.1712
-26 2 4 4.6222 -2.5581
-26 2 5 1.5987 0.2168
-26 2 6 -5.2250 -1.1068
-26 2 7 0.9428 0.2044
-26 2 8 1.1823 -0.1325
-26 2 9 2.3987 -0.3350
-26 2 10 -4.5462 -1.1561
-26 2 11 -4.6253 0.6161
-26 2 12 5.7600 -2.9421
-26 2 13 -0.2266 -0.5647
-26 2 14 -0.9009 0.2267
-26 2 15 -0.3095 -0.6861
-26 2 16 2.2140 -0.3166
-26 2 17 -0.8884 1.0308
-26 2 18 -3.9058 -1.5216
-26 2 19 0.9872 -1.0200
-26 2 20 4.2059 -1.7316
-26 2 21 -1.0098 0.0023
-26 2 22 -2.3746 -0.0237
-26 2 23 -0.3474 0.4097
-26 2 24 0.2690 0.1981
-26 2 25 2.3153 -0.4466
-26 2 26 1.0781 -1.4738
-26 2 27 0.5462 -0.1976
-26 2 28 -0.4078 -0.5998
-26 2 29 -0.0773 -0.0418
-26 2 30 -1.6232 0.2279
-26 2 31 0.1480 0.3694
-26 2 32 0.4891 -0.3367
-26 2 33 -1.0968 -0.4867
-26 2 34 0.2600 -0.6114
-26 3 1 2.6620 -0.8695
-26 3 2 -0.7318 1.0378
-26 3 3 -4.3038 -2.8360
-26 3 4 0.6356 -1.7544
-26 3 5 0.0788 -0.6615
-26 3 6 -3.2933 -0.4316
-26 3 7 -3.6919 -2.2269
-26 3 8 1.4981 0.5958
-26 3 9 1.8016 -0.6104
-26 3 10 -1.7512 -0.1648
-26 3 11 2.8710 -0.5984
-26 3 12 3.4370 -0.8703
-26 3 13 0.6829 -1.7649
-26 3 14 -1.4849 0.2725
-26 3 15 0.1852 -0.5088
-26 3 16 6.1481 0.1617
-26 3 17 -2.8768 0.1163
-26 3 18 -6.2110 -0.2791
-26 3 19 -0.2791 -0.9997
-26 3 20 -0.2048 -0.6171
-26 3 21 1.1824 0.1931
-26 3 22 2.4779 0.0139
-26 3 23 -0.1481 -0.2026
-26 3 24 0.6397 0.5879
-26 3 25 -0.4793 -0.0223
-26 3 26 1.5310 -0.6991
-26 3 27 -1.6766 0.0005
-26 3 28 -0.7202 -0.1581
-26 3 29 1.9728 -0.3612
-26 3 30 2.6448 0.3655
-26 3 31 -0.4656 0.4712
-26 3 32 -4.3964 -0.5790
-26 3 33 1.7232 -0.1926
-26 3 34 1.3879 0.0466
-26 3 35 -0.2867 -0.4993
-26 4 1 -0.0718 -1.1040
-26 4 2 -1.0497 -0.0078
-26 4 3 -1.2901 -0.9374
-26 4 4 -1.0827 -0.8398
-26 4 5 -0.1964 -0.1374
-26 4 6 -2.8547 0.7508
-26 4 7 0.0126 0.1748
-26 4 8 3.4309 0.7866
-26 4 9 2.5751 -1.7990
-26 4 10 2.7378 -0.8933
-26 4 11 1.8973 0.0434
-26 4 12 -0.8269 1.5684
-26 4 13 -2.5234 0.0238
-26 4 14 -2.0054 0.2606
-26 4 15 -0.0449 -0.7700
-26 4 16 -2.2440 0.3976
-26 4 17 0.7869 0.0983
-26 4 18 -1.7431 -0.2673
-26 4 19 -0.1689 0.3277
-26 4 20 3.5508 0.1683
-26 4 21 -2.0669 0.0146
-26 4 22 -1.3926 0.8063
-26 4 23 0.1433 -0.4856
-26 4 24 -3.3960 -0.1822
-26 4 25 0.6927 -0.2025
-26 4 26 1.9211 0.1478
-26 4 27 -0.7476 0.7185
-26 4 28 1.6922 0.0736
-26 4 29 -1.4324 -0.3802
-26 4 30 1.0028 0.0211
-26 4 31 0.2011 -0.3085
-26 4 32 -0.2951 0.2407
-26 4 33 0.6218 0.3644
-26 4 34 -1.4888 -0.2606
-26 5 1 2.0686 -0.1888
-26 5 2 -0.7624 0.0415
-26 5 3 2.1971 -0.9877
-26 5 4 -2.0517 0.1275
-26 5 5 0.0014 -0.2280
-26 5 6 -1.0303 -0.4632
-26 5 7 -2.4272 0.1198
-26 5 8 0.4312 0.2629
-26 5 9 1.3215 -0.9171
-26 5 10 1.7144 0.7421
-26 5 11 0.9108 0.2682
-26 5 12 -0.5626 -0.2768
-26 5 13 0.9194 -0.1438
-26 5 14 -2.9897 -0.2803
-26 5 15 -2.2353 -0.4345
-26 5 16 0.4235 0.6318
-26 5 17 -1.9603 0.1130
-26 5 18 1.4503 0.1435
-26 5 19 1.0263 0.3559
-26 5 20 -0.0699 0.1669
-26 5 21 3.9768 -0.1740
-26 5 22 -0.9705 -0.1972
-26 5 23 -0.5588 -0.2705
-26 5 24 2.1294 0.2529
-26 5 25 1.7124 0.2969
-26 5 26 -2.6941 0.6479
-26 5 27 -2.2667 0.2036
-26 5 28 0.1484 -0.6992
-26 5 29 1.1253 -0.3399
-26 5 30 2.7156 0.0295
-26 5 31 0.6390 0.1283
-26 5 32 -0.1439 0.5768
-26 5 33 0.5303 0.1246
-26 5 34 -0.0786 -0.0946
-26 6 1 1.4324 0.8947
-26 6 2 -1.2323 1.9501
-26 6 3 0.2831 -0.4563
-26 6 4 -1.2508 -1.0346
-26 6 5 0.8731 0.2269
-26 6 6 2.1665 0.6268
-26 6 7 -0.3746 0.0050
-26 6 8 -0.0053 1.1969
-26 6 9 1.5193 0.1941
-26 6 10 4.4814 0.5880
-26 6 11 -1.8210 -0.3296
-26 6 12 -3.0440 -0.4123
-26 6 13 1.4933 0.0407
-26 6 14 1.5557 1.0640
-26 6 15 -1.2872 0.8893
-26 6 16 -0.1657 1.0072
-26 6 17 1.8184 0.0648
-26 6 18 1.4868 -1.3709
-26 6 19 1.1951 -0.8998
-26 6 20 -0.2462 0.7957
-26 6 21 -0.5693 0.6120
-26 6 22 2.7674 1.2556
-26 6 23 -0.6869 -0.0617
-26 6 24 -0.7882 -0.4005
-26 6 25 0.8364 -0.7244
-26 6 26 -0.4161 -0.3648
-26 6 27 -0.4649 0.3474
-26 6 28 2.0454 0.2654
-26 6 29 -0.9692 0.2492
-26 6 30 0.5714 0.6848
-26 6 31 -0.7918 -0.2482
-26 6 32 -0.2112 -0.2866
-26 6 33 -0.1921 -0.5280
-26 7 1 0.4654 0.1119
-26 7 2 0.1915 0.5033
-26 7 3 0.4460 -0.7479
-26 7 4 1.4197 -0.7033
-26 7 5 -1.8999 0.5239
-26 7 6 -4.7888 0.0166
-26 7 7 1.3760 0.0907
-26 7 8 2.5956 0.6350
-26 7 9 -0.8243 -0.3633
-26 7 10 -0.5537 -0.0062
-26 7 11 3.0001 -0.2989
-26 7 12 1.2003 -0.4066
-26 7 13 -2.2738 0.2202
-26 7 14 -0.7086 0.4261
-26 7 15 0.9649 -0.2508
-26 7 16 -2.2878 0.3251
-26 7 17 -0.5201 -0.4792
-26 7 18 1.5736 -0.3454
-26 7 19 1.0408 0.4822
-26 7 20 -1.0471 0.2310
-26 7 21 -2.0648 0.0009
-26 7 22 -2.7299 0.1560
-26 7 23 -0.2276 -0.3509
-26 7 24 0.8592 0.0547
-26 7 25 3.9422 0.1737
-26 7 26 -1.1213 -0.3576
-26 7 27 -0.4817 0.4951
-26 7 28 0.8696 0.1911
-26 7 29 -1.0054 -0.0052
-26 7 30 -0.1956 0.2873
-26 7 31 -0.1925 -0.1621
-26 7 32 0.0558 -0.5048
-26 8 1 0.0490 0.3430
-26 8 2 -0.0400 0.1710
-26 8 3 -0.3347 0.2499
-26 8 4 -2.5744 -0.6026
-26 8 5 -0.6511 0.5367
-26 8 6 1.8266 -0.6612
-26 8 7 1.0467 -0.3407
-26 8 8 3.2988 0.3289
-26 8 9 1.5909 0.0259
-26 8 10 -1.0341 0.3024
-26 8 11 -1.1935 0.6950
-26 8 12 -0.0924 -0.2094
-26 8 13 0.3635 -0.3220
-26 8 14 -0.3660 -0.1827
-26 8 15 -3.0729 0.1150
-26 8 16 -0.5146 0.4422
-26 8 17 0.1805 0.0130
-26 8 18 1.3142 0.0443
-26 8 19 -1.3340 -0.2089
-26 8 20 -0.9926 -0.3503
-26 8 21 0.7929 -0.3584
-26 8 22 0.9131 0.3496
-26 8 23 -1.8315 0.2182
-26 8 24 -0.2671 0.1278
-26 8 25 3.0422 0.4816
-26 8 26 -0.7678 -0.4151
-26 8 27 -1.5664 -0.5914
-26 8 28 0.4079 -0.0654
-26 8 29 1.7111 -0.1131
-26 8 30 -0.7028 0.8523
-26 9 1 -0.2628 -0.3615
-26 9 2 -1.9463 -0.1182
-26 9 3 1.1413 -0.6435
-26 9 4 1.9644 -0.7104
-26 9 5 -2.0648 -0.1438
-26 9 6 -0.8156 -0.1543
-26 9 7 0.1371 0.1490
-26 9 8 3.0867 0.3696
-26 9 9 1.6555 -0.3165
-26 9 10 -5.7344 -0.0917
-26 9 11 -1.0858 -0.2368
-26 9 12 -0.3405 -0.5112
-26 9 13 1.5049 -0.1495
-26 9 14 0.5306 0.1683
-26 9 15 0.0492 -0.0672
-26 9 16 -0.4699 0.3031
-26 9 17 -0.0388 0.1643
-26 9 18 0.9768 -0.2725
-26 9 19 -0.1705 -0.1304
-26 9 20 -1.6539 -0.0625
-26 9 21 -0.4860 -0.0501
-26 9 22 0.1275 0.5095
-26 9 23 -0.3363 0.1730
-26 9 24 2.0678 0.1249
-26 9 25 1.3629 0.1952
-26 9 26 -0.0402 -0.2230
-26 9 27 0.2851 0.3414
-26 9 28 -1.9560 0.3438
-26 9 29 0.2274 -0.0213
-26 10 1 2.3447 0.0161
-26 10 2 -1.9360 -0.0259
-26 10 3 -2.5560 -0.0235
-26 10 4 -1.1816 -0.8452
-26 10 5 0.9904 0.4415
-26 10 6 -0.8383 -0.2793
-26 10 7 -3.2946 -0.2003
-26 10 8 0.8529 0.6822
-26 10 9 0.4733 0.4645
-26 10 10 0.6358 0.0973
-26 10 11 -1.7076 -0.0135
-26 10 12 -1.8848 -0.4767
-26 10 13 -1.3984 0.2488
-26 10 14 0.4333 0.5042
-26 10 15 1.2631 0.2162
-26 10 16 -0.5404 0.2599
-26 10 17 0.0866 -0.4053
-26 10 18 -0.4720 -0.5051
-26 10 19 -0.2586 0.2956
-26 10 20 1.8466 0.6849
-26 10 21 0.6740 0.1060
-26 10 22 -1.0327 0.1014
-26 10 23 1.1792 -0.3261
-26 10 24 -1.1017 -0.2887
-26 10 25 0.6573 -0.1385
-26 10 26 0.5406 0.3733
-26 10 27 -2.1838 0.2303
-26 10 28 -1.9673 -0.0400
-26 11 1 -2.6068 0.1292
-26 11 2 -1.2034 -0.0702
-26 11 3 3.1506 -0.4309
-26 11 4 -1.4700 -0.0762
-26 11 5 -1.0765 0.2632
-26 11 6 1.8134 -0.3782
-26 11 7 -0.9295 0.6612
-26 11 8 0.4631 0.2228
-26 11 9 0.0702 -0.0196
-26 11 10 -0.5618 0.0549
-26 11 11 -0.2540 -0.3135
-26 11 12 0.6184 -0.4674
-26 11 13 0.3974 0.2790
-26 11 14 1.9675 -0.0522
-26 11 15 -1.1999 0.1282
-26 11 16 -3.4452 0.3716
-26 11 17 1.7971 0.0327
-26 11 18 -0.2048 -0.0856
-26 11 19 -2.7722 0.1939
-26 11 20 0.9221 -0.1149
-26 11 21 0.0721 -0.0945
-26 11 22 -1.9975 0.1777
-26 11 23 -1.7358 0.3255
-26 12 1 2.1217 0.1746
-26 12 2 -0.3980 0.2675
-26 12 3 -3.1551 0.0518
-26 12 4 -1.9529 -0.2631
-26 12 5 0.5681 0.5776
-26 12 6 -0.0725 -0.1704
-26 12 7 1.6482 -0.2602
-26 12 8 0.5596 0.6842
-26 12 9 -0.1211 0.7004
-26 12 10 1.0800 0.1724
-26 12 11 -0.4263 0.4906
-26 12 12 -1.1210 -0.5395
-26 12 13 -1.0532 -0.2700
-26 12 14 0.9137 0.4036
-26 12 15 -0.0454 0.2783
-26 12 16 0.4711 0.3779
-26 12 17 -0.0391 0.2172
-26 12 18 0.0818 0.3227
-26 12 19 1.3446 0.1451
-26 12 20 -1.5221 0.0578
-26 12 21 1.3812 -0.2638
-26 12 22 1.8087 0.2455
-26 12 23 -0.0189 0.5409
-26 12 24 -0.5988 0.2528
-26 13 1 0.3923 0.2224
-26 13 2 -0.1556 0.1827
-26 13 3 -0.7384 -0.0973
-26 13 4 -1.2229 -0.1233
-26 13 5 -0.8677 0.2818
-26 13 6 -0.5026 -0.1818
-26 13 7 0.8580 0.6417
-26 13 8 -1.6135 0.3065
-26 13 9 -1.1234 -0.2059
-26 13 10 1.1372 -0.1079
-26 13 11 0.7577 -0.3285
-26 13 12 0.4928 -0.4343
-26 13 13 1.7454 0.4121
-26 13 14 2.0219 -0.2348
-26 13 15 -0.5869 0.1867
-26 13 16 0.7142 0.4782
-26 13 17 -0.4038 0.0333
-26 13 18 -0.2532 -0.6310
-26 13 19 0.5528 -0.0374
-26 13 20 1.1759 -0.1632
-26 14 1 1.4338 0.2148
-26 14 2 1.9238 -0.3804
-26 14 3 -1.8223 -0.0163
-26 14 4 -0.6870 -0.3543
-26 14 5 0.2173 0.5069
-26 14 6 -0.6290 -0.0090
-26 14 7 3.3986 0.4237
-26 14 8 1.6390 0.7691
-26 14 9 0.1457 -0.0414
-26 14 10 -0.7170 -0.7412
-26 14 11 0.5811 0.4905
-26 14 12 2.1106 -0.2251
-26 14 13 -1.2929 -0.5563
-26 14 14 -2.1401 0.1761
-26 14 15 1.3939 0.4625
-26 14 16 0.5552 -0.3109
-26 15 7 1.7719 0.7432
-26 15 8 0.3545 0.4570
-26 15 9 -1.5763 -1.0571
-26 15 10 -1.2606 -0.7785
-25 0 2 -3.0559 -1.5979
-25 0 4 3.9653 -5.9544
-25 0 6 -9.7968 -3.0553
-25 0 8 2.6590 4.6029
-25 0 10 -3.8886 -0.7793
-25 0 12 4.9000 -4.5843
-25 0 14 -3.6206 1.8090
-25 0 16 4.7498 3.3162
-25 0 18 -4.5131 -1.0430
-25 0 20 2.7091 -2.7124
-25 0 22 -0.8568 2.8837
-25 0 24 4.7864 2.6130
-25 0 26 -2.9540 -2.8324
-25 0 28 2.9089 0.1041
-25 0 30 -1.3515 2.5424
-25 0 32 0.5694 -0.4008
-25 0 34 0.7725 -0.8522
-25 1 1 -2.8578 -7.6350
-25 1 2 -0.1415 -4.2370
-25 1 3 1.1717 -1.4810
-25 1 4 0.7501 1.0081
-25 1 5 -3.3428 0.8772
-25 1 6 1.9285 0.5115
-25 1 7 2.4074 0.0807
-25 1 8 -1.2493 -1.7122
-25 1 9 0.5513 0.5458
-25 1 10 0.8666 0.0239
-25 1 11 3.1527 0.8683
-25 1 12 -5.7983 -1.8733
-25 1 13 -1.3181 1.2287
-25 1 14 5.5618 1.0350
-25 1 15 0.9711 -1.4889
-25 1 16 -5.4533 0.0088
-25 1 17 2.0867 0.6463
-25 1 18 3.6432 -1.2290
-25 1 19 -1.4733 1.6131
-25 1 20 -2.0971 0.6157
-25 1 21 -2.3002 -0.6780
-25 1 22 3.1523 -0.6084
-25 1 23 3.0359 -0.3957
-25 1 24 -0.0611 0.2539
-25 1 25 -0.2521 1.0674
-25 1 26 0.6309 0.1171
-25 1 27 -1.1633 0.4728
-25 1 28 -1.1248 -0.5709
-25 1 29 -0.9434 -0.7514
-25 1 30 -1.3650 0.3883
-25 1 31 -0.0179 -0.0675
-25 1 32 -0.1004 -0.0291
-25 1 33 -0.4700 0.6388
-25 1 34 1.0447 0.2012
-25 1 35 1.1691 -0.2401
-25 2 1 -1.1104 -1.6098
-25 2 2 0.0627 -0.6210
-25 2 3 1.1278 0.2319
-25 2 4 -0.5644 -0.4045
-25 2 5 -2.1451 0.0449
-25 2 6 0.7249 -1.9398
-25 2 7 -0.1839 -0.1021
-25 2 8 2.8122 0.8116
-25 2 9 0.3434 -0.5043
-25 2 10 -0.1920 0.1589
-25 2 11 -1.9714 -0.0004
-25 2 12 -0.8090 -1.0492
-25 2 13 3.3678 0.1304
-25 2 14 -1.5205 0.3114
-25 2 15 -0.7791 -1.1021
-25 2 16 -2.5714 1.0589
-25 2 17 -2.4481 0.8395
-25 2 18 5.6013 0.3319
-25 2 19 3.6019 -0.4847
-25 2 20 -1.8199 -0.1947
-25 2 21 1.1612 -0.5569
-25 2 22 -1.5507 0.1456
-25 2 23 -0.6221 0.8174
-25 2 24 -0.0352 1.5497
-25 2 25 -0.6275 -0.5606
-25 2 26 -0.4252 0.0625
-25 2 27 -0.8431 -0.1902
-25 2 28 0.4143 -0.5389
-25 2 29 0.5067 -0.0484
-25 2 30 0.4331 0.8334
-25 2 31 -1.1242 0.1432
-25 2 32 0.9512 0.6051
-25 2 33 -0.3495 0.0435
-25 2 34 -1.4845 -0.0424
-25 2 35 0.4736 -0.3930
-25 2 36 0.1756 -0.1555
-25 3 1 -4.1399 -1.6894
-25 3 2 0.6095 -0.5877
-25 3 3 -2.8430 1.8170
-25 3 4 -2.9484 -1.8761
-25 3 5 4.5082 1.0207
-25 3 6 4.4596 -0.0933
-25 3 7 2.1394 2.6772
-25 3 8 -2.2707 1.8602
-25 3 9 0.4747 2.7151
-25 3 10 4.2828 -1.2999
-25 3 11 -3.6251 0.6655
-25 3 12 -3.8493 -0.5258
-25 3 13 -2.2965 1.0062
-25 3 14 0.3779 1.4998
-25 3 15 1.6281 2.0948
-25 3 16 0.7211 0.0185
-25 3 17 1.4082 0.3431
-25 3 18 -4.7871 -0.7137
-25 3 19 1.8393 1.7248
-25 3 20 3.0232 -0.1243
-25 3 21 -0.2861 0.6769
-25 3 22 0.4279 0.7771
-25 3 23 -2.9562 0.5027
-25 3 24 -1.2607 -0.2604
-25 3 25 4.4277 0.6052
-25 3 26 -0.9947 -0.3711
-25 3 27 -0.3179 0.4773
-25 3 28 -0.7366 0.3938
-25 3 29 1.7267 0.9966
-25 3 30 -0.3376 -0.0334
-25 3 31 -1.9220 -0.1876
-25 3 32 0.9859 -0.2799
-25 3 33 -0.9505 0.1841
-25 3 34 -0.3379 0.2590
-25 3 35 0.1432 0.4191
-25 4 1 -3.3151 0.0532
-25 4 2 4.6896 0.9998
-25 4 3 1.6751 1.1979
-25 4 4 -3.6912 -0.4282
-25 4 5 -1.3855 0.0615
-25 4 6 1.8291 0.4972
-25 4 7 1.0988 1.2484
-25 4 8 0.1323 0.2219
-25 4 9 -2.4242 -0.2738
-25 4 10 -0.6601 0.2005
-25 4 11 0.2055 -0.0773
-25 4 12 -3.0843 -0.5307
-25 4 13 -5.1309 0.8797
-25 4 14 2.1740 0.3049
-25 4 15 5.9341 -0.0323
-25 4 16 -0.6927 0.6491
-25 4 17 -0.1570 -0.0893
-25 4 18 5.9200 -0.7520
-25 4 19 -0.8420 0.5772
-25 4 20 0.1470 -0.5788
-25 4 21 -3.5870 -0.0240
-25 4 22 -2.5332 0.9918
-25 4 23 3.7236 0.0906
-25 4 24 2.8543 -0.2578
-25 4 25 -3.8421 -0.0851
-25 4 26 -1.1177 -0.6056
-25 4 27 1.6533 0.1462
-25 4 28 1.1201 0.4870
-25 4 29 2.2425 0.3849
-25 4 30 -1.7500 0.1904
-25 4 31 0.4581 -0.4507
-25 4 32 -0.1893 -0.0010
-25 4 33 -0.5418 0.2630
-25 4 34 1.4314 -0.1892
-25 4 35 0.3048 0.1304
-25 5 1 1.4918 -1.0448
-25 5 2 5.1335 0.2598
-25 5 3 0.1620 0.7810
-25 5 4 -3.3856 0.1336
-25 5 5 -1.1179 1.3523
-25 5 6 1.0700 0.0414
-25 5 7 3.0436 -0.4272
-25 5 8 -1.0371 1.2495
-25 5 9 -2.6105 1.1082
-25 5 10 2.0703 0.2807
-25 5 11 1.6959 0.2351
-25 5 12 1.6130 -0.3976
-25 5 13 -1.4398 0.4081
-25 5 14 -3.0192 -0.1526
-25 5 15 0.8167 -0.1532
-25 5 16 3.1014 0.2162
-25 5 17 0.8497 1.3271
-25 5 18 -1.2817 -0.0210
-25 5 19 1.6234 0.5764
-25 5 20 0.8733 -0.6954
-25 5 21 -0.1533 -0.9579
-25 5 22 0.5647 0.0943
-25 5 23 -0.8690 0.5654
-25 5 24 -0.5888 0.7156
-25 5 25 -2.1607 0.4074
-25 5 26 -0.1836 -0.5404
-25 5 27 -0.8599 -0.1371
-25 5 28 -0.4841 -0.4328
-25 5 29 0.9318 0.0224
-25 5 30 -1.1354 0.2948
-25 5 31 -0.3876 0.3181
-25 5 32 0.8697 0.1672
-25 5 33 0.9827 -0.1000
-25 5 34 -0.6218 -0.3523
-25 6 1 -2.0069 0.1758
-25 6 2 1.4728 0.6145
-25 6 3 -0.5556 -0.0070
-25 6 4 0.4345 -0.2114
-25 6 5 0.2232 0.0033
-25 6 6 0.3067 -0.6887
-25 6 7 2.0074 -0.4134
-25 6 8 0.5733 0.3852
-25 6 9 -2.2650 0.2322
-25 6 10 -5.1069 -0.3924
-25 6 11 0.4817 -0.0468
-25 6 12 1.0899 -0.5163
-25 6 13 -0.4299 -0.5693
-25 6 14 0.3523 -0.1389
-25 6 15 0.7656 0.1526
-25 6 16 2.2877 0.3531
-25 6 17 0.0191 0.2472
-25 6 18 -3.2734 -0.5465
-25 6 19 -2.3961 -0.7420
-25 6 20 -2.7272 -0.5323
-25 6 21 0.4632 -0.2144
-25 6 22 0.7168 0.6814
-25 6 23 0.5948 0.5614
-25 6 24 0.9792 0.0237
-25 6 25 0.6258 -0.2076
-25 6 26 0.7748 -0.5565
-25 6 27 -1.0709 -0.2759
-25 6 28 -2.1092 -0.0944
-25 6 29 -0.9214 0.0588
-25 6 30 -1.6053 0.6589
-25 6 31 0.1784 0.6902
-25 6 32 -1.5378 -0.0432
-25 6 33 0.9860 -0.2316
-25 7 1 -1.2736 -2.0118
-25 7 2 -1.7251 -0.4388
-25 7 3 0.1107 0.1238
-25 7 4 0.1971 -0.3928
-25 7 5 1.0221 0.2939
-25 7 6 0.5260 1.1132
-25 7 7 0.3390 0.0496
-25 7 8 2.9129 0.4693
-25 7 9 -5.3131 -1.1818
-25 7 10 -3.7160 -0.8686
-25 7 11 5.3276 0.2098
-25 7 12 0.8004 0.3128
-25 7 13 -5.4811 0.4498
-25 7 14 -2.8507 0.4183
-25 7 15 2.9309 -0.6191
-25 7 16 2.5115 -0.9291
-25 7 17 -0.0490 -0.0787
-25 7 18 -2.1756 0.6021
-25 7 19 -0.0409 0.5995
-25 7 20 4.1634 0.0687
-25 7 21 -1.2873 -0.4363
-25 7 22 -1.8468 -0.0900
-25 7 23 1.2105 -0.4842
-25 7 24 2.1206 -0.2102
-25 7 25 -1.2101 0.6560
-25 7 26 0.5354 -0.0609
-25 7 27 -1.1485 0.3654
-25 7 28 -0.0885 0.0004
-25 7 29 0.2652 -0.6213
-25 7 30 0.1567 -0.4195
-25 7 31 0.8877 -0.5014
-25 7 32 -0.4151 0.2331
-25 8 1 0.9975 -0.5147
-25 8 2 3.9823 0.4958
-25 8 3 -0.3038 -0.1704
-25 8 4 -0.5264 0.3051
-25 8 5 5.2405 -0.4041
-25 8 6 2.5940 -0.3284
-25 8 7 -4.2543 -0.1388
-25 8 8 -3.4070 -0.1055
-25 8 9 -1.7260 -0.4188
-25 8 10 -1.8925 0.6897
-25 8 11 -1.4502 -0.1471
-25 8 12 2.3972 -0.1237
-25 8 13 3.2760 0.0751
-25 8 14 0.4735 -0.2808
-25 8 15 1.0871 -0.2600
-25 8 16 -1.9831 0.2710
-25 8 17 -0.3497 0.0474
-25 8 18 2.0991 0.2381
-25 8 19 -1.2035 -0.2296
-25 8 20 -3.3790 -0.3537
-25 8 21 2.1469 -0.0050
-25 8 22 1.1962 -0.1142
-25 8 23 -0.7693 0.1683
-25 8 24 -1.0266 0.5513
-25 8 25 0.9084 0.0440
-25 8 26 0.3608 -0.1743
-25 8 27 -2.5667 -0.1743
-25 8 28 0.2334 -0.5260
-25 8 29 1.2003 0.0376
-25 8 30 -0.1726 0.2417
-25 8 31 -1.0165 0.1560
-25 9 1 -2.0604 -0.4115
-25 9 2 -1.2066 0.0986
-25 9 3 0.6792 0.2140
-25 9 4 -1.2546 -0.3409
-25 9 5 -2.6324 0.4771
-25 9 6 -1.0356 0.8344
-25 9 7 2.4515 0.0166
-25 9 8 0.4424 0.3919
-25 9 9 -2.3981 -0.3409
-25 9 10 -1.3605 -0.4847
-25 9 11 0.5559 0.0457
-25 9 12 3.2725 0.0751
-25 9 13 -0.3103 0.1657
-25 9 14 0.3892 0.0701
-25 9 15 -0.2521 0.1705
-25 9 16 1.9748 0.7556
-25 9 17 -0.3662 0.2847
-25 9 18 -1.7734 -0.6239
-25 9 19 -0.1024 -0.3306
-25 9 20 0.0002 -0.1428
-25 9 21 1.4484 0.3572
-25 9 22 1.9735 0.4962
-25 9 23 -1.5704 0.3449
-25 9 24 -2.6352 -0.5723
-25 9 25 0.1462 -0.3197
-25 9 26 0.7842 -0.2434
-25 9 27 -0.8692 -0.0253
-25 9 28 0.1060 0.4486
-25 9 29 -0.7965 -0.2010
-25 9 30 -0.5129 -0.1739
-25 10 1 0.3926 -0.2004
-25 10 2 1.7952 0.7170
-25 10 3 0.1124 0.0257
-25 10 4 1.6257 0.4302
-25 10 5 1.9346 -0.0137
-25 10 6 -0.9529 -0.0763
-25 10 7 -1.2732 -0.0795
-25 10 8 0.3397 0.2134
-25 10 9 3.3171 -0.4261
-25 10 10 -1.3606 0.6632
-25 10 11 1.5142 -0.0877
-25 10 12 0.3352 -0.1349
-25 10 13 -2.3033 0.3226
-25 10 14 0.5815 -0.2495
-25 10 15 1.5033 -0.3303
-25 10 16 0.3049 0.4455
-25 10 17 -2.5680 -0.3955
-25 10 18 0.1408 -0.2525
-25 10 19 4.7317 0.0650
-25 10 20 -0.5672 -0.3312
-25 10 21 -2.0529 -0.0716
-25 10 22 1.6772 0.1703
-25 10 23 -1.5058 -0.3554
-25 10 24 -1.3813 -0.0520
-25 10 25 2.3693 0.1394
-25 10 26 0.5877 -0.1743
-25 10 27 -0.9447 -0.1362
-25 10 28 1.4273 -0.3247
-25 10 29 0.1646 0.1575
-25 11 1 -1.3124 -0.2595
-25 11 2 0.8510 0.1596
-25 11 3 1.5908 -0.0338
-25 11 4 4.2410 -0.2961
-25 11 5 -1.5772 0.7160
-25 11 6 -1.1908 0.8426
-25 11 7 3.9689 -0.3239
-25 11 8 -0.5325 -0.0895
-25 11 9 -1.3076 -0.7422
-25 11 10 -1.1089 -0.3519
-25 11 11 -0.3154 0.2616
-25 11 12 1.0538 0.2173
-25 11 13 1.0890 0.4781
-25 11 14 -1.5799 0.2685
-25 11 15 -1.7845 -0.5427
-25 11 16 0.5180 0.2092
-25 11 17 1.2654 0.0536
-25 11 18 1.1008 0.0266
-25 11 19 -1.4985 0.2499
-25 11 20 -0.0126 0.2181
-25 11 21 2.5833 -0.3082
-25 11 22 0.1272 -0.2562
-25 11 23 1.4154 -0.4224
-25 11 24 0.5421 0.3135
-25 12 1 0.9987 -0.1544
-25 12 2 -2.1762 0.3334
-25 12 3 -0.3371 -0.1303
-25 12 4 2.4209 -0.1132
-25 12 5 -1.2831 0.1280
-25 12 6 1.6320 -0.4236
-25 12 7 -0.8749 -0.3105
-25 12 8 -1.1255 0.1043
-25 12 9 0.8085 -0.1319
-25 12 10 0.9744 0.3543
-25 12 11 1.5059 -0.1722
-25 12 12 -0.9232 -0.2319
-25 12 13 -0.1012 -0.0362
-25 12 14 0.8113 -0.5426
-25 12 15 2.0803 -0.5027
-25 12 16 0.4984 0.2027
-25 12 17 -0.0913 -0.4491
-25 12 18 -0.5273 -0.0682
-25 12 19 1.3438 0.3108
-25 12 20 1.0909 -0.5616
-25 12 21 -1.2413 -0.6454
-25 12 22 0.2407 -0.2929
-25 12 23 -3.3841 -0.2329
-25 12 24 -1.9644 0.3211
-25 13 1 0.3054 -0.2981
-25 13 2 1.3552 -0.1767
-25 13 3 0.8836 -0.3175
-25 13 4 1.1885 -0.2476
-25 13 5 -1.0604 0.2638
-25 13 6 0.7314 0.2044
-25 13 7 2.2233 -0.4040
-25 13 8 -0.2945 0.1476
-25 13 9 -1.1785 -0.5964
-25 13 10 -0.4359 -0.7085
-25 13 11 2.1358 -0.0674
-25 13 12 -0.2407 0.2485
-25 13 13 -3.5049 0.0416
-25 13 14 1.0780 0.3260
-25 13 15 -0.4447 -0.1841
-25 13 16 -1.9868 0.2740
-25 13 17 2.6189 -0.7784
-25 13 18 -0.7982 -0.5062
-25 13 19 -0.5235 -0.0385
-25 13 20 0.9217 0.0400
-25 13 21 -0.6571 1.1553
-25 14 1 0.1997 -0.2471
-25 14 2 -0.1507 -0.0025
-25 14 3 0.7428 -0.3443
-25 14 4 1.0043 0.3838
-25 14 5 -0.7134 0.0471
-25 14 6 0.7388 -0.5560
-25 14 7 0.7010 0.0565
-25 14 8 -0.9851 0.0544
-25 14 9 -3.7219 -0.4379
-25 14 10 0.2991 0.5887
-25 14 11 1.8853 0.3091
-25 14 12 -2.4438 -0.4509
-25 14 13 -2.4026 0.0291
-25 14 14 0.6255 -0.5507
-25 14 15 1.0645 -0.7041
-25 14 16 -0.8137 0.2593
-25 14 17 -0.1256 0.1884
-25 15 5 0.0879 0.3345
-25 15 6 -0.8699 0.2758
-25 15 7 -0.3932 0.2847
-25 15 8 1.4420 -0.1287
-25 15 9 1.2502 -0.1112
-25 15 10 -0.9171 -0.1172
-25 15 11 -0.7548 0.5855
-25 15 12 1.6216 0.8497
-25 15 13 -1.2575 0.4673
-24 0 2 0.5387 12.3474
-24 0 4 -3.9509 -6.2092
-24 0 6 3.0075 10.1928
-24 0 8 5.1567 6.3950
-24 0 10 -5.9850 -2.8947
-24 0 12 7.1346 -0.8389
-24 0 14 -4.0992 4.6387
-24 0 16 9.0950 3.8786
-24 0 18 -14.0679 -3.6569
-24 0 20 7.3949 0.4487
-24 0 22 -0.7164 4.1419
-24 0 24 0.5168 -0.8519
-24 0 26 -4.4971 -1.1165
-24 0 28 2.3937 0.8614
-24 0 30 -0.2635 0.7834
-24 0 32 0.3890 -0.2952
-24 0 34 -0.2878 -0.5648
-24 1 1 -0.0544 2.9582
-24 1 2 2.5798 0.0496
-24 1 3 3.2306 -0.6682
-24 1 4 -1.1088 -1.6872
-24 1 5 1.9292 0.8206
-24 1 6 1.6375 2.1760
-24 1 7 1.5459 -0.1547
-24 1 8 -4.1136 0.5103
-24 1 9 -3.0779 -0.4800
-24 1 10 1.8005 0.5697
-24 1 11 1.5185 -0.0948
-24 1 12 -0.2607 -0.6384
-24 1 13 -4.2733 0.1431
-24 1 14 1.5708 0.8657
-24 1 15 3.4103 -0.8522
-24 1 16 -2.1241 1.6252
-24 1 17 -0.0702 -0.5462
-24 1 18 6.0653 -1.4287
-24 1 19 -2.3157 0.9193
-24 1 20 -3.6364 0.8074
-24 1 21 -2.1661 -0.6130
-24 1 22 -0.9340 0.4982
-24 1 23 1.1330 -0.8260
-24 1 24 -1.8546 -0.4351
-24 1 25 -0.5334 0.4127
-24 1 26 0.8302 0.6202
-24 1 27 0.4543 0.2554
-24 1 28 -0.0903 -0.4808
-24 1 29 1.4610 -0.5473
-24 1 30 -0.7338 0.3908
-24 1 31 -1.2725 -0.5127
-24 1 32 1.5805 0.1621
-24 1 33 0.1123 0.5169
-24 1 34 -0.2726 -0.5139
-24 1 35 -0.1174 0.8507
-24 2 1 -0.9629 -0.3430
-24 2 2 1.1724 4.4238
-24 2 3 -1.3003 0.1968
-24 2 4 2.3875 0.4039
-24 2 5 -1.3737 1.9199
-24 2 6 -4.5887 0.8927
-24 2 7 2.9247 -0.7068
-24 2 8 2.3117 2.6746
-24 2 9 2.0079 0.7226
-24 2 10 -4.8991 -0.0944
-24 2 11 -2.9598 1.5352
-24 2 12 6.3005 -0.3566
-24 2 13 1.8391 -1.6782
-24 2 14 -3.2513 2.0275
-24 2 15 -1.2268 1.3181
-24 2 16 7.1606 1.8026
-24 2 17 -1.8901 0.3823
-24 2 18 -5.8135 -0.4350
-24 2 19 2.7232 -0.6762
-24 2 20 1.0152 -0.8281
-24 2 21 -1.6192 0.9312
-24 2 22 -0.3720 1.8435
-24 2 23 -1.5113 -0.0156
-24 2 24 2.5784 0.5687
-24 2 25 0.9344 0.1400
-24 2 26 -1.1373 -0.7950
-24 2 27 1.7376 -0.2467
-24 2 28 1.1953 0.0598
-24 2 29 -0.9830 0.4084
-24 2 30 -0.7152 0.7774
-24 2 31 0.8281 0.4520
-24 2 32 -1.1420 0.0984
-24 2 33 -0.3535 -0.7703
-24 2 34 0.5857 -0.7053
-24 2 35 -0.2658 0.6681
-24 2 36 -0.3737 0.0933
-24 3 1 0.3381 0.7449
-24 3 2 2.5539 1.0551
-24 3 3 -2.0861 0.3038
-24 3 4 0.0508 -0.7003
-24 3 5 2.9779 -0.5316
-24 3 6 -1.9645 0.6684
-24 3 7 -2.9037 -0.6359
-24 3 8 2.9730 0.9428
-24 3 9 0.1984 -0.0933
-24 3 10 -4.5419 0.0231
-24 3 11 -0.6168 -1.5539
-24 3 12 1.6766 -0.1541
-24 3 13 2.6685 -1.6472
-24 3 14 0.4312 0.4408
-24 3 15 2.3769 -0.5257
-24 3 16 3.5051 0.6577
-24 3 17 -2.5098 -1.3973
-24 3 18 -7.5220 0.0037
-24 3 19 0.7134 -0.9554
-24 3 20 3.8178 -0.7585
-24 3 21 -1.6671 -0.9826
-24 3 22 0.7762 0.7388
-24 3 23 1.4293 -1.0132
-24 3 24 -1.7675 0.4048
-24 3 25 -0.6373 -0.0158
-24 3 26 2.7287 -0.5715
-24 3 27 -1.9037 -1.1290
-24 3 28 -0.0642 0.3144
-24 3 29 0.0774 -0.4555
-24 3 30 2.9463 0.2702
-24 3 31 -0.9943 0.1616
-24 3 32 -2.3087 -0.3542
-24 3 33 1.7290 -0.8527
-24 3 34 0.8132 0.1658
-24 3 35 -0.5037 -0.2642
-24 4 1 -2.0997 0.9022
-24 4 2 -6.1102 -0.7297
-24 4 3 0.2980 -1.2455
-24 4 4 -0.5611 -1.6680
-24 4 5 -1.1263 1.3755
-24 4 6 -1.2845 0.3832
-24 4 7 1.4819 -0.3348
-24 4 8 0.7905 -0.9376
-24 4 9 2.6245 -1.7025
-24 4 10 0.6322 -0.7466
-24 4 11 0.6010 0.9088
-24 4 12 -1.3210 0.0154
-24 4 13 -1.0923 -0.2942
-24 4 14 1.5066 0.1967
-24 4 15 1.3029 -0.1731
-24 4 16 -2.0951 -0.2861
-24 4 17 0.9175 0.0604
-24 4 18 -1.4053 -1.6615
-24 4 19 -1.8780 0.5251
-24 4 20 -0.8897 0.4328
-24 4 21 0.9856 0.1370
-24 4 22 0.6971 -0.0485
-24 4 23 0.5058 -0.8473
-24 4 24 -4.4698 -0.5422
-24 4 25 -0.0410 0.2765
-24 4 26 0.4343 -0.2604
-24 4 27 0.7609 0.5130
-24 4 28 0.3518 -0.3018
-24 4 29 -0.1810 -0.5474
-24 4 30 1.1924 0.0240
-24 4 31 -1.1831 -0.2027
-24 4 32 0.7267 -0.1787
-24 4 33 0.4307 0.1384
-24 4 34 -0.9168 -0.3369
-24 4 35 -1.5174 -0.0732
-24 5 1 1.6074 0.0351
-24 5 2 0.4110 -0.2475
-24 5 3 1.0838 -1.3709
-24 5 4 2.7551 -0.3195
-24 5 5 0.8017 0.6606
-24 5 6 1.2393 -1.2835
-24 5 7 -3.3815 -0.2475
-24 5 8 -3.6426 0.1436
-24 5 9 0.3596 -1.0517
-24 5 10 3.0434 -0.2065
-24 5 11 -0.4884 0.4665
-24 5 12 -1.0390 -0.6457
-24 5 13 3.7739 -0.6855
-24 5 14 -2.5203 -0.3938
-24 5 15 -3.6540 -0.6393
-24 5 16 1.7074 -0.0497
-24 5 17 -2.9971 -0.2399
-24 5 18 2.4330 0.1574
-24 5 19 -1.9613 0.0418
-24 5 20 -1.2079 -0.2103
-24 5 21 2.6743 -0.6315
-24 5 22 -1.4003 -0.5743
-24 5 23 -0.1700 -0.4606
-24 5 24 1.3388 0.8558
-24 5 25 2.0237 -0.0153
-24 5 26 -3.0008 0.1589
-24 5 27 -3.2099 -0.0865
-24 5 28 -0.8494 -0.5852
-24 5 29 1.3981 -0.3525
-24 5 30 3.0040 0.2549
-24 5 31 0.0012 -0.2502
-24 5 32 0.4252 0.3930
-24 5 33 -0.3487 0.1467
-24 5 34 -0.4789 0.2234
-24 5 35 0.6867 -0.1500
-24 6 1 0.4514 0.0504
-24 6 2 -0.6212 -0.5303
-24 6 3 2.7691 -0.2851
-24 6 4 -1.4369 -1.4798
-24 6 5 0.4320 -0.1434
-24 6 6 -2.0600 -0.8822
-24 6 7 -2.0297 -0.1024
-24 6 8 1.0748 0.5080
-24 6 9 -3.2093 0.4296
-24 6 10 2.6336 -0.3379
-24 6 11 1.2633 -0.4645
-24 6 12 -0.2271 -1.7287
-24 6 13 4.1929 0.0245
-24 6 14 2.1292 1.4501
-24 6 15 -4.3352 1.3018
-24 6 16 -2.3925 -0.4605
-24 6 17 2.1003 -0.5062
-24 6 18 -1.5916 -1.4777
-24 6 19 0.5096 -0.4611
-24 6 20 0.4658 0.7264
-24 6 21 0.4039 0.9376
-24 6 22 5.2816 0.6117
-24 6 23 -0.9641 -0.3632
-24 6 24 -0.8529 -0.6702
-24 6 25 1.1289 -0.2695
-24 6 26 -1.8697 -0.9050
-24 6 27 0.0993 0.2620
-24 6 28 1.2215 0.3824
-24 6 29 0.5660 0.4637
-24 6 30 0.2924 0.5351
-24 6 31 -0.0861 -0.3491
-24 6 32 0.9368 -0.7128
-24 6 33 0.4399 -0.4533
-24 6 34 1.0700 -0.5211
-24 7 1 -0.7672 0.2325
-24 7 2 1.2119 -0.2547
-24 7 3 1.9791 0.0181
-24 7 4 2.4504 -0.5389
-24 7 5 -1.3658 0.6679
-24 7 6 -5.6155 -0.5269
-24 7 7 0.0123 0.8095
-24 7 8 1.6546 0.4391
-24 7 9 -0.2441 -0.1304
-24 7 10 -1.5861 -0.0980
-24 7 11 4.4288 0.1764
-24 7 12 3.8672 -0.9317
-24 7 13 -4.1506 0.7441
-24 7 14 0.0889 0.4110
-24 7 15 3.3753 -0.3664
-24 7 16 -2.4449 0.0984
-24 7 17 -1.2497 -0.0183
-24 7 18 2.0384 -0.2719
-24 7 19 0.3446 0.3584
-24 7 20 0.5059 -0.0062
-24 7 21 -2.1482 -0.0122
-24 7 22 -2.7054 0.2837
-24 7 23 0.5618 -0.4805
-24 7 24 1.1317 0.0394
-24 7 25 1.3188 -0.1490
-24 7 26 -1.5089 -0.3421
-24 7 27 0.7395 0.3797
-24 7 28 1.6286 0.4230
-24 7 29 1.5284 -0.0675
-24 7 30 -1.8300 -0.0840
-24 7 31 -0.1865 -0.4815
-24 7 32 0.6000 -0.2140
-24 7 33 -1.3286 -0.0651
-24 8 1 -0.3347 -0.2809
-24 8 2 2.2637 0.2203
-24 8 3 0.5644 0.3876
-24 8 4 -5.0936 -0.3715
-24 8 5 -1.8876 0.0656
-24 8 6 1.5874 -0.8428
-24 8 7 -0.9862 -0.2799
-24 8 8 2.2127 0.7892
-24 8 9 2.4616 0.2850
-24 8 10 -0.2289 -0.0063
-24 8 11 1.4807 0.4947
-24 8 12 1.8012 -0.3918
-24 8 13 3.4776 -0.0500
-24 8 14 -2.4732 -0.0456
-24 8 15 -5.7460 -0.0358
-24 8 16 -0.4471 0.4067
-24 8 17 -0.8255 0.2391
-24 8 18 1.8284 -0.2094
-24 8 19 1.2191 0.1986
-24 8 20 -0.6987 -0.3553
-24 8 21 0.4125 -0.4929
-24 8 22 1.0959 0.2271
-24 8 23 -1.5217 0.7704
-24 8 24 -0.1417 0.0299
-24 8 25 2.4008 0.3846
-24 8 26 -0.0563 -0.6797
-24 8 27 -1.8242 -0.4773
-24 8 28 0.0642 0.0301
-24 8 29 2.1289 0.2797
-24 8 30 0.1980 0.8064
-24 8 31 -0.5359 -0.1212
-24 9 1 -0.2041 0.0202
-24 9 2 -0.7251 0.3106
-24 9 3 0.9879 -0.1077
-24 9 4 0.8026 -0.4478
-24 9 5 -0.3005 0.1731
-24 9 6 1.3751 -0.0267
-24 9 7 1.7079 0.6628
-24 9 8 5.2447 0.4675
-24 9 9 0.2545 -0.3367
-24 9 10 -3.7286 -0.2407
-24 9 11 -0.4415 -0.0428
-24 9 12 -0.5371 -0.5535
-24 9 13 2.0585 -0.0218
-24 9 14 -1.1839 0.1384
-24 9 15 0.7320 -0.0282
-24 9 16 1.6419 0.2802
-24 9 17 0.7759 0.0017
-24 9 18 0.4162 -0.4467
-24 9 19 1.1148 -0.1171
-24 9 20 -0.8584 -0.2307
-24 9 21 -1.3558 -0.1656
-24 9 22 -0.8683 0.4362
-24 9 23 -0.2737 -0.1205
-24 9 24 1.1416 -0.0763
-24 9 25 -0.3402 -0.1705
-24 9 26 0.6161 -0.1607
-24 9 27 1.1849 -0.0675
-24 9 28 -2.6179 0.3996
-24 9 29 1.9400 0.1215
-24 9 30 1.7908 -0.2417
-24 10 1 4.7757 -0.2073
-24 10 2 -2.0713 0.0738
-24 10 3 -0.3034 -0.0035
-24 10 4 0.3735 -1.0008
-24 10 5 -1.2400 -0.2570
-24 10 6 -1.0063 -0.3337
-24 10 7 -3.6354 -0.0113
-24 10 8 1.3634 0.5105
-24 10 9 2.5904 0.1346
-24 10 10 -1.2590 -0.3598
-24 10 11 -2.8725 0.0242
-24 10 12 1.2840 -0.8974
-24 10 13 -1.5284 0.4499
-24 10 14 -0.6007 0.4476
-24 10 15 0.6759 -0.2106
-24 10 16 -0.1473 -0.1980
-24 10 17 1.3631 0.1274
-24 10 18 -1.0346 -0.6206
-24 10 19 -1.2625 0.3461
-24 10 20 2.4483 0.4030
-24 10 21 -0.7329 0.2675
-24 10 22 -0.3602 -0.0374
-24 10 23 1.1066 -0.1585
-24 10 24 -1.1028 -0.3669
-24 10 25 1.1941 0.2660
-24 10 26 0.8485 0.2428
-24 10 27 -0.9084 0.5509
-24 10 28 0.4319 0.0116
-24 10 29 -1.0684 -0.3812
-24 11 1 -2.2044 -0.2257
-24 11 2 -0.8869 0.3085
-24 11 3 3.1963 -0.8657
-24 11 4 -2.7979 -0.1144
-24 11 5 -0.1897 0.3064
-24 11 6 0.5405 -0.2816
-24 11 7 -0.7617 0.3658
-24 11 8 0.1895 0.2803
-24 11 9 -2.0996 -0.3945
-24 11 10 1.4732 -0.0504
-24 11 11 0.6960 -0.3394
-24 11 12 0.3578 -0.5294
-24 11 13 0.5898 0.3056
-24 11 14 0.6934 -0.0615
-24 11 15 -1.0052 0.0522
-24 11 16 -0.5136 0.3445
-24 11 17 0.4666 0.0103
-24 11 18 -0.3557 -0.1929
-24 11 19 -0.2965 -0.0933
-24 11 20 -2.2018 -0.3557
-24 11 21 -0.5039 0.1083
-24 11 22 -0.7775 0.1064
-24 11 23 -2.7195 -0.0769
-24 11 24 1.8458 -0.0461
-24 11 25 0.0957 -0.3027
-24 12 1 3.0142 -0.4547
-24 12 2 -0.7547 -0.0208
-24 12 3 -4.0461 -0.0143
-24 12 4 -0.0132 -0.4402
-24 12 5 1.9204 -0.1010
-24 12 6 -0.4892 -0.2584
-24 12 7 1.2417 -0.4163
-24 12 8 -0.5539 0.5312
-24 12 9 1.3713 0.3418
-24 12 10 0.8036 -0.1936
-24 12 11 -0.4740 0.1038
-24 12 12 -0.8738 -0.4354
-24 12 13 -1.6257 -0.3731
-24 12 14 0.8385 0.1011
-24 12 15 1.1900 -0.0140
-24 12 16 0.3977 0.4275
-24 12 17 -2.4733 0.4550
-24 12 18 -1.4819 -0.0003
-24 12 19 -1.1264 0.1062
-24 12 20 -1.9253 -0.1615
-24 12 21 0.3847 -0.1522
-24 12 22 1.3995 0.5350
-24 12 23 -1.3510 0.7628
-24 12 24 -0.7925 0.3437
-24 12 25 2.9294 -0.0931
-24 13 1 0.7856 0.2590
-24 13 2 -0.1706 0.1851
-24 13 3 -1.4344 -0.3663
-24 13 4 -1.8548 0.2921
-24 13 5 0.5814 0.3437
-24 13 6 -0.8543 -0.0938
-24 13 7 -1.5305 0.7374
-24 13 8 -1.7629 0.3253
-24 13 9 -1.6757 -0.5681
-24 13 10 -0.4527 0.2311
-24 13 11 -0.5394 -0.0356
-24 13 12 0.2976 -0.3887
-24 13 13 0.2499 0.5804
-24 13 14 0.4514 0.2428
-24 13 15 1.9612 0.2444
-24 13 16 -0.5218 0.6776
-24 13 17 -1.0770 -0.0331
-24 13 18 -0.2539 -0.5290
-24 13 19 1.0055 0.4945
-24 13 20 2.4152 0.2828
-24 13 21 -1.0541 0.2541
-24 13 22 1.7769 0.1011
-24 14 1 0.5845 -0.2454
-24 14 2 2.0072 -0.0304
-24 14 3 -2.1342 -0.2035
-24 14 4 -0.1877 0.0459
-24 14 5 0.2287 0.2071
-24 14 6 -2.0778 0.2361
-24 14 7 2.3452 -0.1668
-24 14 8 1.2617 0.7372
-24 14 9 0.4550 -0.0033
-24 14 10 -0.3629 -0.1622
-24 14 11 0.9622 0.2726
-24 14 12 1.9231 -0.2274
-24 14 13 -2.3665 -0.6229
-24 14 14 -0.8500 0.5571
-24 14 15 2.0780 0.3688
-24 14 16 0.6424 0.2833
-24 14 17 -0.2029 -0.2118
-24 14 18 -0.3556 -0.8134
-24 15 2 2.1938 0.8010
-24 15 3 -0.2664 -0.3192
-24 15 4 1.0604 0.7776
-24 15 5 -1.5771 0.0747
-24 15 6 -0.9129 -0.4781
-24 15 7 2.3102 0.8710
-24 15 8 -0.4444 0.2502
-24 15 9 -1.8037 -0.8137
-24 15 10 0.3974 -0.2009
-24 15 11 2.1955 0.1627
-24 15 12 0.4865 0.3512
-24 15 13 -1.3012 0.1487
-24 15 14 1.3110 0.6145
-23 0 2 2.1478 4.7487
-23 0 4 6.1845 -7.4800
-23 0 6 -3.6622 -3.1507
-23 0 8 4.3300 3.2176
-23 0 10 -9.2098 -3.7241
-23 0 12 3.4862 -6.1678
-23 0 14 -2.3967 -0.2280
-23 0 16 -1.1566 2.0173
-23 0 18 -6.1246 -4.2455
-23 0 20 6.7324 -4.6875
-23 0 22 -1.9044 2.8135
-23 0 24 0.7306 -0.4065
-23 0 26 0.9791 -4.2469
-23 0 28 1.7126 -0.0804
-23 0 30 -2.4036 0.9316
-23 0 32 0.0365 -0.8802
-23 0 34 -0.0695 -1.5608
-23 1 1 -1.8409 -9.2690
-23 1 2 -1.8223 -4.1882
-23 1 3 1.4240 -2.0537
-23 1 4 0.1416 2.3967
-23 1 5 -3.3474 -1.8398
-23 1 6 0.8495 0.2428
-23 1 7 0.3396 0.4662
-23 1 8 -0.4238 0.2141
-23 1 9 2.6628 -1.1398
-23 1 10 3.3162 -1.4527
-23 1 11 -2.0364 2.0362
-23 1 12 -4.8398 -1.1211
-23 1 13 -2.6544 0.0380
-23 1 14 6.1754 1.9896
-23 1 15 3.5437 -1.7891
-23 1 16 -5.7706 -1.4324
-23 1 17 -0.1860 1.3161
-23 1 18 4.7666 0.1061
-23 1 19 -2.2646 0.8547
-23 1 20 -5.6135 -0.1955
-23 1 21 0.8025 -0.9422
-23 1 22 4.0543 -0.4467
-23 1 23 3.0567 -0.3766
-23 1 24 0.2594 0.8194
-23 1 25 -1.2653 1.0738
-23 1 26 1.8205 -0.6864
-23 1 27 -0.2440 0.2306
-23 1 28 -1.0436 0.0203
-23 1 29 -0.6965 -1.0947
-23 1 30 0.3093 0.0996
-23 1 31 -0.2141 0.2471
-23 1 32 -1.2084 -0.0521
-23 1 33 0.1055 0.4525
-23 1 34 0.3155 0.3188
-23 1 35 0.9981 -0.6137
-23 1 36 0.1075 -0.3216
-23 2 1 1.3906 -2.1826
-23 2 2 0.5094 1.1030
-23 2 3 -1.5505 0.6193
-23 2 4 1.7491 -3.5901
-23 2 5 4.2309 0.8790
-23 2 6 0.9842 -1.3739
-23 2 7 -2.3244 -0.4200
-23 2 8 0.0646 -0.4908
-23 2 9 -0.7076 -0.4514
-23 2 10 1.6236 -1.8264
-23 2 11 -1.0326 0.6421
-23 2 12 1.2150 -1.9113
-23 2 13 2.3988 -1.1000
-23 2 14 -1.4306 -1.0205
-23 2 15 -3.9325 -0.0975
-23 2 16 -4.9859 -0.7003
-23 2 17 -0.2254 0.4063
-23 2 18 5.7190 -0.8734
-23 2 19 5.0828 -1.0514
-23 2 20 -0.9308 -2.1397
-23 2 21 0.1340 0.3973
-23 2 22 -0.7378 -0.4016
-23 2 23 -0.8596 -0.1745
-23 2 24 -1.7933 0.4558
-23 2 25 1.2620 -0.1744
-23 2 26 0.1303 -1.3765
-23 2 27 -1.5836 -0.0496
-23 2 28 -0.9002 -0.9401
-23 2 29 1.3626 -0.5261
-23 2 30 0.1657 0.1013
-23 2 31 -1.3210 0.6356
-23 2 32 0.1392 -0.0758
-23 2 33 -0.1254 -0.3644
-23 2 34 -0.3335 -0.5490
-23 2 35 -0.0510 -0.3578
-23 2 36 -0.1933 -0.5541
-23 3 1 0.8466 -3.3613
-23 3 2 0.5915 -0.6952
-23 3 3 -4.6401 -1.8530
-23 3 4 -3.0626 -2.8663
-23 3 5 5.4498 -1.5001
-23 3 6 4.4924 0.4128
-23 3 7 -2.5407 0.1606
-23 3 8 -5.3073 1.2315
-23 3 9 -1.7574 0.1499
-23 3 10 3.7913 -1.8570
-23 3 11 -1.5241 -1.8340
-23 3 12 -2.4098 -0.0366
-23 3 13 -1.2438 0.4771
-23 3 14 2.4719 0.9575
-23 3 15 -0.4064 -0.7237
-23 3 16 0.0302 -0.0162
-23 3 17 0.9974 0.1594
-23 3 18 -4.5420 -1.3624
-23 3 19 0.9594 0.5479
-23 3 20 3.7621 -0.1243
-23 3 21 -0.8989 -0.2924
-23 3 22 -0.2963 0.7665
-23 3 23 -3.2033 0.5186
-23 3 24 0.0679 -0.5543
-23 3 25 4.0267 -0.2755
-23 3 26 -0.3643 -0.5420
-23 3 27 -1.7739 0.5884
-23 3 28 0.5160 0.2420
-23 3 29 2.7460 0.4574
-23 3 30 -2.2519 -0.1580
-23 3 31 -0.3479 -0.4089
-23 3 32 0.4983 -0.5332
-23 3 33 -0.5161 0.3798
-23 3 34 -0.8459 0.2182
-23 3 35 0.4433 -0.0158
-23 3 36 0.8294 -0.0113
-23 4 1 -2.1576 -1.0623
-23 4 2 2.5250 0.3388
-23 4 3 4.4405 -1.2770
-23 4 4 -1.4705 0.0669
-23 4 5 -3.3918 0.0227
-23 4 6 1.6499 -0.0571
-23 4 7 -0.4907 0.2480
-23 4 8 -0.5545 1.5382
-23 4 9 0.6257 -1.2272
-23 4 10 3.3525 0.3621
-23 4 11 1.5651 0.0188
-23 4 12 -3.8329 -0.2031
-23 4 13 -7.7594 0.2449
-23 4 14 0.7641 1.3853
-23 4 15 9.1524 -0.6808
-23 4 16 -4.5824 1.0125
-23 4 17 -1.7715 0.0758
-23 4 18 5.6687 -0.6266
-23 4 19 -2.6858 -0.0321
-23 4 20 3.9935 0.6525
-23 4 21 -2.1343 -0.0271
-23 4 22 -3.1244 0.9839
-23 4 23 2.2507 0.0161
-23 4 24 2.0621 0.0421
-23 4 25 -3.8339 -0.3985
-23 4 26 0.1318 0.0956
-23 4 27 1.0563 0.5157
-23 4 28 2.3954 0.3230
-23 4 29 1.5029 0.0253
-23 4 30 -1.5169 0.5988
-23 4 31 -0.7812 -0.4226
-23 4 32 -0.3447 0.0450
-23 4 33 1.0784 0.5355
-23 4 34 1.0675 -0.1340
-23 4 35 0.2835 -0.0116
-23 5 1 8.9105 -2.4473
-23 5 2 6.0022 0.8555
-23 5 3 -4.6489 0.9548
-23 5 4 -5.1761 -1.1823
-23 5 5 0.8471 -0.1763
-23 5 6 -3.0627 0.8231
-23 5 7 3.3507 -0.6081
-23 5 8 -4.1901 1.1227
-23 5 9 -1.1797 0.0031
-23 5 10 8.1215 0.3072
-23 5 11 3.2209 0.4260
-23 5 12 -0.4938 -0.1209
-23 5 13 -2.7685 -0.7380
-23 5 14 -4.9097 -0.3262
-23 5 15 -0.0204 -0.2364
-23 5 16 4.6695 0.7808
-23 5 17 -1.3663 1.9859
-23 5 18 -2.9546 -0.0520
-23 5 19 7.3869 -0.5316
-23 5 20 -1.5288 -0.6873
-23 5 21 0.3187 -0.5422
-23 5 22 1.0084 0.8674
-23 5 23 0.3241 0.7528
-23 5 24 1.2687 0.5062
-23 5 25 -2.3597 0.2735
-23 5 26 0.3004 -0.5600
-23 5 27 -0.6471 0.1054
-23 5 28 0.4923 -0.2643
-23 5 29 1.1013 -0.0664
-23 5 30 0.0528 0.4695
-23 5 31 -0.6889 0.3864
-23 5 32 -0.1790 0.2722
-23 5 33 1.5436 0.0384
-23 5 34 -0.2057 -0.6356
-23 6 1 -0.3599 0.0454
-23 6 2 1.5677 1.4727
-23 6 3 -4.7739 0.2952
-23 6 4 1.1690 0.1024
-23 6 5 -0.7267 0.0725
-23 6 6 0.4775 0.6611
-23 6 7 3.2199 0.0008
-23 6 8 4.1860 1.0890
-23 6 9 -0.1983 0.3291
-23 6 10 -4.5541 0.5558
-23 6 11 3.9998 -0.1362
-23 6 12 -0.6271 0.2090
-23 6 13 -4.8972 -0.2437
-23 6 14 2.5852 0.8084
-23 6 15 -0.1429 0.3983
-23 6 16 0.4706 1.0524
-23 6 17 2.2072 0.1976
-23 6 18 -1.0503 -0.3351
-23 6 19 -0.6168 -0.6034
-23 6 20 -0.4035 0.2736
-23 6 21 -0.1356 -0.1094
-23 6 22 -0.4703 0.8864
-23 6 23 0.7834 0.2305
-23 6 24 -1.3480 0.3568
-23 6 25 1.0723 -0.0282
-23 6 26 3.1433 -0.2868
-23 6 27 -0.6800 -0.5862
-23 6 28 -1.2098 0.0741
-23 6 29 -2.7030 0.1367
-23 6 30 -0.7586 0.8966
-23 6 31 -0.3105 0.7241
-23 6 32 -1.4389 -0.1316
-23 6 33 0.5430 -0.6816
-23 6 34 0.0074 -0.4630
-23 7 1 -0.1082 -1.0269
-23 7 2 -2.0704 -0.5318
-23 7 3 0.5798 -0.1869
-23 7 4 -0.6424 -0.5856
-23 7 5 2.1199 1.1645
-23 7 6 -0.7613 1.5123
-23 7 7 -0.3490 -0.4141
-23 7 8 4.2223 0.2599
-23 7 9 -2.9056 -1.0654
-23 7 10 -1.2920 -1.0136
-23 7 11 2.9239 0.5096
-23 7 12 -0.3427 0.7669
-23 7 13 -5.8243 0.0157
-23 7 14 -4.3205 0.1176
-23 7 15 5.1898 -0.5356
-23 7 16 2.3379 -0.2007
-23 7 17 -1.7812 -0.1400
-23 7 18 -0.3764 0.2371
-23 7 19 -0.0487 0.6549
-23 7 20 2.6516 0.4129
-23 7 21 -1.0423 -0.4797
-23 7 22 -2.6236 0.1353
-23 7 23 1.7003 -0.3154
-23 7 24 1.7969 -0.6311
-23 7 25 -0.0447 1.1121
-23 7 26 0.2351 0.4732
-23 7 27 0.2395 0.4925
-23 7 28 -0.7492 -0.3274
-23 7 29 -1.0777 -0.7354
-23 7 30 -0.0617 -0.1807
-23 7 31 -0.7947 -0.0550
-23 7 32 0.4236 0.3444
-23 7 33 1.1634 1.0838
-23 8 1 1.1233 0.2214
-23 8 2 1.7651 0.3909
-23 8 3 -1.7920 0.1463
-23 8 4 -0.0900 0.0693
-23 8 5 5.7903 0.3287
-23 8 6 5.4472 -0.7455
-23 8 7 -1.7588 0.0805
-23 8 8 -4.4747 0.0803
-23 8 9 0.2188 -0.2423
-23 8 10 -0.7943 0.5267
-23 8 11 -4.1953 0.2433
-23 8 12 0.2199 -0.1706
-23 8 13 0.8573 0.0924
-23 8 14 1.1607 -0.1496
-23 8 15 1.4048 -0.0906
-23 8 16 -0.2639 0.2690
-23 8 17 0.2374 0.0411
-23 8 18 2.5262 0.3387
-23 8 19 -0.5844 -0.2029
-23 8 20 -3.4394 -0.4732
-23 8 21 0.8742 -0.2227
-23 8 22 0.4901 0.1239
-23 8 23 -1.3534 0.0987
-23 8 24 -0.5549 0.6923
-23 8 25 1.1320 -0.0214
-23 8 26 0.5447 -0.2321
-23 8 27 -2.2060 -0.5277
-23 8 28 -0.9524 -0.4707
-23 8 29 1.4118 0.0919
-23 8 30 0.5919 0.5174
-23 8 31 -1.2042 -0.0707
-23 8 32 -0.3156 0.6579
-23 9 1 -1.6595 -0.6819
-23 9 2 0.3060 -0.5460
-23 9 3 1.7004 -0.1057
-23 9 4 -2.4523 -0.7493
-23 9 5 -2.7339 0.5028
-23 9 6 0.6768 0.8870
-23 9 7 1.5842 -0.6727
-23 9 8 -0.6584 -0.1551
-23 9 9 -3.1195 -0.4215
-23 9 10 -4.2734 -0.4198
-23 9 11 1.2274 -0.0378
-23 9 12 1.1575 -0.3072
-23 9 13 -0.5732 -0.1633
-23 9 14 2.9206 0.4868
-23 9 15 -0.5887 0.2077
-23 9 16 1.1879 0.4745
-23 9 17 -2.2311 0.0857
-23 9 18 -3.6498 -0.9312
-23 9 19 0.2440 -0.3519
-23 9 20 0.2811 0.3442
-23 9 21 0.3704 0.5120
-23 9 22 0.6744 0.4414
-23 9 23 -1.3140 0.2320
-23 9 24 -1.0322 -0.4088
-23 9 25 1.1301 -0.0479
-23 9 26 0.6660 -0.1972
-23 9 27 0.3610 0.2879
-23 9 28 -0.2821 0.6196
-23 9 29 -2.1184 -0.1159
-23 9 30 0.6825 -0.1619
-23 9 31 -0.2565 -0.0706
-23 10 1 -0.5245 -0.1462
-23 10 2 -1.8433 0.3065
-23 10 3 -1.8672 -0.0218
-23 10 4 0.7516 -0.0940
-23 10 5 -0.0318 0.4791
-23 10 6 -2.0958 -0.4874
-23 10 7 -1.3590 0.1094
-23 10 8 0.3813 0.3380
-23 10 9 4.6344 -0.2700
-23 10 10 -1.2916 0.6056
-23 10 11 -0.0236 0.2462
-23 10 12 -1.4377 -0.1681
-23 10 13 -1.2986 0.4624
-23 10 14 0.0734 0.0962
-23 10 15 2.1500 -0.3638
-23 10 16 -0.0986 0.5783
-23 10 17 -3.6048 -0.2305
-23 10 18 0.6512 -0.2356
-23 10 19 3.5366 0.0733
-23 10 20 -0.1860 0.0353
-23 10 21 0.1801 -0.2450
-23 10 22 0.4350 0.3839
-23 10 23 -0.9712 -0.2643
-23 10 24 -0.3830 0.2639
-23 10 25 1.1790 -0.1520
-23 10 26 0.1589 -0.1760
-23 10 27 -1.1231 -0.3570
-23 10 29 -0.0604 0.0096
-23 10 30 -0.5513 0.7108
-23 11 1 -2.0335 -0.3995
-23 11 2 0.2078 -0.1248
-23 11 3 2.8720 0.3222
-23 11 4 7.0853 -0.4875
-23 11 5 -4.3595 1.0082
-23 11 6 -0.4068 0.5540
-23 11 7 3.8416 -0.5421
-23 11 8 0.6589 -0.2103
-23 11 9 -0.7996 -0.2408
-23 11 10 -2.1933 -0.5794
-23 11 11 0.0425 0.6430
-23 11 12 0.6941 0.0983
-23 11 13 1.5427 0.2394
-23 11 14 -1.3024 0.3903
-23 11 15 -2.4206 -0.1987
-23 11 16 -0.3964 -0.1116
-23 11 17 0.7186 0.0255
-23 11 18 -0.8228 0.0413
-23 11 19 -1.3713 0.5266
-23 11 20 0.8986 0.1325
-23 11 21 1.1323 -0.3598
-23 11 22 0.1729 -0.2225
-23 11 23 2.2558 -0.1645
-23 11 24 0.3786 0.2708
-23 11 25 0.2280 1.1616
-23 11 26 0.4077 0.1154
-23 11 27 -0.5902 -1.0767
-23 12 1 -0.6984 -0.0570
-23 12 2 -1.7476 0.3388
-23 12 3 0.1011 0.3366
-23 12 4 0.4774 -0.1697
-23 12 5 -1.4630 0.3311
-23 12 6 0.4157 -0.2724
-23 12 7 -0.4404 0.1592
-23 12 8 0.1009 0.4098
-23 12 9 -2.7225 0.2835
-23 12 10 0.7876 0.4680
-23 12 11 2.1119 0.1442
-23 12 12 -1.4232 -0.1512
-23 12 13 -1.0838 0.6063
-23 12 14 1.9467 -0.2986
-23 12 15 0.6409 -0.4199
-23 12 16 0.3151 0.3831
-23 12 17 0.8269 0.0318
-23 12 18 -2.1417 0.1203
-23 12 19 3.4762 0.4464
-23 12 20 3.8581 -0.3473
-23 12 21 -0.7169 -0.4436
-23 12 22 -0.0367 0.2870
-23 12 23 -1.3225 -0.0940
-23 12 24 -0.8555 0.2896
-23 12 25 0.0460 0.4436
-23 12 26 -0.0935 -0.9880
-23 13 1 1.0398 0.2031
-23 13 2 1.1540 -0.1521
-23 13 3 -0.8061 0.0280
-23 13 4 0.6631 -0.3971
-23 13 5 -1.2445 0.5657
-23 13 6 1.7208 0.0991
-23 13 7 1.8551 -0.4080
-23 13 8 -0.2467 0.2759
-23 13 9 0.2985 -0.1812
-23 13 10 -0.1597 -0.8584
-23 13 11 2.3157 0.0607
-23 13 12 0.2541 0.1655
-23 13 13 -1.0486 0.2193
-23 13 14 0.7441 0.3512
-23 13 15 -1.4909 -0.2141
-23 13 16 1.0175 -0.2257
-23 13 17 3.5583 -0.6092
-23 13 18 0.3052 -0.7867
-23 13 19 -1.8174 0.1024
-23 13 20 0.2225 0.0100
-23 13 21 -0.6370 0.3607
-23 13 22 -1.5286 0.4372
-23 13 23 1.4249 -0.9041
-23 14 1 1.5744 -0.2415
-23 14 2 -0.7059 0.3843
-23 14 3 1.1285 -0.1031
-23 14 4 1.0425 -0.1737
-23 14 5 -0.6304 0.3878
-23 14 6 1.1370 -0.5729
-23 14 7 1.9344 0.2365
-23 14 8 0.1381 0.3687
-23 14 9 -2.2667 0.0612
-23 14 10 0.7030 0.1791
-23 14 11 0.0304 0.3540
-23 14 12 -1.9422 -0.4215
-23 14 13 -0.9245 0.2426
-23 14 14 -0.4953 -0.8542
-23 14 15 0.0740 -0.5134
-23 14 16 -0.8687 0.1391
-23 14 17 -0.6709 0.1369
-23 14 18 -0.0945 -0.0384
-23 14 19 -1.1964 0.3339
-23 15 1 0.4635 0.1223
-23 15 2 2.9834 -0.8580
-23 15 3 -1.0732 -0.7765
-23 15 4 -2.8201 -0.4759
-23 15 5 -0.6116 0.1605
-23 15 6 -0.9728 -0.1261
-23 15 7 0.0358 -0.0846
-23 15 8 1.9947 -0.0642
-23 15 9 0.9857 -0.4060
-23 15 10 -0.8694 -0.1963
-23 15 11 -1.2902 0.6635
-23 15 12 1.5355 0.6974
-23 15 13 -0.6333 -0.0109
-23 15 14 -1.4087 -0.9916
-23 15 15 1.0928 -0.7995
-23 15 16 -1.3767 -0.0132
-23 16 6 -0.6436 -1.1574
-23 16 7 0.0633 0.8979
-22 0 2 3.7012 -1.2645
-22 0 4 -5.8764 -9.1668
-22 0 6 1.4156 10.8120
-22 0 8 0.1248 3.5828
-22 0 10 -12.0698 -4.0307
-22 0 12 8.2818 -2.7462
-22 0 14 -2.1894 7.5391
-22 0 16 8.8104 2.7240
-22 0 18 -7.8674 -5.2066
-22 0 20 7.2013 3.0288
-22 0 22 -4.3745 4.1574
-22 0 24 3.4686 -0.7377
-22 0 26 -4.7267 -0.5641
-22 0 28 1.0640 1.4638
-22 0 30 0.3720 1.7583
-22 0 32 2.1420 -0.6035
-22 0 34 -0.7847 0.0109
-22 1 1 -2.5592 -1.9005
-22 1 2 0.8022 -1.0199
-22 1 3 3.4277 -0.3806
-22 1 4 1.2368 -1.0017
-22 1 5 -1.4371 1.8703
-22 1 6 0.1847 -0.5564
-22 1 7 4.9689 0.6326
-22 1 8 -2.5723 0.5340
-22 1 9 1.0180 0.1757
-22 1 10 2.6791 -0.6832
-22 1 11 1.3637 0.9908
-22 1 12 -2.8488 -1.9767
-22 1 13 -3.0515 0.5593
-22 1 14 1.5182 1.9073
-22 1 15 5.1250 -0.7350
-22 1 16 -1.8802 -0.4182
-22 1 17 -1.4592 0.5014
-22 1 18 4.6370 -0.9870
-22 1 19 -1.6887 0.8873
-22 1 20 -2.0941 0.6647
-22 1 21 -2.0779 -0.0452
-22 1 22 0.2759 -0.5001
-22 1 23 1.7508 -0.2936
-22 1 24 -3.1076 0.5251
-22 1 25 -3.4728 0.4437
-22 1 26 0.5332 -0.4173
-22 1 27 2.5403 0.7650
-22 1 28 0.4252 -0.2960
-22 1 29 -0.1723 -0.4478
-22 1 30 -2.8092 0.6699
-22 1 31 0.2823 -0.5499
-22 1 32 2.3732 -0.4367
-22 1 33 0.5401 1.0377
-22 1 34 -0.1331 0.0752
-22 1 35 -1.1905 0.4831
-22 1 36 -0.1450 0.4409
-22 1 37 -1.4892 -1.0346
-22 2 1 -0.8381 -1.8852
-22 2 2 3.5440 -0.7050
-22 2 3 -0.6355 1.9600
-22 2 4 0.2091 -0.3309
-22 2 5 -4.2677 0.5624
-22 2 6 -7.8186 -0.1197
-22 2 7 -1.0583 -2.0539
-22 2 8 0.6255 1.4505
-22 2 9 3.0328 1.9976
-22 2 10 0.0511 -1.1750
-22 2 11 -2.5066 -0.7926
-22 2 12 3.6992 -0.3995
-22 2 13 1.0640 -1.2806
-22 2 14 -5.1367 1.6669
-22 2 15 -0.4872 1.3882
-22 2 16 10.0062 2.2584
-22 2 17 -1.1577 -1.0506
-22 2 18 -4.4673 -1.1317
-22 2 19 2.3894 0.1050
-22 2 20 -3.2441 0.2247
-22 2 21 -2.9237 0.0940
-22 2 22 0.6829 2.4277
-22 2 23 -0.7787 -0.0321
-22 2 24 3.4642 0.7257
-22 2 25 0.1985 -0.0046
-22 2 26 -2.0791 -0.3179
-22 2 27 1.1936 -0.7217
-22 2 28 1.4204 0.3979
-22 2 29 -1.3745 0.8026
-22 2 30 1.3737 1.5591
-22 2 31 0.6284 -0.1963
-22 2 32 -1.0142 0.2461
-22 2 33 -0.5745 -0.6942
-22 2 34 0.8153 -0.5126
-22 2 35 -0.7395 0.6857
-22 2 36 -0.5696 0.7906
-22 2 37 -0.0598 -0.1884
-22 3 1 -2.2989 1.0182
-22 3 2 2.1102 -0.6396
-22 3 3 -1.7366 2.6381
-22 3 4 -4.8814 -0.3515
-22 3 5 2.5245 0.4143
-22 3 6 2.7095 -0.3037
-22 3 7 -2.2342 3.5614
-22 3 8 4.1485 1.1976
-22 3 9 2.3412 2.1391
-22 3 10 -3.9523 -0.1463
-22 3 11 -1.7125 0.9375
-22 3 12 1.0327 -0.6812
-22 3 13 3.8727 1.5754
-22 3 14 2.0864 0.4480
-22 3 15 0.6583 1.2504
-22 3 16 -1.1064 1.0215
-22 3 17 1.0866 1.1038
-22 3 18 -8.3917 -0.7294
-22 3 19 1.5347 1.2926
-22 3 20 7.0074 -0.3533
-22 3 21 -2.6215 0.0002
-22 3 22 0.5094 1.0789
-22 3 23 3.0464 1.1406
-22 3 24 -3.3878 -0.2001
-22 3 25 -0.0699 0.7551
-22 3 26 3.0517 -0.3168
-22 3 27 -0.5714 -0.1822
-22 3 28 -1.1597 0.3888
-22 3 29 -0.1448 0.8718
-22 3 30 0.7982 0.2829
-22 3 31 -0.3753 0.3704
-22 3 32 0.4298 -0.1719
-22 3 33 0.7368 -0.1316
-22 3 34 0.6961 0.1658
-22 3 35 -0.3901 0.2582
-22 3 36 -0.4730 0.0275
-22 4 1 -2.9021 0.4030
-22 4 2 -6.0208 -0.1264
-22 4 3 1.5028 0.6891
-22 4 4 1.2858 -1.0888
-22 4 5 -6.8871 2.3374
-22 4 6 0.2184 1.3695
-22 4 7 6.5848 -0.7135
-22 4 8 3.4739 -0.7365
-22 4 9 4.2501 -0.4870
-22 4 10 -1.8542 -0.4580
-22 4 11 -6.1047 0.7097
-22 4 12 -2.6198 -0.1946
-22 4 13 0.1204 0.2407
-22 4 14 1.1452 1.3773
-22 4 15 2.9416 0.0926
-22 4 16 0.5875 -1.3888
-22 4 17 -2.0649 0.2640
-22 4 18 4.1646 -1.0455
-22 4 19 -3.2386 1.0537
-22 4 20 -3.7236 0.5120
-22 4 21 3.7766 -0.0990
-22 4 22 -0.6887 -0.3307
-22 4 23 0.6784 -0.6873
-22 4 24 -2.4375 -0.2293
-22 4 25 -0.3671 0.7571
-22 4 26 0.2312 -0.5998
-22 4 27 1.0281 0.1840
-22 4 28 -1.6481 -0.0356
-22 4 29 1.1457 -0.3293
-22 4 30 0.4988 0.0960
-22 4 31 -1.2947 -0.1557
-22 4 32 0.0427 -0.2234
-22 4 33 0.6196 0.1971
-22 4 34 0.1309 -0.1166
-22 4 35 -1.9148 -0.0504
-22 4 36 -0.1170 -0.2539
-22 5 1 0.1168 0.3339
-22 5 2 -1.3515 0.5725
-22 5 3 -2.0023 -0.0940
-22 5 4 2.4396 -0.2185
-22 5 5 0.9359 1.4227
-22 5 6 4.8658 0.1394
-22 5 7 -2.4085 0.2298
-22 5 8 -2.7911 0.4890
-22 5 9 -1.6714 0.3834
-22 5 10 5.2039 -0.0437
-22 5 11 0.4565 0.6704
-22 5 12 -6.0374 -0.3081
-22 5 13 4.3953 0.3586
-22 5 14 -0.8145 -0.3170
-22 5 15 -3.9324 0.0270
-22 5 16 4.6992 0.1526
-22 5 17 -0.3036 0.2304
-22 5 18 1.3126 0.3544
-22 5 19 -3.0505 0.4569
-22 5 20 0.1274 -0.7150
-22 5 21 -0.9929 -0.1638
-22 5 22 1.6367 -0.2859
-22 5 23 0.6029 -0.2775
-22 5 24 -0.6394 0.5990
-22 5 25 0.8026 0.1461
-22 5 26 -3.3148 -0.2239
-22 5 27 -2.5175 0.1882
-22 5 28 -1.2578 -0.2387
-22 5 29 0.8506 -0.3291
-22 5 30 1.0772 -0.2196
-22 5 31 0.4853 -0.1930
-22 5 32 0.0061 0.4577
-22 5 33 -0.4962 0.4138
-22 5 34 -0.2173 0.1002
-22 5 35 0.2130 -0.3892
-22 6 1 -1.4445 -0.1425
-22 6 2 3.7644 -0.7806
-22 6 3 3.2226 0.3841
-22 6 4 -4.4071 -1.0661
-22 6 5 4.0585 -0.8889
-22 6 6 -1.8002 -0.8115
-22 6 7 1.5769 0.1571
-22 6 8 0.3013 1.1400
-22 6 9 -7.3313 0.1961
-22 6 10 -1.3918 -1.6287
-22 6 11 -0.8095 -0.9186
-22 6 12 2.3350 -1.0756
-22 6 13 5.5210 0.3428
-22 6 14 2.1113 1.1901
-22 6 15 -3.3041 0.9284
-22 6 16 -3.9149 -1.2721
-22 6 17 4.7707 -1.0973
-22 6 18 -2.2189 -1.1063
-22 6 19 -2.5076 -0.2132
-22 6 20 -0.9492 0.3746
-22 6 21 -1.1257 0.3356
-22 6 22 4.2978 0.7059
-22 6 23 -0.6666 -0.1798
-22 6 24 1.2072 -1.0163
-22 6 25 -0.8439 -0.3672
-22 6 26 -1.1680 -1.1107
-22 6 27 -0.4982 0.2229
-22 6 28 -0.4782 0.9153
-22 6 29 1.0021 0.6349
-22 6 30 -1.0985 0.3239
-22 6 31 1.5579 -0.6257
-22 6 32 1.2984 -0.7335
-22 6 33 0.5116 -0.1125
-22 6 34 0.7806 -0.1284
-22 6 35 0.9091 0.5350
-22 7 1 -1.4144 -0.8509
-22 7 2 1.4207 -0.1909
-22 7 3 0.3360 -0.4135
-22 7 4 1.7428 -0.0254
-22 7 5 -1.2882 0.0226
-22 7 6 -2.6764 -0.2656
-22 7 7 -3.3341 0.3268
-22 7 8 0.0925 0.9118
-22 7 9 0.5336 -0.9072
-22 7 10 -4.0758 -0.1095
-22 7 11 3.3362 0.0979
-22 7 12 4.3625 -0.7979
-22 7 13 -4.3379 0.3075
-22 7 14 0.4513 0.4603
-22 7 15 5.5464 -0.5613
-22 7 16 -1.7826 -0.0177
-22 7 17 -2.4472 -0.1301
-22 7 18 0.3767 -0.2869
-22 7 19 0.2284 0.2696
-22 7 20 0.0977 -0.1580
-22 7 21 -1.6488 0.0905
-22 7 22 -1.6652 0.2696
-22 7 23 0.8481 -0.7832
-22 7 24 0.7660 -0.3710
-22 7 25 -0.6535 -0.1092
-22 7 26 -0.8368 -0.1066
-22 7 27 -0.5544 0.2995
-22 7 28 2.1842 0.1636
-22 7 29 1.7719 -0.4198
-22 7 30 -2.0442 -0.3467
-22 7 31 -0.4507 -0.4437
-22 7 32 0.4379 -0.1335
-22 7 33 -0.2965 0.0911
-22 7 34 0.2170 0.3102
-22 8 1 -1.8358 -0.7063
-22 8 2 4.8130 0.4546
-22 8 3 2.5082 0.1725
-22 8 4 -5.8172 -0.8844
-22 8 5 0.3517 -0.8197
-22 8 6 0.2533 -0.0389
-22 8 7 -1.4210 -0.4757
-22 8 8 -0.1034 0.8479
-22 8 9 -3.2397 -0.0015
-22 8 10 0.7329 -0.0470
-22 8 11 2.5404 0.0954
-22 8 12 2.7241 -0.3279
-22 8 13 6.8475 -0.2180
-22 8 14 -3.6013 0.0876
-22 8 15 -6.3020 -0.7160
-22 8 16 -0.4514 0.3794
-22 8 17 -1.4246 0.5523
-22 8 18 0.8464 -0.2210
-22 8 19 0.8525 -0.4632
-22 8 20 -2.0737 -0.5127
-22 8 21 0.0987 -0.2915
-22 8 22 1.4862 0.3955
-22 8 23 0.4157 0.9519
-22 8 24 -0.6715 -0.1224
-22 8 25 1.5396 -0.0630
-22 8 26 -0.1196 -0.9312
-22 8 27 -1.1087 -0.2375
-22 8 28 0.2042 0.3668
-22 8 29 1.6099 0.4081
-22 8 30 0.9335 0.6658
-22 8 31 -1.1591 -0.1489
-22 8 32 -0.8543 -0.4556
-22 9 1 -1.9153 -0.2546
-22 9 2 -1.2293 0.1900
-22 9 3 -0.9164 -0.1720
-22 9 4 -1.7494 -0.1846
-22 9 5 -0.4758 0.2223
-22 9 6 2.0047 0.2212
-22 9 7 2.2003 0.5935
-22 9 8 4.0695 0.6541
-22 9 9 -1.1199 -0.2435
-22 9 10 -2.0151 -0.1112
-22 9 11 1.1063 -0.0851
-22 9 12 1.9750 -0.5032
-22 9 13 -0.6499 0.2015
-22 9 14 -1.5804 0.3234
-22 9 15 1.5412 -0.0091
-22 9 16 0.8389 0.3282
-22 9 17 1.0734 0.1057
-22 9 18 0.1478 -0.4454
-22 9 19 2.3817 0.0324
-22 9 20 0.8682 -0.0002
-22 9 21 -1.3149 0.0143
-22 9 22 0.3531 0.3418
-22 9 23 0.7332 -0.0226
-22 9 24 0.2979 -0.2701
-22 9 25 -1.7636 -0.1756
-22 9 26 0.6633 -0.0775
-22 9 27 0.4599 -0.1510
-22 9 28 -1.8966 0.1755
-22 9 29 1.9639 -0.0088
-22 9 30 0.6829 -0.2099
-22 9 31 -1.0371 -0.1872
-22 10 1 4.4918 -0.1979
-22 10 2 -3.2508 0.5058
-22 10 3 2.9240 0.1511
-22 10 4 2.8007 -0.7062
-22 10 5 -0.8027 -0.4342
-22 10 6 -0.5614 0.7528
-22 10 7 -2.5062 0.0480
-22 10 8 2.8910 0.7925
-22 10 9 4.0059 -0.2879
-22 10 10 -2.0714 -0.3768
-22 10 11 -3.8812 0.1897
-22 10 12 3.7685 -0.3846
-22 10 13 -1.5743 0.0081
-22 10 14 -0.1576 0.4750
-22 10 15 0.9589 -0.4336
-22 10 16 0.5008 -0.3086
-22 10 17 0.7124 0.0633
-22 10 18 -0.4630 -0.5536
-22 10 19 -0.1528 0.0514
-22 10 20 1.8608 0.2811
-22 10 21 -0.8758 0.2214
-22 10 22 0.3160 -0.0280
-22 10 23 -0.4747 -0.4351
-22 10 24 -1.9123 -0.7249
-22 10 25 0.9478 0.3060
-22 10 26 -0.5862 0.1930
-22 10 27 0.7948 0.4739
-22 10 28 2.5978 0.1725
-22 10 30 1.3352 -0.2152
-22 11 1 -1.0441 -0.3909
-22 11 2 2.4021 0.3858
-22 11 3 1.7247 -0.5282
-22 11 4 -3.4478 -0.1622
-22 11 5 0.5981 0.2881
-22 11 6 -2.4264 0.1484
-22 11 7 2.1843 0.1966
-22 11 8 -2.7809 0.3463
-22 11 9 -3.3854 -0.4287
-22 11 10 2.6491 0.1519
-22 11 11 2.3538 -0.5265
-22 11 12 -0.2845 -0.3779
-22 11 13 -1.0651 0.2441
-22 11 14 0.0275 0.2031
-22 11 15 -0.5661 0.0550
-22 11 16 1.4446 0.5767
-22 11 17 0.3195 -0.2527
-22 11 18 0.6419 -0.1123
-22 11 19 1.3252 -0.0522
-22 11 20 -3.3457 -0.0795
-22 11 21 -0.0856 0.1665
-22 11 22 1.4939 0.2070
-22 11 23 -2.6009 -0.4502
-22 11 24 1.6197 0.1628
-22 11 25 0.5738 -0.1478
-22 11 26 -0.4389 -0.0791
-22 11 27 0.6862 -0.0171
-22 11 28 -1.0365 -0.1513
-22 12 1 2.9733 -0.2714
-22 12 2 -1.2909 -0.0753
-22 12 3 -4.3282 0.0613
-22 12 4 1.7339 -0.4733
-22 12 5 2.0090 -0.1292
-22 12 6 0.7941 0.1517
-22 12 7 0.3944 -0.3630
-22 12 8 -0.1305 0.2768
-22 12 9 3.0628 0.1205
-22 12 10 -0.2061 -0.3999
-22 12 11 0.3609 -0.2450
-22 12 12 0.1836 -0.3222
-22 12 13 -0.9099 -0.6717
-22 12 14 1.2711 -0.2319
-22 12 15 3.2328 -0.5028
-22 12 16 0.1638 0.5770
-22 12 17 -1.1536 0.3067
-22 12 18 -1.8742 -0.4795
-22 12 19 -2.2921 -0.3757
-22 12 20 -0.5238 -0.3703
-22 12 21 0.4428 -0.4097
-22 12 22 -0.4749 0.4059
-22 12 23 -4.3861 0.3800
-22 12 24 -0.8741 -0.2473
-22 12 25 3.1608 -0.2307
-22 12 26 -0.0050 -0.2814
-22 13 1 1.0915 -0.3248
-22 13 2 0.0466 -0.0189
-22 13 3 -1.0163 -0.6693
-22 13 4 -0.2431 0.0801
-22 13 5 2.0742 0.3282
-22 13 6 -0.8601 -0.1023
-22 13 7 -1.6679 0.2180
-22 13 8 -1.0221 0.3242
-22 13 9 0.3350 -0.8175
-22 13 10 -2.0452 -0.0723
-22 13 11 -1.4745 -0.2686
-22 13 12 1.3069 -0.4154
-22 13 13 -2.4424 0.3988
-22 13 14 -0.2375 0.4342
-22 13 15 3.2038 -0.0142
-22 13 16 -0.5397 0.3908
-22 13 17 -1.4053 -0.5136
-22 13 18 -1.8092 -0.2642
-22 13 19 0.8840 0.4820
-22 13 20 1.3357 0.3133
-22 13 21 -0.9462 0.1933
-22 13 22 2.1253 0.3917
-22 13 23 0.1327 -0.3113
-22 14 1 -1.2324 -0.2068
-22 14 2 -0.0687 -0.1195
-22 14 3 -2.7257 -0.0808
-22 14 4 1.9476 -0.0409
-22 14 5 -0.3426 0.2951
-22 14 6 -3.3581 0.3252
-22 14 7 1.4232 -0.3745
-22 14 8 0.9171 0.2831
-22 14 9 -0.1388 -0.0994
-22 14 10 -1.0022 -0.2517
-22 14 11 0.8711 0.0095
-22 14 12 0.6564 -0.3547
-22 14 13 -2.2761 -0.6052
-22 14 14 -0.7993 0.4468
-22 14 15 0.1890 0.0916
-22 14 16 1.0280 0.2703
-22 14 17 1.9839 0.1182
-22 14 18 1.0740 -0.4475
-22 14 19 0.4014 0.2096
-22 14 20 -0.6348 0.8795
-22 15 1 1.6496 -0.2904
-22 15 2 2.7488 0.1425
-22 15 3 -0.0681 -0.2021
-22 15 4 0.1436 0.1988
-22 15 5 0.5848 0.2679
-22 15 6 -0.6251 -0.3192
-22 15 7 1.9505 0.6576
-22 15 8 -0.3260 -0.1041
-22 15 9 -1.0702 -0.3198
-22 15 10 1.5872 -0.1998
-22 15 11 2.3765 0.0765
-22 15 12 -0.8491 -0.0065
-22 15 13 -1.5503 0.4380
-22 15 14 2.5124 0.5429
-22 15 15 1.8893 0.4927
-22 15 16 0.0081 0.2065
-22 15 17 -0.3939 -0.3964
-22 16 4 2.2734 -0.3799
-22 16 5 1.3368 0.9672
-22 16 6 -2.6788 -0.3116
-22 16 7 -3.2125 -1.3784
-22 16 8 -0.7967 0.0381
-21 0 2 -2.1748 11.8888
-21 0 4 3.0762 -2.3842
-21 0 6 4.1691 2.6522
-21 0 8 6.4301 6.0813
-21 0 10 -7.2444 -0.3818
-21 0 12 5.3339 -3.8473
-21 0 14 1.4690 3.2516
-21 0 16 -3.8332 4.6215
-21 0 18 -8.4990 -4.4933
-21 0 20 5.7365 -1.3752
-21 0 22 0.8217 4.2324
-21 0 24 -2.9980 -0.6173
-21 0 26 3.2000 -2.5879
-21 0 28 1.2186 0.3482
-21 0 30 0.8704 1.6084
-21 0 32 -2.6640 -0.7487
-21 0 34 -1.0157 -1.6667
-21 0 36 -0.4824 1.6937
-21 1 1 0.5275 -3.9893
-21 1 2 -2.2953 -1.1957
-21 1 3 0.3948 -2.8756
-21 1 4 2.4684 -0.2341
-21 1 5 -3.2586 0.2429
-21 1 6 -3.6767 3.3160
-21 1 7 5.2374 -1.5825
-21 1 8 2.3883 0.8341
-21 1 9 6.4631 -0.6784
-21 1 10 0.9023 -2.6981
-21 1 11 -7.9976 2.0536
-21 1 12 -6.0670 2.3381
-21 1 13 -2.9507 -2.1555
-21 1 14 7.8839 0.7922
-21 1 15 2.4556 -1.2652
-21 1 16 -7.3790 -0.2991
-21 1 17 -3.4257 1.0769
-21 1 18 7.5554 0.7213
-21 1 19 -0.9439 0.2576
-21 1 20 -7.3273 -0.8200
-21 1 21 2.5331 -1.4821
-21 1 22 2.8683 1.1082
-21 1 23 1.3720 -0.6456
-21 1 24 0.0254 0.0870
-21 1 25 -0.5478 1.1233
-21 1 26 2.3624 -0.3549
-21 1 27 1.0566 -0.4159
-21 1 28 -1.4244 0.3820
-21 1 29 -0.9724 -1.3266
-21 1 30 1.2239 -0.2578
-21 1 31 -0.1731 0.5029
-21 1 32 -1.1940 0.5202
-21 1 33 -0.5466 0.2535
-21 1 34 0.1470 -0.1231
-21 1 35 0.0067 -0.5623
-21 1 36 0.1286 -0.2586
-21 2 1 -1.5827 -1.2221
-21 2 2 -3.0177 3.7317
-21 2 3 -3.1639 0.2717
-21 2 4 -1.8256 -0.4613
-21 2 5 10.0247 1.2453
-21 2 6 0.1057 1.4692
-21 2 7 -4.1012 -0.2164
-21 2 8 2.0220 1.3835
-21 2 9 -0.2634 0.7388
-21 2 10 4.2267 0.6089
-21 2 11 0.5937 0.6311
-21 2 12 -0.5588 -0.1868
-21 2 13 2.0518 -0.4132
-21 2 14 2.6064 0.6339
-21 2 15 -4.3040 1.0354
-21 2 16 -4.5663 1.6839
-21 2 17 0.7475 -0.3308
-21 2 18 1.1218 -0.3752
-21 2 19 5.2422 0.3812
-21 2 20 -0.3455 -1.3334
-21 2 21 1.1564 0.4500
-21 2 22 3.5222 1.1697
-21 2 23 -0.9503 -0.2974
-21 2 24 -3.1613 0.4802
-21 2 25 1.4667 0.8576
-21 2 26 -0.3769 -0.9388
-21 2 27 -2.0244 -0.5475
-21 2 28 0.7994 -0.5321
-21 2 29 1.5637 0.2187
-21 2 30 -0.8074 0.3963
-21 2 31 -0.6974 0.8538
-21 2 32 -1.2178 0.1509
-21 2 33 0.2245 -0.7501
-21 2 34 0.8946 -0.7452
-21 2 35 0.5280 0.2538
-21 2 36 -1.2530 -0.4920
-21 2 37 0.5737 0.5217
-21 3 1 8.2186 0.1411
-21 3 2 -0.8572 0.3264
-21 3 3 -6.3732 -2.6748
-21 3 4 0.3472 -2.2535
-21 3 5 10.8382 0.1566
-21 3 6 10.5921 2.3057
-21 3 7 -2.9383 -0.0250
-21 3 8 -11.6373 1.2860
-21 3 9 -3.8931 -2.2815
-21 3 10 2.2277 -1.5160
-21 3 11 -1.0481 -2.0464
-21 3 12 -1.3110 0.7073
-21 3 13 -3.5142 -1.6674
-21 3 14 2.8030 1.7652
-21 3 15 2.0664 -2.3946
-21 3 16 -3.5790 0.0025
-21 3 17 0.6976 -0.6000
-21 3 18 1.5980 -1.5042
-21 3 19 -0.1313 -2.1691
-21 3 20 3.7534 0.6908
-21 3 21 -3.2807 -1.1005
-21 3 22 -3.1998 0.6403
-21 3 23 -0.7532 -1.2048
-21 3 24 0.8536 -0.5654
-21 3 25 1.7551 -1.2321
-21 3 26 0.4273 -0.2383
-21 3 27 -2.9886 -0.1590
-21 3 28 0.5121 0.3945
-21 3 29 1.4367 -0.9701
-21 3 30 -0.8937 -0.1102
-21 3 31 -0.1528 -0.6644
-21 3 32 1.5913 -0.5328
-21 3 33 -0.1051 -0.3349
-21 3 34 -2.3342 0.3554
-21 3 35 -0.2023 -0.4132
-21 3 36 0.6308 -0.2838
-21 4 1 0.9001 -0.3679
-21 4 2 -3.3329 0.2067
-21 4 3 4.1754 -1.8443
-21 4 4 -0.9514 -1.3162
-21 4 5 -1.9793 1.1376
-21 4 6 1.5506 -1.1060
-21 4 7 0.2116 -0.8611
-21 4 8 -4.1291 0.9475
-21 4 9 -1.9466 -0.7974
-21 4 10 4.9578 -1.4023
-21 4 11 1.9805 0.4009
-21 4 12 -5.5486 -0.6988
-21 4 13 -3.6516 -0.0657
-21 4 14 3.7590 0.7910
-21 4 15 10.3067 -0.2203
-21 4 16 -7.1632 -0.2825
-21 4 17 -4.5647 -0.1084
-21 4 18 1.8822 -1.0369
-21 4 19 -0.5815 -0.1966
-21 4 20 1.8017 0.1013
-21 4 21 0.4004 0.3593
-21 4 22 -0.6610 0.1424
-21 4 23 -1.1909 -0.5206
-21 4 24 0.6885 -0.0023
-21 4 25 -2.8594 -0.1647
-21 4 26 -0.1804 -0.6501
-21 4 27 1.8348 0.4712
-21 4 28 2.5494 -0.0736
-21 4 29 0.1672 -0.2927
-21 4 30 -0.7103 0.5668
-21 4 31 -2.5554 -0.2086
-21 4 32 0.3198 -0.7157
-21 4 33 2.8908 0.1874
-21 4 34 1.0290 -0.0803
-21 4 35 -0.5940 -0.0204
-21 4 36 -1.0928 0.3902
-21 5 1 12.0018 -1.5912
-21 5 2 10.0143 -0.8154
-21 5 3 -10.1909 0.4099
-21 5 4 0.1367 -1.2709
-21 5 5 5.3557 -0.1080
-21 5 6 -3.8697 0.1797
-21 5 7 0.5846 -1.2325
-21 5 8 -9.0290 -0.1983
-21 5 9 1.7238 -0.4507
-21 5 10 10.8297 0.2196
-21 5 11 2.2972 0.4864
-21 5 12 -1.4744 -1.1424
-21 5 13 -3.5223 -2.4471
-21 5 14 -2.4607 -0.3639
-21 5 15 -1.2367 0.2924
-21 5 16 5.2795 0.6881
-21 5 17 -3.7620 1.0254
-21 5 18 -4.9599 -0.8234
-21 5 19 7.9553 -1.3229
-21 5 20 -3.2627 -0.5311
-21 5 21 0.9623 -0.7023
-21 5 22 -0.9696 0.9771
-21 5 23 1.8865 0.1233
-21 5 24 0.0710 0.3975
-21 5 25 -1.7049 0.3573
-21 5 26 1.6692 -0.4457
-21 5 27 -1.0958 -0.3745
-21 5 28 0.6416 -0.3339
-21 5 29 1.6863 -0.3098
-21 5 30 2.1241 0.8618
-21 5 31 -0.6044 0.3966
-21 5 32 -0.2879 0.2790
-21 5 33 0.0194 -0.1841
-21 5 34 0.3938 -0.6359
-21 5 35 -1.0584 -0.5305
-21 6 1 1.5294 -0.0252
-21 6 2 -0.9398 -0.0936
-21 6 3 -3.9086 -0.2149
-21 6 4 0.0714 -0.6314
-21 6 5 -2.5533 0.0502
-21 6 6 -0.4975 -0.6952
-21 6 7 -1.5628 0.2566
-21 6 8 5.4795 0.1917
-21 6 9 -2.6071 -0.0195
-21 6 10 -5.4941 -0.0803
-21 6 11 10.4333 0.1272
-21 6 12 0.6372 -0.9210
-21 6 13 -6.1938 -0.1273
-21 6 14 3.6873 0.7335
-21 6 15 -3.3295 0.5122
-21 6 16 -1.7748 0.2260
-21 6 17 1.8402 0.2678
-21 6 18 0.7336 -0.6633
-21 6 19 -1.7682 -0.2819
-21 6 20 1.1979 -0.0234
-21 6 21 1.5198 0.0772
-21 6 22 0.0266 0.5123
-21 6 23 1.3802 0.4911
-21 6 24 -1.7626 0.1585
-21 6 25 1.9367 -0.0550
-21 6 26 1.3442 -0.7925
-21 6 27 1.1759 -0.6641
-21 6 28 -0.6523 0.1310
-21 6 29 -1.5024 0.6271
-21 6 30 -0.5072 0.6368
-21 6 31 -1.4317 0.3381
-21 6 32 0.1274 -0.5764
-21 6 33 0.5607 -0.6825
-21 6 34 -0.0826 -0.5640
-21 6 35 -1.0340 -0.0431
-21 7 1 0.6529 -0.4160
-21 7 2 1.1572 -1.3893
-21 7 3 1.2239 0.5115
-21 7 4 -0.0566 -0.4818
-21 7 5 1.9049 1.9658
-21 7 6 -2.8653 0.9430
-21 7 7 1.2633 -0.4705
-21 7 8 1.3996 -0.2492
-21 7 9 0.7809 0.0040
-21 7 10 4.1575 -1.2261
-21 7 11 -0.0498 0.7939
-21 7 12 -0.7193 0.2824
-21 7 13 -4.0449 0.5206
-21 7 14 -4.6309 0.2717
-21 7 15 6.7237 -0.5186
-21 7 16 0.5782 -0.1980
-21 7 17 -4.3916 0.2408
-21 7 18 2.2523 -0.0181
-21 7 19 -0.3097 0.7451
-21 7 20 3.8694 1.0059
-21 7 21 0.1891 -0.7501
-21 7 22 -3.0379 -0.3715
-21 7 23 -0.3315 -0.1662
-21 7 24 1.7869 -0.1570
-21 7 25 0.9486 1.1786
-21 7 26 0.9565 0.6127
-21 7 27 2.3290 0.1340
-21 7 28 -2.1981 -0.4791
-21 7 29 -0.6783 -0.8357
-21 7 30 -0.3825 0.2467
-21 7 31 -0.7997 0.2340
-21 7 32 0.9355 0.2951
-21 7 33 1.2545 0.6787
-21 7 34 -0.1876 0.3331
-21 8 1 1.2048 0.0506
-21 8 2 1.4574 0.5052
-21 8 3 -1.3369 0.0264
-21 8 4 -1.5180 0.1267
-21 8 5 2.7967 0.4464
-21 8 6 7.6086 -1.0436
-21 8 7 -2.4030 0.2498
-21 8 8 -3.7263 0.2240
-21 8 9 1.5840 -0.1564
-21 8 10 1.8749 0.3269
-21 8 11 -0.3633 0.4800
-21 8 12 -3.8286 -0.3004
-21 8 13 -0.1321 0.2994
-21 8 14 2.2836 -0.1752
-21 8 15 -1.9199 0.0214
-21 8 16 0.9139 0.3780
-21 8 17 2.0387 0.3851
-21 8 18 2.7332 0.0949
-21 8 19 0.7473 0.1579
-21 8 20 -2.2312 -0.5472
-21 8 21 0.9953 -0.0497
-21 8 22 1.3885 0.3494
-21 8 23 -1.1890 0.3266
-21 8 24 -0.3097 0.5663
-21 8 25 -0.3602 0.0557
-21 8 26 1.4627 -0.2894
-21 8 27 -0.4554 -0.2588
-21 8 28 -1.2838 -0.3781
-21 8 29 0.1947 0.2112
-21 8 30 0.9012 0.5660
-21 8 31 0.1469 -0.1277
-21 8 32 -1.6423 0.5030
-21 8 33 -0.7644 0.2037
-21 9 1 -0.9372 -0.3468
-21 9 2 1.6581 -0.5306
-21 9 3 3.6718 0.6651
-21 9 4 -3.4117 -0.2402
-21 9 5 0.1008 0.5257
-21 9 6 3.3225 0.6914
-21 9 7 1.5428 -0.3652
-21 9 8 0.6362 -0.0085
-21 9 9 -2.1989 -0.2942
-21 9 10 -4.8066 -0.5670
-21 9 11 1.2113 0.1106
-21 9 12 -1.1941 -0.5534
-21 9 13 1.1109 -0.0808
-21 9 14 3.6911 1.1250
-21 9 15 0.5586 0.2712
-21 9 16 -0.1954 -0.2237
-21 9 17 -1.9751 -0.1241
-21 9 18 -1.7644 -0.7515
-21 9 19 -0.0311 -0.2735
-21 9 20 0.6439 0.3139
-21 9 21 -0.9291 0.3324
-21 9 22 -2.4927 0.3359
-21 9 23 -1.5516 -0.0393
-21 9 24 0.2950 -0.4138
-21 9 25 1.0192 -0.2609
-21 9 26 0.1556 -0.1617
-21 9 27 1.3202 0.0866
-21 9 28 -0.5384 0.8144
-21 9 29 -0.7637 -0.0714
-21 9 30 1.3738 -0.2500
-21 9 31 -1.5319 -0.2423
-21 9 32 -0.8840 -0.2629
-21 10 1 2.4120 -0.3433
-21 10 2 -2.3277 0.3674
-21 10 3 -2.9308 -0.3827
-21 10 4 1.0134 -0.6116
-21 10 5 -3.7026 0.4504
-21 10 6 -1.3329 -0.8688
-21 10 7 -1.4778 -0.0993
-21 10 8 -0.4232 0.0778
-21 10 9 3.9209 -0.3486
-21 10 10 -0.8696 0.2357
-21 10 11 -2.1103 0.5895
-21 10 12 -2.3545 -0.6646
-21 10 13 1.0937 0.4260
-21 10 14 -1.4772 0.0204
-21 10 15 2.1672 -0.3312
-21 10 16 0.1890 0.3478
-21 10 17 -3.5238 0.1225
-21 10 18 -0.8655 -0.3634
-21 10 19 2.1958 0.3185
-21 10 20 0.2557 -0.1849
-21 10 21 1.0953 -0.0776
-21 10 22 -0.8131 0.4415
-21 10 23 -0.0049 0.0779
-21 10 24 0.5110 0.3429
-21 10 25 0.8754 0.0855
-21 10 26 1.6395 -0.4178
-21 10 27 -0.8539 0.0470
-21 10 28 -2.1225 0.0362
-21 10 31 0.5597 -0.1499
-21 11 1 -2.3718 -0.6794
-21 11 2 -2.6542 -0.2960
-21 11 3 3.4433 0.3524
-21 11 4 4.9945 -0.2393
-21 11 5 -4.4223 0.5237
-21 11 6 0.4985 0.3852
-21 11 7 1.9060 -0.6636
-21 11 8 3.4478 -0.3113
-21 11 9 -2.4008 -0.1928
-21 11 10 0.0517 -0.7341
-21 11 11 0.0402 0.5130
-21 11 12 0.1066 0.1118
-21 11 13 1.1570 0.3245
-21 11 14 -0.2581 0.3486
-21 11 15 -1.5825 -0.2745
-21 11 16 1.0509 -0.3611
-21 11 17 -0.0655 0.0999
-21 11 18 -3.2565 -0.0765
-21 11 19 -1.1623 0.5653
-21 11 20 1.7938 -0.0556
-21 11 21 -0.2794 -0.5981
-21 11 22 -0.4945 -0.3473
-21 11 23 2.6390 0.1025
-21 11 24 -0.5822 0.0491
-21 11 25 -0.1469 0.8181
-21 11 26 -0.3705 0.0487
-21 11 27 -1.9768 -0.8144
-21 11 28 1.6805 -0.5238
-21 11 29 0.0118 0.4485
-21 12 1 -1.1193 -0.1747
-21 12 2 0.2942 0.2074
-21 12 3 2.2182 -0.2065
-21 12 4 -0.3855 -0.3141
-21 12 5 -0.5874 0.0463
-21 12 6 -0.3862 -0.5872
-21 12 7 0.7177 0.0536
-21 12 8 0.3012 0.5226
-21 12 9 -3.9016 -0.2397
-21 12 10 -0.2494 0.3887
-21 12 11 1.9101 0.3389
-21 12 12 -1.0732 -0.4480
-21 12 13 -1.7378 0.4564
-21 12 14 1.3866 -0.0769
-21 12 15 -0.4632 -0.3584
-21 12 16 -0.3299 0.4853
-21 12 17 -0.9066 0.4449
-21 12 18 -3.0954 -0.1774
-21 12 19 2.3599 0.2975
-21 12 20 4.5422 -0.1359
-21 12 21 -1.6530 0.0706
-21 12 22 -1.4060 0.6860
-21 12 23 0.2512 0.1444
-21 12 24 0.4279 0.3455
-21 12 25 0.6279 0.6939
-21 12 26 0.3576 -0.4600
-21 12 27 0.7401 -0.8405
-21 13 1 0.6800 0.0923
-21 13 2 -0.6336 0.0919
-21 13 3 -2.3153 0.3648
-21 13 4 -0.7562 -0.3171
-21 13 5 -1.0853 0.4228
-21 13 6 1.5530 0.4361
-21 13 7 0.0571 -0.2806
-21 13 8 -1.0770 0.2831
-21 13 9 0.0075 0.0223
-21 13 10 0.0901 -0.5903
-21 13 11 -0.3555 0.3873
-21 13 12 0.6156 0.4527
-21 13 13 0.7508 0.3737
-21 13 14 -1.4220 0.6220
-21 13 15 -0.1987 -0.1615
-21 13 16 2.3489 -0.2261
-21 13 17 2.7657 -0.0706
-21 13 18 1.1525 -0.5604
-21 13 19 -2.9288 0.4786
-21 13 20 0.4062 0.3934
-21 13 21 0.4150 0.2455
-21 13 22 0.3014 0.1601
-21 13 23 1.7026 -0.4897
-21 13 24 -3.4786 -1.4704
-21 14 1 1.8672 -0.5126
-21 14 2 -1.2533 0.6647
-21 14 3 1.4549 -0.2984
-21 14 4 1.9692 -0.1849
-21 14 5 0.0891 -0.0061
-21 14 6 -0.6880 -0.3281
-21 14 7 2.9295 0.0704
-21 14 8 0.3281 0.6610
-21 14 9 -0.2730 -0.0148
-21 14 10 1.2321 0.4853
-21 14 11 -1.1249 0.2003
-21 14 12 -0.8214 -0.2642
-21 14 13 -0.0293 0.2019
-21 14 14 -0.2468 -0.4254
-21 14 15 -0.2890 -0.3248
-21 14 16 -0.6813 0.5992
-21 14 17 -0.3271 -0.0926
-21 14 18 -0.6778 -0.2984
-21 14 19 -1.6738 0.3711
-21 14 20 -0.0440 -0.4094
-21 14 21 0.5527 -0.1597
-21 15 1 2.6435 0.0129
-21 15 2 4.7647 -0.0942
-21 15 3 -3.3189 -0.2084
-21 15 4 -3.4013 -0.1026
-21 15 5 -0.2277 0.1470
-21 15 6 -0.8520 0.1555
-21 15 7 -0.5191 -0.0903
-21 15 8 2.4492 0.2668
-21 15 9 0.2265 -0.2163
-21 15 10 -0.6784 0.1823
-21 15 11 -2.0117 0.7099
-21 15 12 0.7677 0.7264
-21 15 13 0.6292 -0.0103
-21 15 14 0.2442 -0.3070
-21 15 15 -0.4518 -0.8097
-21 15 16 -6.9579 -0.2470
-21 15 17 -1.7643 -0.2975
-21 15 18 4.7977 -0.0837
-21 16 2 -0.6992 0.0234
-21 16 3 1.4914 -1.0630
-21 16 4 -1.9270 0.0401
-21 16 5 -0.0784 0.4260
-21 16 6 -0.6259 -0.9924
-21 16 7 0.0194 0.6306
-21 16 8 0.0153 0.9150
-21 16 9 -1.2052 -0.5139
-20 0 2 4.4853 -9.4272
-20 0 4 -1.0271 -8.1228
-20 0 6 13.8619 6.1007
-20 0 8 -7.2498 3.2115
-20 0 10 -17.5666 -11.5950
-20 0 12 5.9400 -5.0963
-20 0 14 -5.6183 8.0880
-20 0 16 3.0141 -4.0026
-20 0 18 2.1122 -7.5245
-20 0 20 6.7144 1.6807
-20 0 22 -7.1288 1.4103
-20 0 24 4.6766 -2.7476
-20 0 26 -2.2851 -2.9831
-20 0 28 -1.5366 1.0109
-20 0 30 -0.5758 0.3452
-20 0 32 1.8303 -2.1138
-20 0 34 -1.5671 0.0546
-20 0 36 3.4679 0.2858
-20 1 1 -1.7019 -6.0780
-20 1 2 3.8051 -1.4168
-20 1 3 -2.0343 -0.9457
-20 1 4 -1.9513 -0.2932
-20 1 5 -1.3708 0.1834
-20 1 6 -0.3820 -0.2509
-20 1 7 8.3592 0.3430
-20 1 8 -1.5943 0.7324
-20 1 9 -1.8959 0.1417
-20 1 10 4.1050 -2.0869
-20 1 11 -1.1620 1.0183
-20 1 12 -2.0266 -0.6685
-20 1 13 -1.0175 0.5152
-20 1 14 3.7455 0.9686
-20 1 15 4.8809 -0.1584
-20 1 16 -0.6126 -1.0189
-20 1 17 -1.7569 0.3825
-20 1 18 2.6732 0.1151
-20 1 19 1.1487 0.6734
-20 1 20 -2.2949 -0.9173
-20 1 21 -2.6786 0.4760
-20 1 22 2.4948 0.3303
-20 1 23 2.0470 -0.6767
-20 1 24 -3.2056 0.4916
-20 1 25 -4.5154 0.5793
-20 1 26 0.2318 -1.2348
-20 1 27 3.2276 1.0437
-20 1 28 0.7302 0.6137
-20 1 29 -3.1919 -0.8912
-20 1 30 -2.1018 -0.0207
-20 1 31 2.8873 -0.2200
-20 1 32 1.2899 -0.3105
-20 1 33 0.4164 1.0056
-20 1 34 0.9452 0.3007
-20 1 35 -0.8100 -0.2139
-20 1 36 -0.4338 -0.0370
-20 1 37 -1.1456 -0.8216
-20 2 1 -2.7304 -3.0176
-20 2 2 7.2785 -2.4243
-20 2 3 7.0622 4.7861
-20 2 4 2.8850 -3.0172
-20 2 5 -5.1684 -1.3994
-20 2 6 -6.5466 -1.1597
-20 2 7 -7.5292 -0.4914
-20 2 8 -1.6263 -1.0207
-20 2 9 6.3285 1.8877
-20 2 10 1.2810 -3.2687
-20 2 11 -0.0370 -2.4984
-20 2 12 2.2608 -2.6452
-20 2 13 -3.0231 0.4205
-20 2 14 -4.4049 0.9303
-20 2 15 0.6226 -0.5339
-20 2 16 6.0098 -0.7633
-20 2 17 0.7317 -0.5144
-20 2 18 -2.3564 -3.4871
-20 2 19 1.0568 0.0521
-20 2 20 -2.0341 -0.4272
-20 2 21 -4.3339 -0.8026
-20 2 22 0.1638 0.7597
-20 2 23 -0.6890 0.6138
-20 2 24 0.4927 -0.4782
-20 2 25 0.1105 -0.8705
-20 2 26 -0.8183 -1.8004
-20 2 27 0.1729 -0.3153
-20 2 28 -0.2403 -0.0944
-20 2 29 0.5172 0.7405
-20 2 30 0.9939 1.0727
-20 2 31 0.1423 -0.7948
-20 2 32 0.4877 -0.9208
-20 2 33 -1.2756 -0.2823
-20 2 34 0.0417 -0.6454
-20 2 35 -1.2724 0.3391
-20 2 36 -0.3824 0.5313
-20 2 37 0.1009 -0.0586
-20 3 1 -1.3731 -1.4655
-20 3 2 -0.0640 -0.4683
-20 3 3 -0.7652 -1.6933
-20 3 4 -7.4868 -1.2671
-20 3 5 1.2592 -1.0392
-20 3 6 2.6545 -1.3481
-20 3 7 -6.7761 0.5566
-20 3 8 -0.4548 1.2963
-20 3 9 -0.8675 0.2641
-20 3 10 -0.2480 -0.8253
-20 3 11 -1.6346 0.4115
-20 3 12 1.6705 -1.4602
-20 3 13 4.9093 0.4683
-20 3 14 1.2678 0.6627
-20 3 15 -0.5238 0.4095
-20 3 16 -0.9845 0.2891
-20 3 17 2.4668 1.5399
-20 3 18 -8.1011 -1.4216
-20 3 19 -0.7251 0.3254
-20 3 20 4.6796 0.0090
-20 3 21 -0.9973 0.6072
-20 3 22 0.6873 0.5423
-20 3 23 3.5484 1.5303
-20 3 24 -1.5548 -0.3320
-20 3 25 -0.5906 0.1870
-20 3 26 2.5590 -0.4879
-20 3 27 0.2119 0.6320
-20 3 28 -0.9717 0.0663
-20 3 29 0.3975 0.7517
-20 3 30 -1.0169 0.3101
-20 3 31 0.8578 0.3793
-20 3 32 0.3014 -0.4775
-20 3 33 0.1269 0.3442
-20 3 34 -0.4401 0.0641
-20 3 35 1.3098 0.0382
-20 3 36 0.6999 0.1343
-20 3 37 0.1189 0.4475
-20 4 1 0.6949 -2.9855
-20 4 2 -3.3470 -1.0884
-20 4 3 2.5606 1.1869
-20 4 4 5.0901 -0.7263
-20 4 5 -12.4136 0.5068
-20 4 6 -1.1820 2.1628
-20 4 7 9.1013 -1.3655
-20 4 8 6.8794 0.6736
-20 4 9 6.3167 -0.5351
-20 4 10 -1.8266 -0.6066
-20 4 11 -6.3602 -0.2371
-20 4 12 -1.0276 2.1717
-20 4 13 0.2271 0.3825
-20 4 14 -1.6741 1.9484
-20 4 15 1.5874 -0.8889
-20 4 16 0.1624 -0.9198
-20 4 17 -4.8224 0.4591
-20 4 18 7.3376 0.7380
-20 4 19 -2.9981 0.9992
-20 4 20 -0.1109 0.8821
-20 4 21 3.6970 -0.7912
-20 4 22 -2.7354 0.8940
-20 4 23 -0.6636 -0.2449
-20 4 24 -0.5984 0.1375
-20 4 25 2.1985 0.6028
-20 4 26 0.9577 -0.1323
-20 4 27 -0.1728 0.1975
-20 4 28 -1.7776 0.8233
-20 4 29 0.6509 -0.2734
-20 4 30 -0.3121 0.2896
-20 4 31 0.2276 -0.2162
-20 4 32 -1.2321 0.2323
-20 4 33 0.9010 0.6273
-20 4 34 1.2049 0.2364
-20 4 35 -1.5386 -0.1524
-20 4 36 -0.5186 -0.2126
-20 5 1 1.4735 -0.7946
-20 5 2 0.4721 0.5577
-20 5 3 -1.8436 -0.1233
-20 5 4 -5.1917 -0.3754
-20 5 5 1.0126 0.2333
-20 5 6 2.4781 0.6403
-20 5 7 -1.8127 0.1038
-20 5 8 -1.5817 0.8798
-20 5 9 -4.7628 0.1868
-20 5 10 9.5047 0.6070
-20 5 11 4.0135 0.0503
-20 5 12 -12.5911 -0.2872
-20 5 13 3.2625 0.6212
-20 5 14 0.8121 -0.0227
-20 5 15 -1.9411 -0.0013
-20 5 16 4.6255 0.7167
-20 5 17 2.6574 0.4291
-20 5 18 -1.7875 0.1611
-20 5 19 -1.8831 0.6009
-20 5 20 1.5560 -0.4126
-20 5 21 -2.6198 0.1500
-20 5 22 5.4522 0.2818
-20 5 23 0.8276 -0.1055
-20 5 24 -0.4086 0.1607
-20 5 25 -1.6186 0.4421
-20 5 26 -2.0135 0.0697
-20 5 27 -0.7829 0.3725
-20 5 28 0.0804 -0.3481
-20 5 29 -0.2488 -0.3415
-20 5 30 -1.5373 -0.2638
-20 5 31 0.2562 0.0813
-20 5 32 -1.3493 0.7434
-20 5 33 -0.2842 0.4463
-20 5 34 0.4243 -0.4020
-20 5 35 0.5898 -0.4933
-20 6 1 -3.5295 0.3296
-20 6 2 5.4386 0.8418
-20 6 3 -0.7172 0.3172
-20 6 4 -4.7928 -1.1667
-20 6 5 1.9717 -0.6270
-20 6 6 0.8980 1.7232
-20 6 7 6.9473 0.5436
-20 6 8 -1.2714 2.1562
-20 6 9 -2.7910 0.1393
-20 6 10 -0.4319 -1.2798
-20 6 11 -2.6599 -0.7790
-20 6 12 4.3742 1.1153
-20 6 13 1.2920 0.8169
-20 6 14 2.1003 1.5142
-20 6 15 -1.8179 0.5130
-20 6 16 -6.2825 -0.0798
-20 6 17 10.2034 -0.7812
-20 6 18 -0.3045 -0.5059
-20 6 19 -2.5873 -0.3325
-20 6 20 -0.8417 1.2363
-20 6 21 -1.3436 0.0660
-20 6 22 0.7760 1.4434
-20 6 23 0.0264 -0.0076
-20 6 24 2.4140 -1.2737
-20 6 25 -2.6181 -0.8257
-20 6 26 0.1446 -0.2886
-20 6 27 -1.6790 0.5879
-20 6 28 -0.0824 1.4440
-20 6 29 -0.7864 0.2998
-20 6 30 -1.3564 0.2130
-20 6 31 2.2124 -0.7999
-20 6 32 2.4043 -0.4392
-20 6 33 0.2579 0.1597
-20 6 34 -0.6550 0.2731
-20 6 35 1.2940 0.5802
-20 7 1 2.3145 -0.9248
-20 7 2 1.4980 0.1120
-20 7 3 0.2524 -0.6607
-20 7 4 -0.5533 -0.2350
-20 7 5 0.3848 0.5028
-20 7 6 -1.0458 0.2284
-20 7 7 -3.7684 -0.1269
-20 7 8 1.8066 1.2328
-20 7 9 -0.2079 -0.9776
-20 7 10 -3.6379 -0.3038
-20 7 11 -0.1297 0.0867
-20 7 12 1.3154 -0.3162
-20 7 13 -2.0295 0.0344
-20 7 14 0.3252 0.5802
-20 7 15 5.0032 -0.5354
-20 7 16 0.8037 0.0898
-20 7 17 -3.8641 -0.4064
-20 7 18 -0.2082 -0.3695
-20 7 19 1.8467 0.6903
-20 7 20 -2.5455 0.0274
-20 7 21 -0.3731 0.0861
-20 7 22 -1.4618 0.1576
-20 7 23 0.0655 -0.6988
-20 7 24 0.0649 -0.4661
-20 7 25 0.7910 0.4089
-20 7 26 -0.6350 0.0456
-20 7 27 -1.4208 0.5334
-20 7 28 0.9399 -0.1494
-20 7 29 0.5738 -0.3683
-20 7 30 -0.3205 -0.2043
-20 7 31 -2.3536 -0.2615
-20 7 32 -0.5957 -0.2267
-20 7 33 0.7128 0.5177
-20 7 34 1.1587 0.2969
-20 8 1 -5.7504 0.2837
-20 8 2 4.8932 0.0315
-20 8 3 2.2138 0.4810
-20 8 4 -4.1770 -1.5358
-20 8 5 1.0251 -0.3590
-20 8 6 -1.0239 0.5958
-20 8 7 2.3768 -0.1750
-20 8 8 -1.9188 0.6360
-20 8 9 -5.8427 0.1453
-20 8 10 0.2446 -0.0229
-20 8 11 2.0046 0.5152
-20 8 12 2.6483 -0.3179
-20 8 13 4.7289 -0.7364
-20 8 14 -1.6392 0.2692
-20 8 15 -5.3047 -0.3906
-20 8 16 -0.5186 0.4507
-20 8 17 0.9612 0.5926
-20 8 18 -0.2764 -0.2972
-20 8 19 -1.5736 -1.1729
-20 8 20 -2.8376 -0.4369
-20 8 21 -0.6042 -0.0332
-20 8 22 1.3747 0.6626
-20 8 23 0.4330 0.5212
-20 8 24 -2.0937 -0.3228
-20 8 25 1.0418 -0.3255
-20 8 26 -0.7133 -0.8509
-20 8 27 -0.0578 -0.5036
-20 8 28 0.1328 0.5973
-20 8 29 0.2158 0.1697
-20 8 30 0.3512 0.5828
-20 8 31 -0.8140 -0.2246
-20 8 32 -0.0503 -0.3157
-20 8 33 0.2839 -0.0232
-20 9 1 -2.3044 -0.6675
-20 9 2 -2.0074 -0.2839
-20 9 3 -0.5035 -0.5784
-20 9 4 -1.5029 -0.4805
-20 9 5 -2.3819 0.1936
-20 9 6 2.6543 0.0451
-20 9 7 0.3002 0.0048
-20 9 8 1.4160 0.5375
-20 9 9 -2.0929 -0.4456
-20 9 10 -3.4253 -0.3548
-20 9 11 2.4160 -0.1811
-20 9 12 3.6422 -0.6292
-20 9 13 -3.8776 0.1131
-20 9 14 -0.0140 0.4701
-20 9 15 0.8815 -0.2285
-20 9 16 -0.3847 0.0664
-20 9 17 -1.5161 0.0888
-20 9 18 0.0572 -0.5168
-20 9 19 2.2370 0.0284
-20 9 20 -0.1953 0.1897
-20 9 21 -0.8460 0.1218
-20 9 22 1.1229 0.2618
-20 9 23 1.4635 0.0394
-20 9 24 1.2171 -0.1890
-20 9 25 -1.5673 0.0636
-20 9 26 -0.4595 -0.0385
-20 9 27 0.6038 0.1501
-20 9 28 0.2728 0.0348
-20 9 29 1.4632 -0.0077
-20 9 30 -0.8807 -0.0543
-20 9 31 -1.5007 -0.0863
-20 9 32 0.5342 0.1426
-20 10 1 0.4049 -0.1602
-20 10 2 -6.4956 -0.3320
-20 10 3 2.9001 0.2384
-20 10 4 3.3305 -1.0124
-20 10 5 -0.1269 0.1770
-20 10 6 -2.8906 1.2091
-20 10 7 -0.0304 -0.0567
-20 10 8 2.6108 0.6583
-20 10 9 6.0089 0.1685
-20 10 10 -2.9362 -0.5390
-20 10 11 -4.8070 0.3461
-20 10 12 3.4377 0.1443
-20 10 13 0.4317 -0.3230
-20 10 14 1.0137 0.7049
-20 10 15 -0.1444 -0.1126
-20 10 16 -0.0341 -0.1836
-20 10 17 -0.9298 -0.2549
-20 10 18 1.1154 -0.4704
-20 10 19 1.2742 0.0146
-20 10 20 1.7590 0.6582
-20 10 21 -0.4720 -0.0579
-20 10 22 1.1849 0.1949
-20 10 23 -2.1881 -0.6256
-20 10 24 -1.7638 -0.7340
-20 10 25 0.2416 0.0395
-20 10 26 -2.5302 0.4661
-20 10 27 1.5836 -0.0363
-20 10 28 1.9784 0.4056
-20 10 29 -3.1323 -0.3420
-20 11 1 -0.4982 -0.3454
-20 11 2 4.6880 -0.0314
-20 11 3 0.9023 0.0219
-20 11 4 0.4403 -0.2074
-20 11 5 -1.0403 0.4704
-20 11 6 -3.3574 -0.0084
-20 11 7 3.7099 0.2764
-20 11 8 -2.3861 0.2299
-20 11 9 -3.1041 -0.2927
-20 11 10 -0.2578 0.1348
-20 11 11 5.0066 -0.2560
-20 11 12 -2.0297 -0.5737
-20 11 13 -2.1426 0.4610
-20 11 14 -0.0407 0.3401
-20 11 15 -0.9724 -0.0026
-20 11 16 0.1344 0.4714
-20 11 17 1.4766 -0.3439
-20 11 18 0.6242 -0.2401
-20 11 19 1.2737 0.3523
-20 11 20 -4.3799 -0.0089
-20 11 21 0.6375 -0.0067
-20 11 22 2.3725 0.1843
-20 11 23 -2.3266 -0.3114
-20 11 24 1.6309 0.2413
-20 11 25 0.5317 0.2425
-20 11 26 0.0495 -0.0410
-20 11 27 0.9009 -0.1788
-20 11 28 0.4349 -0.1720
-20 11 29 0.3769 0.0312
-20 12 1 2.8549 0.0987
-20 12 2 -1.6300 -0.0374
-20 12 3 -3.9297 0.2736
-20 12 4 0.8019 -0.4941
-20 12 5 -0.2914 0.4635
-20 12 6 1.5366 0.6669
-20 12 7 -0.9569 0.0271
-20 12 8 -0.2224 0.3516
-20 12 9 1.8019 0.5631
-20 12 10 -0.9887 -0.4545
-20 12 11 0.9496 0.0897
-20 12 12 0.5335 -0.2353
-20 12 13 -1.3362 -0.4373
-20 12 14 2.4878 0.1990
-20 12 15 2.5783 -0.1907
-20 12 16 -0.6840 0.5003
-20 12 17 1.1934 0.3809
-20 12 18 -1.2533 -0.5096
-20 12 19 -1.9972 -0.3864
-20 12 20 0.9511 -0.0586
-20 12 21 2.9375 -0.2553
-20 12 22 -1.1036 0.5519
-20 12 23 -5.1875 0.1586
-20 12 24 0.7065 -0.4369
-20 12 25 3.6294 -0.3101
-20 12 26 -0.5776 -0.6848
-20 12 27 -1.1047 -0.2936
-20 13 1 0.9377 -0.6345
-20 13 2 0.0236 0.0487
-20 13 3 -0.7961 -0.0967
-20 13 4 2.8450 -0.2722
-20 13 5 0.8719 0.5804
-20 13 6 0.0644 -0.0792
-20 13 7 -1.2116 -0.0326
-20 13 8 -0.0275 0.2882
-20 13 9 2.9594 -0.4928
-20 13 10 -1.8777 -0.4572
-20 13 11 -0.0839 -0.2938
-20 13 12 0.6176 -0.3487
-20 13 13 -1.7369 0.4279
-20 13 14 -0.1862 0.1313
-20 13 15 2.1014 -0.2699
-20 13 16 2.0504 0.0670
-20 13 17 -1.2951 -0.5645
-20 13 18 -2.1583 -0.4480
-20 13 19 1.2488 0.2806
-20 13 20 0.1245 -0.3389
-20 13 21 -0.0476 -0.1607
-20 13 22 1.4530 0.3086
-20 13 23 -0.7178 -0.5768
-20 13 24 -2.6803 -0.4094
-20 14 1 -1.2295 -0.0074
-20 14 2 -2.1515 -0.3791
-20 14 3 -2.2096 0.1582
-20 14 4 3.2976 -0.1647
-20 14 5 -1.4100 0.5792
-20 14 6 -4.4070 0.3048
-20 14 7 1.4369 0.0853
-20 14 8 2.5752 0.1325
-20 14 9 -1.5362 0.0625
-20 14 10 -0.2622 -0.7082
-20 14 11 -0.1963 0.1332
-20 14 12 -0.4444 -0.3603
-20 14 13 -0.8707 -0.1222
-20 14 14 -1.4229 0.0833
-20 14 15 -2.8829 -0.1320
-20 14 16 2.1801 -0.3009
-20 14 17 4.0196 0.5174
-20 14 18 -0.1483 -0.4592
-20 14 19 0.2260 0.1415
-20 14 20 0.6333 0.3850
-20 14 21 1.1983 0.3280
-20 15 1 1.3562 -0.4221
-20 15 2 1.7387 0.1642
-20 15 3 -1.9969 -0.3738
-20 15 4 -1.0366 -0.3062
-20 15 5 2.8037 0.2831
-20 15 6 -0.8949 -0.3917
-20 15 7 0.7054 0.0633
-20 15 8 0.1300 -0.1288
-20 15 9 -0.1892 -0.1846
-20 15 10 1.3680 -0.3919
-20 15 11 3.0156 -0.1903
-20 15 12 -0.7414 -0.3614
-20 15 13 -1.7471 0.0965
-20 15 14 0.6102 0.1999
-20 15 15 1.6391 0.1219
-20 15 16 2.9656 0.1454
-20 15 17 0.7469 -0.3378
-20 15 18 -2.3244 -0.5991
-20 15 19 -0.4300 0.4744
-20 16 1 -5.9020 0.0896
-20 16 2 1.8893 -0.0576
-20 16 3 2.4442 0.1485
-20 16 4 3.3896 0.0587
-20 16 5 0.8731 0.9009
-20 16 6 -1.2697 -0.2266
-20 16 7 -3.6212 -0.7331
-20 16 8 1.7591 -0.1094
-20 16 9 1.4337 -0.5019
-20 16 10 0.2342 -0.2198
-19 0 2 -1.5641 4.5057
-19 0 4 7.6478 -2.2102
-19 0 6 -0.5419 3.5442
-19 0 8 -3.1062 6.0334
-19 0 10 -5.1642 -0.2392
-19 0 12 4.9878 -2.7467
-19 0 14 4.8656 6.6626
-19 0 16 2.0426 4.4002
-19 0 18 -6.7852 -3.2228
-19 0 20 -1.0951 1.8313
-19 0 22 2.5060 4.8052
-19 0 24 -2.1922 1.0999
-19 0 26 0.2228 -1.2905
-19 0 28 0.6084 1.5529
-19 0 30 5.0307 3.3817
-19 0 32 -3.7489 -0.9705
-19 0 34 -0.0758 -0.5053
-19 0 36 -0.1620 2.2146
-19 0 38 -1.2233 -0.3892
-19 1 1 3.5156 -2.6916
-19 1 2 -4.4945 -2.2341
-19 1 3 -4.3397 -3.1918
-19 1 4 3.7086 -1.8443
-19 1 5 -3.9052 3.1580
-19 1 6 -6.8880 4.3505
-19 1 7 7.5659 -2.8347
-19 1 8 9.3388 -2.6481
-19 1 9 10.2772 2.6857
-19 1 10 -1.9638 -1.9411
-19 1 11 -7.3330 1.4771
-19 1 12 -7.2724 2.1051
-19 1 13 -0.0447 -1.9745
-19 1 14 8.3926 -0.6734
-19 1 15 -0.8530 -0.4088
-19 1 16 -11.3865 1.2848
-19 1 17 -5.0481 1.4339
-19 1 18 6.7598 -1.5035
-19 1 19 1.7731 0.8873
-19 1 20 -4.7951 0.0351
-19 1 21 0.9386 -1.6932
-19 1 22 1.2425 1.4193
-19 1 23 0.0712 0.0114
-19 1 24 -1.7720 -1.0265
-19 1 25 0.0230 1.7551
-19 1 26 2.8214 0.4261
-19 1 27 1.4292 -0.7001
-19 1 28 -0.2523 -0.2841
-19 1 29 -0.7315 -0.8634
-19 1 30 -0.5175 0.0857
-19 1 31 1.7547 0.8109
-19 1 32 -0.8308 0.5650
-19 1 33 -1.8519 0.4180
-19 1 34 0.9286 -0.5841
-19 1 35 -0.5965 -0.3665
-19 1 36 -1.1420 0.2919
-19 1 37 0.4723 -0.3546
-19 1 38 0.2850 -0.0554
-19 2 1 -6.0512 -0.1256
-19 2 2 0.8372 0.3297
-19 2 3 -1.2069 -0.1990
-19 2 4 -9.5256 1.3466
-19 2 5 4.9744 0.2334
-19 2 6 -7.3007 -0.3042
-19 2 7 -3.7447 -0.6242
-19 2 8 2.5038 1.9157
-19 2 9 1.8941 0.1870
-19 2 10 7.6104 1.2020
-19 2 11 -3.2604 -0.3416
-19 2 12 -2.4878 -0.6977
-19 2 13 0.1892 0.4353
-19 2 14 5.5137 1.7331
-19 2 15 -0.6565 -0.1092
-19 2 16 -2.2989 2.8307
-19 2 17 -0.4449 -0.2477
-19 2 18 -0.9657 -0.1663
-19 2 19 2.7874 0.7105
-19 2 20 -1.9144 0.3610
-19 2 21 2.6131 -0.6908
-19 2 22 4.9477 2.0600
-19 2 23 0.6877 0.5851
-19 2 24 -2.6686 1.2837
-19 2 25 0.6957 0.2434
-19 2 26 -0.4044 -0.0126
-19 2 27 -1.0385 -0.9381
-19 2 28 2.0441 0.0582
-19 2 29 0.1651 0.8859
-19 2 30 -0.3707 1.4367
-19 2 31 -1.3370 0.1156
-19 2 32 -0.4973 0.6994
-19 2 33 -0.4482 -0.6523
-19 2 34 1.1401 -0.4930
-19 2 35 2.1872 0.4385
-19 2 36 -1.2781 0.1318
-19 2 37 0.4395 0.1351
-19 3 1 15.6410 1.2031
-19 3 2 -9.1867 -1.4960
-19 3 3 -11.4931 0.2395
-19 3 4 4.2241 -2.4350
-19 3 5 12.1499 3.6872
-19 3 6 15.6231 3.1412
-19 3 7 -3.1380 3.3878
-19 3 8 -13.5359 0.9146
-19 3 9 3.2257 0.9261
-19 3 10 4.5397 -1.9658
-19 3 11 -0.0200 1.5144
-19 3 12 -2.0112 0.9455
-19 3 13 -4.6253 -0.3627
-19 3 14 3.2716 2.6146
-19 3 15 4.2911 1.6744
-19 3 16 -8.6274 -0.9063
-19 3 17 -0.8414 0.6493
-19 3 18 6.5769 -1.1142
-19 3 19 1.8090 -0.2203
-19 3 20 4.2680 1.2936
-19 3 21 -4.5626 0.7235
-19 3 22 -3.0223 0.4558
-19 3 23 1.8783 -0.6567
-19 3 24 0.8275 -0.6365
-19 3 25 -0.0835 0.6438
-19 3 26 0.0050 -0.0665
-19 3 27 -1.9050 0.2545
-19 3 28 -1.1844 0.6624
-19 3 29 -0.2425 -0.2559
-19 3 30 0.4198 -0.0817
-19 3 31 0.1360 0.2494
-19 3 32 3.0039 -0.3343
-19 3 33 0.9636 -0.1814
-19 3 34 -1.7041 0.5820
-19 3 35 -1.8684 0.4075
-19 3 36 -0.1771 -0.3309
-19 3 37 -0.6821 0.0041
-19 4 1 3.6613 0.7155
-19 4 2 -3.4380 0.9788
-19 4 3 -2.2852 0.6525
-19 4 4 -1.3938 -1.4055
-19 4 5 2.1244 1.6155
-19 4 6 1.6776 0.4090
-19 4 7 4.1320 -0.2908
-19 4 8 -2.5752 -0.0103
-19 4 9 -5.2713 0.1617
-19 4 10 5.3300 -1.5513
-19 4 11 -2.9739 0.5075
-19 4 12 -7.6230 -0.7137
-19 4 13 0.5710 0.4370
-19 4 14 4.3686 -0.0509
-19 4 15 8.0604 0.4580
-19 4 16 -3.7399 -0.6780
-19 4 17 -5.0724 -0.2173
-19 4 18 0.7068 -1.2721
-19 4 19 2.2438 0.4363
-19 4 20 -3.6436 -1.0216
-19 4 21 2.0413 0.3841
-19 4 22 0.1522 0.1628
-19 4 23 -2.3607 -0.5716
-19 4 24 0.9307 -0.4514
-19 4 25 -1.9553 0.2231
-19 4 26 -0.7640 -1.3757
-19 4 27 1.4263 0.1091
-19 4 28 1.6089 0.1168
-19 4 29 -0.3200 -0.0809
-19 4 30 -0.7311 0.1368
-19 4 31 -2.9824 -0.1964
-19 4 32 1.0634 -1.0475
-19 4 33 3.2379 -0.0707
-19 4 34 0.5593 0.0292
-19 4 35 -2.0724 0.0820
-19 4 36 -0.2587 0.0055
-19 4 37 -0.2967 -0.1251
-19 5 1 8.5596 0.3352
-19 5 2 9.5401 -1.4448
-19 5 3 -14.3809 1.0774
-19 5 4 1.7025 0.6590
-19 5 5 5.8555 1.3189
-19 5 6 3.7887 0.1535
-19 5 7 -1.9822 -1.0882
-19 5 8 -8.7478 0.3492
-19 5 9 6.5643 1.3631
-19 5 10 6.3603 -0.0890
-19 5 11 1.8209 0.3661
-19 5 12 -1.0149 -1.5252
-19 5 13 -4.7857 -1.5637
-19 5 14 2.8001 0.3797
-19 5 15 -2.2215 1.3210
-19 5 16 5.6459 0.2763
-19 5 17 -4.5049 0.5648
-19 5 18 -4.9369 -1.0053
-19 5 19 5.4592 -0.6147
-19 5 20 -1.0832 -0.2118
-19 5 21 -0.5261 -0.9640
-19 5 22 -2.5104 0.5192
-19 5 23 2.9183 0.3802
-19 5 24 -3.5076 0.4414
-19 5 25 -0.4694 0.6646
-19 5 26 2.0264 -0.8111
-19 5 27 -0.8760 -0.8543
-19 5 28 -0.5582 -0.2844
-19 5 29 2.1496 -0.0421
-19 5 30 1.5927 0.9931
-19 5 31 0.7388 0.4028
-19 5 32 0.9268 -0.1236
-19 5 33 -0.8480 -0.2654
-19 5 34 0.7179 -0.5420
-19 5 35 -0.9509 -0.3690
-19 5 36 -0.5003 0.2805
-19 6 1 0.8754 0.1580
-19 6 2 -0.3802 -0.4956
-19 6 3 0.7844 -0.4389
-19 6 4 -0.8947 -0.4800
-19 6 5 0.4502 0.2004
-19 6 6 -0.8585 -1.3764
-19 6 7 -0.7048 -0.2005
-19 6 8 4.8779 -0.0375
-19 6 9 -9.2069 -0.2388
-19 6 10 -7.9743 -0.9892
-19 6 11 10.2010 -0.0324
-19 6 12 1.4185 -1.4235
-19 6 13 -4.1093 -0.4271
-19 6 14 -0.6060 0.1713
-19 6 15 -1.3653 0.4300
-19 6 16 -0.8590 -0.5627
-19 6 17 0.3095 -0.0852
-19 6 18 2.9198 -1.1010
-19 6 19 -6.8607 -0.5557
-19 6 20 -0.3171 -0.7429
-19 6 21 1.7991 0.1476
-19 6 22 0.8616 0.4071
-19 6 23 0.7805 0.6066
-19 6 24 0.6138 -0.3664
-19 6 25 0.4913 -0.5001
-19 6 26 -1.1980 -1.1428
-19 6 27 2.2835 -0.3405
-19 6 28 -0.2966 0.3271
-19 6 29 2.0391 0.7084
-19 6 30 -1.9105 0.2982
-19 6 31 -2.0339 0.0407
-19 6 32 0.8908 -0.5924
-19 6 33 0.7293 -0.4332
-19 6 34 -0.6587 -0.6396
-19 6 35 -0.9369 -0.1268
-19 7 1 1.3781 -1.5979
-19 7 2 3.7154 -1.3110
-19 7 3 -2.9712 1.1176
-19 7 4 0.7206 0.2678
-19 7 5 0.6270 0.6131
-19 7 6 -2.8071 1.0400
-19 7 7 -0.1013 -0.8248
-19 7 8 -2.0877 -0.2577
-19 7 9 1.0514 -0.4072
-19 7 10 4.6543 -1.2925
-19 7 11 -0.8315 0.5117
-19 7 12 0.1581 0.2790
-19 7 13 -1.9857 0.3268
-19 7 14 -3.4756 0.5458
-19 7 15 6.6124 -1.2219
-19 7 16 -1.6002 -0.9481
-19 7 17 -5.1623 0.6014
-19 7 18 1.1430 0.5445
-19 7 19 -0.1606 0.3303
-19 7 20 5.3405 0.7205
-19 7 21 0.7238 -1.2458
-19 7 22 -2.2280 -0.8059
-19 7 23 -3.1971 -0.0329
-19 7 24 1.3726 0.3183
-19 7 25 1.7008 0.8556
-19 7 26 2.0947 0.0974
-19 7 27 1.5789 -0.5742
-19 7 28 -2.3513 -0.2770
-19 7 29 -1.2526 -1.1108
-19 7 30 -0.3827 0.1398
-19 7 31 1.2321 0.3345
-19 7 32 0.7243 0.1301
-19 7 33 1.8276 0.3287
-19 7 34 -0.4264 0.2714
-19 8 1 0.7388 -0.5758
-19 8 2 2.5057 0.6730
-19 8 3 2.8943 -0.5665
-19 8 4 -4.5732 0.1414
-19 8 5 2.8062 -0.2270
-19 8 6 6.3450 -0.7260
-19 8 7 -3.4638 -0.1487
-19 8 8 -0.3327 0.3268
-19 8 9 -2.3306 -0.5778
-19 8 10 3.0091 0.3403
-19 8 11 3.9809 0.1405
-19 8 12 -5.8741 -0.4913
-19 8 13 0.9249 0.0711
-19 8 14 1.5754 -0.0521
-19 8 15 -2.7361 -0.2562
-19 8 16 0.3485 0.4325
-19 8 17 2.3588 0.2002
-19 8 18 2.3499 -0.3285
-19 8 19 -0.1048 0.0891
-19 8 20 -1.7361 -0.4995
-19 8 21 1.6528 0.2430
-19 8 22 2.4993 0.3810
-19 8 23 0.5029 0.2778
-19 8 24 -0.4444 0.3079
-19 8 25 -1.9261 0.0970
-19 8 26 2.7298 -0.4388
-19 8 27 1.8497 0.1735
-19 8 28 0.0736 -0.2968
-19 8 29 -1.2376 0.2700
-19 8 30 0.7882 0.5817
-19 8 31 1.7332 0.1919
-19 8 32 -2.3243 0.2035
-19 8 33 -1.5143 0.2606
-19 9 1 -1.1552 -0.3537
-19 9 2 2.3699 -0.3960
-19 9 3 1.8578 1.0054
-19 9 4 -4.3813 0.1467
-19 9 5 1.8017 0.0550
-19 9 6 3.4997 0.7524
-19 9 7 1.8462 -0.0458
-19 9 8 -0.4815 0.4225
-19 9 9 -0.5479 -0.2099
-19 9 10 -2.4935 -0.9370
-19 9 11 0.3812 0.1718
-19 9 12 -0.0492 0.0667
-19 9 13 0.8309 0.0722
-19 9 14 2.0265 1.2230
-19 9 15 2.7442 0.2598
-19 9 16 -2.6133 -0.4875
-19 9 17 0.6702 0.0330
-19 9 18 0.6284 -0.3829
-19 9 19 1.1615 -0.1510
-19 9 20 1.4562 0.3436
-19 9 21 -1.0629 0.3117
-19 9 22 -3.2810 0.4464
-19 9 23 -1.3546 0.0898
-19 9 24 0.7980 -0.6775
-19 9 25 0.5933 -0.4357
-19 9 26 -0.5230 -0.0005
-19 9 27 0.7141 -0.1283
-19 9 28 -0.0216 0.8361
-19 9 29 0.4656 -0.1041
-19 9 30 0.3670 -0.3364
-19 9 31 -2.7097 -0.1988
-19 9 33 1.3977 0.8216
-19 10 1 5.0643 -0.3319
-19 10 2 -0.4025 0.8997
-19 10 3 -1.4466 -0.2667
-19 10 4 1.7015 -0.1344
-19 10 5 -3.8018 0.2256
-19 10 6 1.5992 -0.2924
-19 10 7 -0.2665 -0.3584
-19 10 8 0.7341 0.3710
-19 10 9 0.1403 -0.5435
-19 10 10 0.7513 0.4015
-19 10 11 -3.8472 0.5482
-19 10 12 -0.8704 -0.6423
-19 10 13 2.3968 0.2022
-19 10 14 -1.6514 -0.0250
-19 10 15 1.0337 -0.4962
-19 10 16 2.2153 0.2532
-19 10 17 -2.1671 0.0730
-19 10 18 -2.4992 -0.4905
-19 10 19 1.1049 0.3767
-19 10 20 0.3161 -0.3587
-19 10 21 1.1722 -0.0076
-19 10 22 -1.6999 0.3891
-19 10 23 0.5153 -0.0636
-19 10 24 -0.7395 -0.0150
-19 10 25 1.2059 0.3262
-19 10 26 2.1102 -0.5516
-19 10 27 -0.6280 0.3932
-19 10 28 -0.4898 -0.0033
-19 10 29 0.5342 0.0753
-19 11 1 -1.8173 -0.4378
-19 11 2 -4.0895 -0.2478
-19 11 3 2.6213 0.3551
-19 11 4 -0.0114 0.0108
-19 11 5 -2.0959 0.0235
-19 11 6 -1.7073 0.5862
-19 11 7 1.9877 -0.5820
-19 11 8 2.5775 -0.3344
-19 11 9 -2.9756 -0.3076
-19 11 10 2.4942 -0.5316
-19 11 11 -0.0538 0.3104
-19 11 12 -0.6371 0.4175
-19 11 13 -1.1822 0.2273
-19 11 14 1.7938 0.5012
-19 11 15 0.4048 -0.6256
-19 11 16 2.7931 -0.1724
-19 11 17 -0.4488 0.4335
-19 11 18 -3.7031 0.0459
-19 11 19 -1.5931 0.1639
-19 11 20 3.8531 0.1899
-19 11 21 -0.1381 -0.6535
-19 11 22 0.1827 -0.0926
-19 11 23 1.8718 0.2876
-19 11 24 -0.4710 0.1984
-19 11 25 0.6285 0.1895
-19 11 26 -0.5761 0.0792
-19 11 27 -2.4419 -0.6933
-19 11 28 0.9880 -0.4362
-19 11 29 0.1238 0.2866
-19 11 30 -1.0588 0.9765
-19 12 1 0.2711 -0.1484
-19 12 2 1.5347 0.3702
-19 12 3 2.6208 -0.4895
-19 12 4 -0.1556 -0.4090
-19 12 5 1.3131 0.0989
-19 12 6 1.2701 -0.5388
-19 12 7 0.6417 -0.2998
-19 12 8 0.0253 0.5400
-19 12 9 -0.6936 -0.6175
-19 12 10 -0.0500 0.1479
-19 12 11 0.7142 0.1560
-19 12 12 0.5457 -0.6730
-19 12 13 -0.7955 -0.2489
-19 12 14 -0.1422 0.0523
-19 12 15 1.7283 -0.4391
-19 12 16 -1.2939 0.3011
-19 12 17 -1.4488 0.0964
-19 12 18 -2.0328 -0.5825
-19 12 19 1.0085 -0.0132
-19 12 20 4.2045 -0.0465
-19 12 21 -2.5315 -0.0130
-19 12 22 -2.2800 0.3244
-19 12 23 -0.6579 -0.0581
-19 12 24 -0.0249 0.0956
-19 12 25 -0.1240 0.5554
-19 12 26 -0.0771 -0.2524
-19 12 27 1.4115 -0.5910
-19 12 28 0.3205 0.1064
-19 13 1 0.8229 -0.3428
-19 13 2 -1.4037 -0.1352
-19 13 3 -3.1528 0.3316
-19 13 4 -1.2617 -0.4216
-19 13 5 0.8031 -0.1595
-19 13 6 0.5695 0.6838
-19 13 7 1.5905 -0.4515
-19 13 8 -2.3921 -0.0406
-19 13 9 0.5797 -0.1628
-19 13 10 -0.6149 -0.4192
-19 13 11 -3.4672 0.3488
-19 13 12 1.9668 0.5686
-19 13 13 -0.5453 -0.0306
-19 13 14 -2.2374 0.6162
-19 13 15 1.7457 -0.1714
-19 13 16 2.1846 -0.1393
-19 13 17 1.2796 -0.0178
-19 13 18 0.1058 -0.3052
-19 13 19 -2.7976 0.3762
-19 13 20 -0.3916 0.7806
-19 13 21 0.1298 0.2919
-19 13 22 1.4812 0.5198
-19 13 23 0.8144 -0.1769
-19 13 24 -3.0434 -1.0668
-19 13 25 -0.9042 -0.1296
-19 14 1 -0.7029 -0.5084
-19 14 2 -1.0823 0.4595
-19 14 3 0.1336 -0.3223
-19 14 4 3.1638 -0.1939
-19 14 5 0.3208 -0.0863
-19 14 6 -1.9723 -0.2938
-19 14 7 2.6673 -0.1010
-19 14 8 -0.5308 0.5421
-19 14 9 0.5573 -0.3323
-19 14 10 0.1803 0.4844
-19 14 11 0.2143 -0.0002
-19 14 12 -1.0324 -0.3814
-19 14 13 -1.2269 -0.0163
-19 14 14 0.8534 -0.0092
-19 14 15 0.1932 -0.4361
-19 14 16 -1.9510 0.7878
-19 14 17 0.7873 -0.0558
-19 14 18 0.5902 -0.1195
-19 14 19 -0.8999 0.3781
-19 14 20 -1.3574 0.1281
-19 14 21 -0.5327 -0.5688
-19 15 1 4.4372 -0.1106
-19 15 2 4.3492 -0.2157
-19 15 3 -2.8443 0.1719
-19 15 4 -2.4001 -0.3774
-19 15 5 2.0731 0.1479
-19 15 6 -0.2858 0.1135
-19 15 7 -1.2690 -0.0338
-19 15 8 3.1887 0.1601
-19 15 9 0.0979 0.2344
-19 15 10 -0.4756 0.1247
-19 15 11 -2.3219 0.5548
-19 15 12 0.5095 0.4031
-19 15 13 0.7900 0.3217
-19 15 14 2.7367 0.1786
-19 15 15 -1.1671 -0.2351
-19 15 17 -0.6960 -0.1043
-19 15 18 7.0531 0.1170
-19 15 19 0.1992 0.5897
-19 16 1 0.1852 -0.0220
-19 16 2 1.4040 0.5080
-19 16 3 1.5535 -0.2015
-19 16 4 -3.9320 -0.4793
-19 16 5 -1.2292 0.4172
-19 16 6 -0.2432 -0.5023
-19 16 7 0.2615 0.1656
-19 16 8 -2.3726 0.5912
-19 16 9 -0.0083 -0.3663
-19 16 10 0.2211 0.3008
-19 16 11 -0.1671 0.0443
-18 0 2 -7.1667 -3.2851
-18 0 4 -3.1467 -3.9118
-18 0 6 21.9248 11.3136
-18 0 8 -2.1110 6.7687
-18 0 10 -12.7955 -14.7442
-18 0 12 5.3559 1.6984
-18 0 14 -5.9379 9.6372
-18 0 16 -3.3186 -5.4236
-18 0 18 4.4338 -5.6175
-18 0 20 4.4572 2.2059
-18 0 22 -3.2582 2.6493
-18 0 24 2.0471 -3.7724
-18 0 26 0.2416 -3.0462
-18 0 28 -0.3038 2.3148
-18 0 30 -0.4634 -0.8276
-18 0 32 -0.3562 -2.0238
-18 0 34 -2.2348 0.2006
-18 0 36 1.6622 0.0581
-18 0 38 1.2622 -0.5399
-18 1 1 -2.8160 -2.5005
-18 1 2 8.6782 -0.8981
-18 1 3 -13.0388 -1.7842
-18 1 4 -5.0409 -0.0970
-18 1 5 5.5287 -0.7525
-18 1 6 1.6683 2.6089
-18 1 7 15.2882 -0.1143
-18 1 8 -2.5277 0.4765
-18 1 9 -3.2136 -0.9119
-18 1 10 -0.5657 -1.0229
-18 1 11 -3.4074 -0.5214
-18 1 12 -0.6071 1.2108
-18 1 13 -3.4073 -0.0624
-18 1 14 3.6611 0.0527
-18 1 15 2.0621 -0.6263
-18 1 16 0.8083 0.8014
-18 1 17 -0.5804 -0.7514
-18 1 18 4.6718 -0.2443
-18 1 19 3.8693 0.6190
-18 1 20 -3.2301 -0.7453
-18 1 21 -3.8156 -0.4450
-18 1 22 2.5650 1.6165
-18 1 23 2.5945 -1.4685
-18 1 24 -1.3226 -0.6200
-18 1 25 -2.1801 0.6559
-18 1 26 0.6078 -0.2537
-18 1 27 1.8708 0.2832
-18 1 28 -1.5959 0.6051
-18 1 29 -3.6629 -1.4082
-18 1 30 0.1051 -0.4072
-18 1 31 3.8393 0.0057
-18 1 32 0.0507 0.3991
-18 1 33 -1.2693 0.4895
-18 1 34 2.1274 -0.1952
-18 1 35 -0.0754 -0.5337
-18 1 36 -1.1677 0.0411
-18 1 37 0.0833 -0.9771
-18 1 38 1.1031 -0.0037
-18 2 1 -7.7064 -1.2890
-18 2 2 3.4771 2.7911
-18 2 3 18.4414 3.8241
-18 2 4 -3.0633 -2.5133
-18 2 5 -8.0697 -1.3845
-18 2 6 2.5586 2.1143
-18 2 7 -6.7887 1.6946
-18 2 8 1.8476 1.2728
-18 2 9 5.4094 0.8318
-18 2 10 -0.0239 -2.8193
-18 2 11 3.8447 -0.5308
-18 2 12 2.7784 -0.4429
-18 2 13 -2.8110 0.6373
-18 2 14 -1.9102 3.5176
-18 2 15 2.2356 -0.7001
-18 2 16 0.2139 -1.2362
-18 2 17 1.9206 1.1466
-18 2 18 -3.3256 -2.4486
-18 2 19 0.4675 -0.7304
-18 2 20 2.2747 0.2101
-18 2 21 -2.3456 0.3973
-18 2 22 0.9352 1.4049
-18 2 23 -1.4619 0.6907
-18 2 24 -1.9968 -0.7849
-18 2 25 -0.8892 -1.0683
-18 2 26 0.7427 -2.2377
-18 2 27 -1.1757 0.8317
-18 2 28 -1.0963 0.7067
-18 2 29 2.4531 0.3786
-18 2 30 -0.5040 0.6587
-18 2 31 -0.1718 -0.3884
-18 2 32 1.4533 -1.3789
-18 2 33 0.1617 -0.0668
-18 2 34 -1.3683 -0.4933
-18 2 35 -1.3606 0.3063
-18 2 36 -0.0411 0.2543
-18 2 37 0.0037 0.3307
-18 3 1 0.9030 -0.7476
-18 3 2 1.6431 1.8790
-18 3 3 0.3810 -3.1017
-18 3 4 -0.3587 -1.4209
-18 3 5 5.6932 -0.1756
-18 3 6 0.7149 0.6408
-18 3 7 -3.8771 -3.1182
-18 3 8 -6.3835 1.6100
-18 3 9 -6.1480 -1.7350
-18 3 10 1.6264 -0.7217
-18 3 11 -5.3666 -2.0391
-18 3 12 1.0468 -0.4724
-18 3 13 2.3160 -2.6441
-18 3 14 -2.3039 1.2669
-18 3 15 0.9999 -1.4005
-18 3 16 2.2665 -0.1844
-18 3 17 2.0314 -1.3419
-18 3 18 -3.7103 -0.7620
-18 3 19 -3.1872 -2.3269
-18 3 20 0.0761 0.0583
-18 3 21 0.7743 -0.6263
-18 3 22 -1.3385 0.3122
-18 3 23 3.0613 -1.0220
-18 3 24 0.3869 0.0871
-18 3 25 -1.2321 -1.0703
-18 3 26 0.7220 -0.6769
-18 3 27 0.0988 -0.5169
-18 3 28 0.5912 0.2573
-18 3 29 -0.2125 -0.9256
-18 3 30 0.1900 0.3175
-18 3 31 1.2182 -0.1954
-18 3 32 -1.0462 -0.6764
-18 3 33 -1.0756 -0.6283
-18 3 34 -2.6249 0.1532
-18 3 35 2.2152 -0.7144
-18 3 36 1.2742 -0.0147
-18 3 37 0.0529 0.2534
-18 4 1 2.6048 -2.2799
-18 4 2 -5.7578 -2.8718
-18 4 3 4.8513 0.4017
-18 4 4 6.7426 -1.0750
-18 4 5 -10.6182 -0.3347
-18 4 6 -3.7537 1.0133
-18 4 7 5.1983 -1.3244
-18 4 8 6.6586 -0.5371
-18 4 9 1.3020 -1.2849
-18 4 10 -3.8453 -1.8398
-18 4 11 1.7041 0.4245
-18 4 12 -1.3792 2.5588
-18 4 13 2.2122 0.0613
-18 4 14 -0.1688 0.2561
-18 4 15 0.2503 -1.1940
-18 4 16 -1.0427 -0.7295
-18 4 17 -5.2989 0.8380
-18 4 18 1.9491 -0.0143
-18 4 19 -2.2344 0.5035
-18 4 20 3.9843 0.9151
-18 4 21 2.5516 -0.9271
-18 4 22 -1.7278 1.0561
-18 4 23 -3.6193 -0.1303
-18 4 24 0.1065 -0.7707
-18 4 25 5.0869 0.3448
-18 4 26 1.5581 0.0725
-18 4 27 -1.1618 0.4553
-18 4 28 -0.9195 0.6300
-18 4 29 -1.0951 -0.6397
-18 4 30 -0.9932 -0.0355
-18 4 31 2.0812 -0.1074
-18 4 32 -1.5025 0.0562
-18 4 33 0.5637 0.7537
-18 4 34 2.1987 0.1114
-18 4 35 -0.0387 -0.4638
-18 4 36 -1.0862 -0.2315
-18 4 37 0.7351 -0.0981
-18 5 1 2.0295 -1.0477
-18 5 2 7.5743 -0.1657
-18 5 3 0.3581 -1.0776
-18 5 4 -7.5217 -0.9916
-18 5 5 1.7191 -0.2006
-18 5 6 1.5297 -0.9158
-18 5 7 0.0369 -0.3693
-18 5 8 -6.0326 0.6343
-18 5 9 -8.3491 -0.9843
-18 5 10 13.0170 0.0474
-18 5 11 3.7208 -0.2031
-18 5 12 -12.4193 -0.7694
-18 5 13 0.1756 -0.4476
-18 5 14 2.2774 0.0669
-18 5 15 2.3050 -0.6366
-18 5 16 -0.5833 0.4519
-18 5 17 4.5626 0.0210
-18 5 18 -2.9276 -0.3109
-18 5 19 -1.8041 0.0876
-18 5 20 0.3132 -0.1666
-18 5 21 -1.1153 -0.3217
-18 5 22 4.2489 0.1479
-18 5 23 0.7507 -0.2359
-18 5 24 0.8729 0.3639
-18 5 25 -3.1432 0.3927
-18 5 26 0.8518 0.2652
-18 5 27 0.1569 0.0303
-18 5 28 1.6877 -0.6929
-18 5 29 -0.7582 -0.3622
-18 5 30 -1.9707 0.3458
-18 5 31 -1.1005 0.1066
-18 5 32 -1.4701 0.7427
-18 5 33 -1.3031 0.1939
-18 5 34 0.8740 -0.4701
-18 5 35 0.4654 -0.4918
-18 5 36 -0.6203 -0.3116
-18 6 1 -3.1031 0.4621
-18 6 2 -0.0845 -0.4536
-18 6 3 -2.3230 -0.5192
-18 6 4 -2.7474 -2.6479
-18 6 5 -5.3280 -0.1326
-18 6 6 -0.5500 2.1751
-18 6 7 5.1563 0.4627
-18 6 8 -4.5353 0.5821
-18 6 9 0.8024 0.2619
-18 6 10 2.3162 -1.4665
-18 6 11 0.4354 -0.4400
-18 6 12 5.0593 0.6213
-18 6 13 -2.0800 1.1055
-18 6 14 5.1397 1.4123
-18 6 15 -3.5641 0.5634
-18 6 16 -6.1077 -0.2595
-18 6 17 10.1611 -0.4543
-18 6 18 -0.1149 -1.0912
-18 6 19 -0.9012 -0.2487
-18 6 20 0.4421 2.0743
-18 6 21 1.5819 0.7011
-18 6 22 -1.3476 0.8622
-18 6 23 0.6832 -0.2267
-18 6 24 2.0629 -1.7631
-18 6 25 -1.6424 -0.6391
-18 6 26 -0.7864 0.2205
-18 6 27 -0.3330 1.0051
-18 6 28 0.4537 1.2075
-18 6 29 -2.6915 -0.1039
-18 6 30 -0.9070 -0.1233
-18 6 31 0.8374 -0.6521
-18 6 32 4.0597 -0.6407
-18 6 33 0.5647 0.2011
-18 6 34 -1.5102 0.3333
-18 6 35 0.6922 0.6850
-18 6 36 0.4700 0.3247
-18 7 1 3.4161 -0.1724
-18 7 2 4.1442 -0.2837
-18 7 3 1.1154 -0.2260
-18 7 4 -1.3340 -0.9920
-18 7 5 2.8774 1.6289
-18 7 6 -2.7089 0.0598
-18 7 7 1.0596 0.2020
-18 7 8 3.8340 0.7704
-18 7 9 -0.5344 -0.1547
-18 7 10 0.7507 -0.6870
-18 7 11 -1.3276 0.6904
-18 7 12 -0.6916 -0.3846
-18 7 13 0.9421 0.5806
-18 7 14 -0.8319 0.6374
-18 7 15 2.7813 -0.3195
-18 7 16 2.0267 0.1965
-18 7 17 -4.2553 -0.0064
-18 7 18 2.0586 -0.3586
-18 7 19 2.1057 1.1127
-18 7 20 -3.1243 0.2574
-18 7 21 0.8956 -0.0265
-18 7 22 -2.2807 0.1648
-18 7 23 -0.6669 -0.3012
-18 7 24 0.9835 -0.1009
-18 7 25 2.7791 0.5719
-18 7 26 -0.5978 0.0416
-18 7 27 -0.6750 0.7933
-18 7 28 -1.0334 0.0105
-18 7 29 0.8462 -0.1631
-18 7 30 1.0020 0.0029
-18 7 31 -2.9858 -0.2933
-18 7 32 -1.3849 -0.0948
-18 7 33 -0.0515 0.8310
-18 7 34 1.7399 0.5746
-18 7 35 0.5994 0.1109
-18 8 1 -7.3197 0.4528
-18 8 2 2.9642 -0.7416
-18 8 3 1.4695 0.3957
-18 8 4 -1.0976 -1.2931
-18 8 5 -3.4035 0.1836
-18 8 6 0.9627 0.3860
-18 8 7 2.2942 -0.0557
-18 8 8 -1.6964 0.6743
-18 8 9 -2.9087 0.6570
-18 8 10 -2.4601 -0.2899
-18 8 11 3.3974 0.8480
-18 8 12 1.7728 -0.3359
-18 8 13 1.0207 -0.9940
-18 8 14 2.2281 0.4825
-18 8 15 -6.1753 0.5786
-18 8 16 0.2813 0.3726
-18 8 17 3.2394 0.4383
-18 8 18 -0.9957 -0.4514
-18 8 19 -2.9548 -0.6564
-18 8 20 -1.5733 -0.0617
-18 8 21 1.0513 0.1120
-18 8 22 1.4106 0.7139
-18 8 23 -1.1931 0.4909
-18 8 24 -2.6372 -0.3396
-18 8 25 1.0186 -0.1103
-18 8 26 -0.9645 -0.5182
-18 8 27 0.4729 -0.6673
-18 8 28 -0.7256 0.7652
-18 8 29 -1.4473 0.2054
-18 8 30 -1.6893 0.6745
-18 8 31 0.0922 -0.2940
-18 8 32 1.2553 -0.4229
-18 8 33 -0.7483 -0.3527
-18 9 1 -1.5764 -0.2317
-18 9 2 -3.9535 -0.1630
-18 9 3 3.4147 -0.1520
-18 9 4 0.8963 -0.5228
-18 9 5 -2.5989 0.6733
-18 9 6 1.7298 0.2044
-18 9 7 -0.9413 0.0391
-18 9 8 2.1102 0.5288
-18 9 9 -1.3450 -0.4855
-18 9 10 -4.0885 -0.5570
-18 9 11 2.6250 0.1685
-18 9 12 2.3808 -0.6167
-18 9 13 -2.4367 0.1425
-18 9 14 -0.2356 0.5607
-18 9 15 0.9059 -0.1920
-18 9 16 0.6668 -0.0513
-18 9 17 -4.2903 0.0093
-18 9 18 1.5734 -0.5835
-18 9 19 -0.2526 -0.0374
-18 9 20 -1.0626 0.1655
-18 9 21 -0.8839 0.0473
-18 9 22 -0.1257 0.1486
-18 9 23 0.6437 -0.1790
-18 9 24 2.2071 -0.1608
-18 9 25 -1.3186 -0.0493
-18 9 26 -1.9201 -0.0535
-18 9 27 1.1727 0.1860
-18 9 28 2.1324 0.0871
-18 9 29 1.9065 0.0494
-18 9 30 -1.7604 -0.1422
-18 9 31 -1.8878 -0.3768
-18 9 32 1.3056 0.1369
-18 10 1 -2.7266 -0.3892
-18 10 2 -7.0597 -1.2145
-18 10 3 1.3687 -0.0224
-18 10 4 4.2149 -1.1879
-18 10 5 -0.5984 0.1744
-18 10 6 -4.7646 0.8244
-18 10 7 0.2520 -0.2727
-18 10 8 1.3185 0.1326
-18 10 9 6.4357 0.6422
-18 10 10 -4.2565 -1.0519
-18 10 11 -4.7373 0.1959
-18 10 12 1.6309 -0.0668
-18 10 13 5.3024 -0.1593
-18 10 14 0.2145 0.7719
-18 10 15 -2.5535 0.0601
-18 10 16 -1.7229 -0.4256
-18 10 17 -1.0456 -0.1329
-18 10 18 0.7139 -0.4789
-18 10 19 2.1815 0.3430
-18 10 20 1.5279 0.8353
-18 10 21 0.3907 -0.1860
-18 10 22 1.3458 0.0368
-18 10 23 -2.7989 -0.2359
-18 10 24 -0.7370 -0.5076
-18 10 25 -0.3690 0.1554
-18 10 26 -1.6876 0.6134
-18 10 27 1.8536 -0.0466
-18 10 28 0.9026 0.4246
-18 10 29 -3.2875 -0.3322
-18 10 30 0.6028 -0.4490
-18 11 1 -1.4591 -0.4536
-18 11 2 -0.0255 -0.1088
-18 11 3 2.0990 -0.0671
-18 11 4 3.8339 -0.0798
-18 11 5 -3.5340 0.6271
-18 11 6 -2.8629 -0.3119
-18 11 7 2.0517 0.0786
-18 11 8 4.1361 0.3223
-18 11 9 -3.1250 -0.5606
-18 11 10 -3.4010 -0.0549
-18 11 11 4.8578 0.1449
-18 11 12 -1.8584 -0.7382
-18 11 13 -2.0749 0.5919
-18 11 14 0.7347 0.3157
-18 11 15 -1.0263 -0.1584
-18 11 16 -1.9932 0.1659
-18 11 17 2.4624 -0.1767
-18 11 18 0.7187 -0.4929
-18 11 19 0.1559 0.4516
-18 11 20 -4.9871 -0.2706
-18 11 21 1.2584 -0.1266
-18 11 22 0.6918 0.0397
-18 11 23 -1.2802 -0.1173
-18 11 24 0.7256 -0.2141
-18 11 25 0.0050 0.2149
-18 11 26 -0.9141 -0.1674
-18 11 27 -0.7345 0.0684
-18 11 28 1.0449 -0.3573
-18 11 29 0.5892 0.1548
-18 11 30 -0.4446 -0.1064
-18 12 1 4.1009 -0.2100
-18 12 2 -0.3271 -0.3439
-18 12 3 -2.4974 0.1151
-18 12 4 0.5913 -0.6655
-18 12 5 -1.4497 0.2273
-18 12 6 1.7649 0.7937
-18 12 7 -1.8318 0.0180
-18 12 8 -1.7766 0.3229
-18 12 9 -0.3240 0.5061
-18 12 10 -1.0296 -0.7568
-18 12 11 1.6967 0.0971
-18 12 12 -1.2681 -0.2406
-18 12 13 -1.9039 -0.2261
-18 12 14 3.0363 0.6698
-18 12 15 0.0253 0.2205
-18 12 16 -1.0789 0.1575
-18 12 18 -0.1927 -0.3466
-18 12 19 -2.5799 -0.2018
-18 12 20 0.0591 0.1440
-18 12 21 3.9235 0.0448
-18 12 22 -1.3777 0.8021
-18 12 23 -4.5683 0.3590
-18 12 24 1.5993 -0.2540
-18 12 25 4.7678 -0.1309
-18 12 26 0.3740 -0.6444
-18 12 27 -0.8866 -0.2974
-18 12 28 -0.0184 0.8202
-18 13 1 0.3040 -0.7217
-18 13 2 -2.2797 0.2037
-18 13 3 -0.8301 0.3579
-18 13 4 4.4576 -0.1219
-18 13 5 -1.6132 0.6817
-18 13 6 0.2966 0.1021
-18 13 7 -2.4899 0.0568
-18 13 8 0.3965 0.2978
-18 13 9 1.0266 -0.2551
-18 13 10 0.9486 -0.2266
-18 13 11 0.1741 0.1247
-18 13 12 -1.7935 -0.2085
-18 13 13 1.3553 0.6358
-18 13 14 -0.6318 0.1759
-18 13 15 0.5281 -0.3684
-18 13 16 3.3422 0.3576
-18 13 17 -1.7954 -0.1077
-18 13 18 -1.6609 -0.6780
-18 13 19 0.7283 0.3777
-18 13 20 0.4299 -0.3507
-18 13 21 0.6988 -0.0109
-18 13 22 1.8336 0.1428
-18 13 23 0.4654 -0.7247
-18 13 24 -3.2067 -0.9226
-18 13 25 0.3486 0.4983
-18 14 1 0.3106 -0.2367
-18 14 2 -1.9750 -0.2574
-18 14 3 -0.0484 -0.0048
-18 14 4 2.4706 -0.1000
-18 14 5 -1.2113 0.2666
-18 14 6 -6.7927 0.5432
-18 14 7 2.5459 0.0949
-18 14 8 4.2220 0.2903
-18 14 9 -1.6642 -0.1023
-18 14 10 1.3647 -0.7346
-18 14 11 -1.4364 0.1621
-18 14 12 -1.1656 0.1044
-18 14 13 -0.1605 0.1444
-18 14 14 -0.8354 0.1131
-18 14 15 -3.2567 -0.2202
-18 14 16 3.6396 -0.4103
-18 14 17 4.1693 0.6421
-18 14 18 -2.3097 -0.3933
-18 14 19 -1.0886 -0.0107
-18 14 20 1.8085 -0.1655
-18 14 21 2.0166 0.0839
-18 15 1 0.3289 -0.3625
-18 15 2 -0.1811 0.6520
-18 15 3 -3.6056 -0.2335
-18 15 4 -0.9292 -0.1254
-18 15 5 2.6560 0.3921
-18 15 6 -1.3069 0.0152
-18 15 7 -0.9750 -0.1614
-18 15 8 0.0736 0.3110
-18 15 9 -0.3354 -0.1109
-18 15 10 0.5829 -0.0801
-18 15 11 3.1828 -0.0755
-18 15 12 0.8035 -0.2851
-18 15 13 -1.4286 0.0913
-18 15 14 -3.3126 0.4006
-18 15 15 1.5560 -0.5036
-18 15 16 3.7799 0.3255
-18 15 20 2.0725 -0.2925
-18 16 1 -2.8752 -0.4119
-18 16 2 0.2622 -0.3189
-18 16 3 0.9058 0.0037
-18 16 4 1.2942 0.0177
-18 16 5 0.6758 0.0351
-18 16 6 -0.2764 -0.0560
-18 16 7 -2.7775 -0.2787
-18 16 8 2.6746 -0.1268
-18 16 9 0.6744 -0.5483
-18 16 10 -0.3865 -0.3267
-18 16 11 1.0359 0.1130
-18 16 12 3.3330 0.6641
-18 17 4 1.5368 0.7178
-18 17 5 2.9573 0.3580
-18 17 6 -1.5484 -0.3147
-18 17 7 -1.7526 -0.8541
-18 17 8 0.1822 0.6596
-17 0 2 2.7369 -5.8849
-17 0 4 27.6834 -5.1015
-17 0 6 4.2403 0.7639
-17 0 8 -11.8990 1.9665
-17 0 10 -11.1184 -5.9583
-17 0 12 -0.6257 -4.7435
-17 0 14 2.8962 4.0627
-17 0 16 6.1354 -0.6764
-17 0 18 -0.1908 -4.9610
-17 0 20 -4.1425 -0.8810
-17 0 22 1.3320 2.7828
-17 0 24 0.3923 -0.6963
-17 0 26 -2.6164 -3.7846
-17 0 28 0.6616 1.5218
-17 0 30 3.6887 1.8870
-17 0 32 -3.4443 -2.4551
-17 0 34 0.6162 -0.1879
-17 0 36 1.6304 0.9131
-17 0 38 -1.6546 -0.5763
-17 1 1 7.7706 -7.8280
-17 1 2 -4.9773 -6.1515
-17 1 3 -9.0359 -0.8440
-17 1 4 -0.1083 2.3382
-17 1 5 3.6199 1.3287
-17 1 6 -8.9008 1.6021
-17 1 7 -1.9727 -1.6210
-17 1 8 12.7510 -4.3050
-17 1 9 9.6136 3.7727
-17 1 10 -2.7410 -0.1590
-17 1 11 -7.7695 1.2423
-17 1 12 -2.2002 -1.0306
-17 1 13 3.1455 -0.6112
-17 1 14 9.3247 1.1483
-17 1 15 -2.4742 -0.1932
-17 1 16 -10.2734 0.0843
-17 1 17 -3.2770 2.6730
-17 1 18 1.3020 -2.8135
-17 1 19 3.2065 1.0546
-17 1 20 -1.8861 1.5981
-17 1 21 -1.8595 -1.9000
-17 1 22 1.7831 -0.1270
-17 1 23 0.7415 1.1702
-17 1 24 -4.1374 -0.4373
-17 1 25 -1.0084 1.9724
-17 1 26 1.6886 0.0432
-17 1 27 -0.2504 -0.8072
-17 1 28 2.3058 -0.6922
-17 1 29 -0.6218 -0.3852
-17 1 30 -1.8969 0.8930
-17 1 31 2.9602 1.0182
-17 1 32 -0.1644 -0.3531
-17 1 33 -2.3472 0.5353
-17 1 34 1.8001 -0.3537
-17 1 35 0.6823 -0.5798
-17 1 36 -2.0431 0.4270
-17 1 37 -1.5658 -0.0753
-17 1 38 0.8016 -0.3983
-17 2 1 -3.4306 -0.8411
-17 2 2 7.6004 -2.0880
-17 2 3 2.2844 1.1565
-17 2 4 -5.7618 -1.3298
-17 2 5 -3.9519 0.5971
-17 2 6 -10.4020 -2.8830
-17 2 7 -3.6292 -0.9475
-17 2 8 -2.0267 0.1136
-17 2 9 7.1644 -0.4568
-17 2 10 4.3504 -1.7519
-17 2 11 -6.3336 -0.3300
-17 2 12 -0.5338 -3.0069
-17 2 13 -2.6665 -0.0984
-17 2 14 3.3660 0.1396
-17 2 15 1.4278 -1.0550
-17 2 16 -1.6035 -0.3286
-17 2 17 -1.8561 0.5610
-17 2 18 1.5903 -1.8967
-17 2 19 -0.4990 -0.7016
-17 2 20 -1.4582 -0.8680
-17 2 21 1.5641 -0.6595
-17 2 22 1.4565 0.3013
-17 2 23 0.7041 0.9371
-17 2 24 -2.4163 0.3835
-17 2 25 0.4107 -1.0362
-17 2 26 0.3621 -1.3069
-17 2 27 1.4544 -0.2427
-17 2 28 -0.0487 -0.4850
-17 2 29 -0.6324 0.5018
-17 2 30 0.1389 1.0536
-17 2 31 -1.9720 -0.4200
-17 2 32 1.7711 0.0054
-17 2 33 -2.2227 -0.3797
-17 2 34 -0.3843 -0.7445
-17 2 35 2.9826 0.0809
-17 2 36 -0.0227 0.0846
-17 2 37 0.2479 0.0382
-17 3 1 22.8487 -2.9994
-17 3 2 -16.9374 -4.4616
-17 3 3 -14.6280 0.0924
-17 3 4 5.9268 -2.6412
-17 3 5 9.3405 0.5091
-17 3 6 8.1722 2.7617
-17 3 7 -12.4029 2.0581
-17 3 8 -11.7019 -0.3615
-17 3 9 6.5652 2.0335
-17 3 10 9.9021 -3.0831
-17 3 11 -0.6934 0.1914
-17 3 12 -5.4535 1.0482
-17 3 13 1.4233 0.8660
-17 3 14 6.7693 1.9551
-17 3 15 4.5410 2.8951
-17 3 16 -10.1385 -2.1450
-17 3 17 -5.2102 0.5346
-17 3 18 5.9186 -0.9904
-17 3 19 4.4307 1.8744
-17 3 20 1.0800 1.0118
-17 3 21 -4.1000 0.8130
-17 3 22 1.1039 0.3208
-17 3 23 2.5664 0.8648
-17 3 24 1.1076 -0.9904
-17 3 25 -0.9484 1.6689
-17 3 26 0.0333 -0.2633
-17 3 27 -0.4681 0.4822
-17 3 28 -1.4989 0.6744
-17 3 29 -1.6950 0.9575
-17 3 30 0.3124 -0.3731
-17 3 31 1.0914 0.5280
-17 3 32 1.5195 -0.3217
-17 3 33 2.2799 0.5256
-17 3 34 0.5390 0.5164
-17 3 35 -1.5759 1.0522
-17 3 36 -0.1283 -0.2789
-17 3 37 -0.5899 -0.1043
-17 4 1 5.4948 -1.0119
-17 4 2 0.7967 0.3585
-17 4 3 -7.9978 1.0227
-17 4 4 0.7557 -0.4500
-17 4 5 5.0562 0.1015
-17 4 6 -1.4546 1.8711
-17 4 7 3.4317 -0.1233
-17 4 8 2.0145 0.7218
-17 4 9 1.0295 -0.4073
-17 4 10 6.4075 0.4145
-17 4 11 -4.7699 0.0355
-17 4 12 -3.3757 0.4207
-17 4 13 -1.7423 0.3316
-17 4 14 1.9627 1.1355
-17 4 15 2.4295 -0.2172
-17 4 16 -1.0223 0.9342
-17 4 17 -3.6134 -0.2461
-17 4 18 0.9422 -0.5645
-17 4 19 3.7137 0.6034
-17 4 20 -3.4996 -0.0137
-17 4 21 1.1435 -0.0920
-17 4 22 -1.4172 1.4103
-17 4 23 0.0116 -0.1931
-17 4 24 1.0577 -0.3320
-17 4 25 -0.5148 0.0482
-17 4 26 -0.7759 -0.4906
-17 4 27 -0.4230 0.1227
-17 4 28 0.5064 0.9091
-17 4 29 0.1333 0.1136
-17 4 30 -1.4406 0.3475
-17 4 31 -0.9535 -0.3729
-17 4 32 1.5340 -0.2518
-17 4 33 2.0283 0.2677
-17 4 34 -0.5236 0.2612
-17 4 35 -2.8418 0.1057
-17 4 36 0.1707 0.1248
-17 4 37 -0.3432 -0.2293
-17 5 1 6.8085 -0.8785
-17 5 2 5.1645 -0.6158
-17 5 3 -13.7313 1.9572
-17 5 4 -4.1652 0.8611
-17 5 5 3.3447 0.1272
-17 5 6 8.8333 1.0677
-17 5 7 -4.1374 -1.0129
-17 5 8 -5.8964 1.6929
-17 5 9 8.4504 1.9989
-17 5 10 0.8471 -0.7746
-17 5 11 5.7762 -0.6897
-17 5 12 -2.0375 -0.5695
-17 5 13 -3.9394 -0.2101
-17 5 14 2.9806 0.6894
-17 5 15 -0.5297 1.2687
-17 5 16 6.3873 0.0955
-17 5 17 -5.6218 0.9032
-17 5 18 -3.1742 -0.5087
-17 5 19 3.9077 -0.4184
-17 5 20 1.2581 -0.0537
-17 5 21 -2.8586 -0.9638
-17 5 22 -0.3640 0.8078
-17 5 23 2.4347 1.3220
-17 5 24 -3.8724 0.3860
-17 5 25 -0.4739 0.3714
-17 5 26 1.3299 -1.2703
-17 5 27 0.3985 -0.7851
-17 5 28 -1.0948 0.2049
-17 5 29 1.6434 0.2960
-17 5 30 -1.4565 0.8474
-17 5 31 1.1756 0.2860
-17 5 32 1.6968 -0.3868
-17 5 33 0.5463 -0.1040
-17 5 34 0.1129 -0.5887
-17 5 35 -0.1716 -0.2741
-17 5 36 0.1242 0.2468
-17 6 1 0.1759 0.0447
-17 6 2 3.0264 0.9494
-17 6 3 -1.4696 -0.0199
-17 6 4 0.9805 0.4209
-17 6 5 2.2834 0.4319
-17 6 6 -0.8929 0.4847
-17 6 7 6.6070 -0.4819
-17 6 8 6.8504 1.3299
-17 6 9 -8.7946 0.2266
-17 6 10 -5.9173 -0.1548
-17 6 11 4.7642 -0.3234
-17 6 12 2.8370 0.2553
-17 6 13 -4.1137 -0.3242
-17 6 14 -8.0819 0.9327
-17 6 15 3.1935 0.3642
-17 6 16 -0.1408 0.5807
-17 6 17 1.5841 -0.3529
-17 6 18 3.8742 -0.5656
-17 6 19 -7.3629 -0.6935
-17 6 20 -0.6054 -0.0438
-17 6 21 0.5454 0.1320
-17 6 22 0.3476 1.0968
-17 6 23 -0.0393 0.2935
-17 6 24 1.9252 -0.3361
-17 6 25 -2.2854 -0.7563
-17 6 26 -1.5476 -0.5306
-17 6 27 1.1087 -0.1087
-17 6 28 1.4617 0.6701
-17 6 29 3.2601 0.3900
-17 6 30 -2.4446 0.5254
-17 6 31 -0.9947 0.0219
-17 6 32 0.6912 -0.2550
-17 6 33 0.3835 -0.4424
-17 6 34 -1.5700 -0.5265
-17 6 35 0.0244 -0.0723
-17 6 36 0.6724 1.1323
-17 7 1 5.7108 -1.7628
-17 7 2 3.9671 -0.7858
-17 7 3 -4.7416 1.4340
-17 7 4 -1.0206 0.5997
-17 7 5 3.4894 -0.2522
-17 7 6 -1.7501 1.7037
-17 7 7 -3.7550 -0.9794
-17 7 8 -0.1605 -0.2962
-17 7 9 -2.7573 -1.0943
-17 7 10 -0.3201 -1.3880
-17 7 11 -0.0390 0.7727
-17 7 12 -0.2631 1.2240
-17 7 13 -2.2318 -0.5978
-17 7 14 -3.0988 0.2536
-17 7 15 4.9500 -1.3793
-17 7 16 -0.0287 -1.2166
-17 7 17 -5.3176 0.8184
-17 7 18 -2.2272 1.0329
-17 7 19 1.7038 -0.0766
-17 7 20 4.4671 -0.0790
-17 7 21 0.7863 -1.2220
-17 7 22 -1.0295 -0.5366
-17 7 23 -4.6047 0.2736
-17 7 24 0.0462 0.0224
-17 7 25 2.0778 0.9071
-17 7 26 1.3735 -0.1735
-17 7 27 0.2186 -0.8005
-17 7 28 -1.3163 -0.1515
-17 7 29 -3.8577 -1.1427
-17 7 30 -0.0855 -0.1843
-17 7 31 2.1172 0.6095
-17 7 32 0.5335 0.1674
-17 7 33 2.0113 0.4895
-17 7 34 -0.5349 -0.2390
-17 7 35 -0.7772 -0.6624
-17 8 1 -2.8402 -0.0289
-17 8 2 2.6176 0.5666
-17 8 3 4.8642 -0.1593
-17 8 4 -6.7040 -0.3153
-17 8 5 2.9027 0.0876
-17 8 6 1.3871 -0.2798
-17 8 7 0.7131 -0.1521
-17 8 8 2.5355 0.5388
-17 8 9 -5.3685 -0.4264
-17 8 10 1.3212 0.2517
-17 8 11 3.5673 0.1145
-17 8 12 -2.3516 -0.5797
-17 8 13 -0.2442 -0.0978
-17 8 14 -0.9653 0.2144
-17 8 15 1.1919 -0.2524
-17 8 16 -1.8475 0.3558
-17 8 17 2.5415 -0.2239
-17 8 18 2.1042 -0.5100
-17 8 19 -0.6459 -0.2488
-17 8 20 -2.3137 -0.4408
-17 8 21 0.1786 0.0995
-17 8 22 2.2849 0.3632
-17 8 23 0.7933 -0.1155
-17 8 24 -1.1847 0.1237
-17 8 25 -2.1039 -0.1102
-17 8 26 2.2816 -0.7340
-17 8 27 2.4589 -0.0229
-17 8 28 2.2374 -0.2573
-17 8 29 -0.9518 0.0811
-17 8 30 0.7112 0.5195
-17 8 31 2.2471 0.2566
-17 8 32 -1.3869 -0.1903
-17 8 33 -1.9960 0.0718
-17 8 34 0.0217 -0.7422
-17 9 1 -0.1171 -0.4333
-17 9 2 4.9791 -0.7267
-17 9 3 -2.0608 0.4574
-17 9 4 -3.2987 -0.1724
-17 9 5 0.6234 -0.5068
-17 9 6 3.7271 0.9139
-17 9 7 1.6845 -0.4922
-17 9 8 -4.6077 -0.0761
-17 9 9 0.3802 -0.2369
-17 9 10 -0.5588 -1.3499
-17 9 11 -0.5099 0.0059
-17 9 12 1.6665 0.6248
-17 9 13 -2.9649 -0.1815
-17 9 14 2.0142 0.7578
-17 9 15 2.4713 0.0906
-17 9 16 -3.3350 -0.5309
-17 9 17 0.6839 0.0134
-17 9 18 0.5275 -0.6022
-17 9 19 3.3226 -0.1801
-17 9 20 0.3429 0.6033
-17 9 21 -0.0229 0.3871
-17 9 22 -2.5652 0.3789
-17 9 23 -0.9333 0.2025
-17 9 24 1.1243 -0.8413
-17 9 25 1.3104 -0.2886
-17 9 26 -0.9933 0.2780
-17 9 27 0.8155 -0.0513
-17 9 28 1.5115 0.6377
-17 9 29 0.3070 -0.1036
-17 9 30 -1.5936 -0.2332
-17 9 31 -3.7006 0.1159
-17 9 32 0.8756 -0.3298
-17 10 1 2.7624 -0.0827
-17 10 2 0.2646 0.4054
-17 10 3 -0.7990 0.1679
-17 10 4 -0.4769 -0.0791
-17 10 5 -0.3692 0.4737
-17 10 6 1.9410 -0.0732
-17 10 7 0.9053 -0.2116
-17 10 8 1.5793 0.7007
-17 10 9 -1.8387 -0.3956
-17 10 10 0.6431 0.4600
-17 10 11 -3.5677 0.5516
-17 10 12 0.3894 -0.3278
-17 10 13 1.1449 0.0762
-17 10 14 -0.0897 0.2923
-17 10 15 -1.2442 -0.6103
-17 10 16 3.3661 0.3248
-17 10 17 -0.3918 -0.0919
-17 10 18 -1.4294 -0.5727
-17 10 19 -0.2376 0.2611
-17 10 20 0.7123 -0.0139
-17 10 21 0.0908 -0.2130
-17 10 22 -0.6299 0.5066
-17 10 23 0.2857 -0.4642
-17 10 24 -2.1947 -0.1605
-17 10 25 1.1444 0.1665
-17 10 26 0.2136 -0.3316
-17 10 27 -0.9000 0.0484
-17 10 28 0.7601 -0.0565
-17 10 29 0.9578 -0.1837
-17 10 30 1.1525 0.0582
-17 10 31 0.2032 -0.1392
-17 11 1 -1.0467 -0.1051
-17 11 2 -2.2251 -0.3167
-17 11 3 1.6944 0.5984
-17 11 4 -1.0545 -0.0454
-17 11 5 -2.3456 0.0305
-17 11 6 -2.5656 0.5775
-17 11 7 4.4264 -0.5814
-17 11 8 0.2700 -0.4521
-17 11 9 -2.3136 0.0166
-17 11 10 1.0158 -0.5778
-17 11 11 1.6557 0.5904
-17 11 12 -2.1722 0.4753
-17 11 13 -2.6964 -0.0987
-17 11 14 2.8868 0.5220
-17 11 15 1.9980 -0.5826
-17 11 16 1.9483 -0.2110
-17 11 17 -0.6080 0.6322
-17 11 18 -3.0710 0.0881
-17 11 19 -1.7215 -0.1536
-17 11 20 4.0957 0.3110
-17 11 21 1.3315 -0.4658
-17 11 22 1.0239 0.1549
-17 11 23 -0.3539 0.3481
-17 11 24 0.9484 0.3895
-17 11 25 0.6845 0.0286
-17 11 26 0.0166 0.1083
-17 11 27 -1.4629 -0.5838
-17 11 28 1.4382 -0.1231
-17 11 29 1.0133 0.1757
-17 11 30 -0.7353 1.2402
-17 12 1 3.2912 -0.0837
-17 12 2 1.1820 0.3375
-17 12 3 0.7745 0.0330
-17 12 4 -1.2846 -0.3896
-17 12 5 2.0093 0.4838
-17 12 6 2.2981 -0.0646
-17 12 7 -1.3973 -0.1180
-17 12 8 -1.4642 0.5491
-17 12 9 3.6335 0.0079
-17 12 10 1.4128 0.0323
-17 12 11 -1.9530 0.1982
-17 12 12 1.9131 -0.4783
-17 12 13 -0.8768 -0.1527
-17 12 14 -0.4612 0.3553
-17 12 15 3.3981 -0.3012
-17 12 16 -2.5168 0.1357
-17 12 17 0.0096 -0.1080
-17 12 18 -0.9478 -0.5516
-17 12 19 1.5210 0.2263
-17 12 20 3.5996 0.0861
-17 12 21 -0.6172 -0.2330
-17 12 22 -0.8224 0.2604
-17 12 23 -1.0904 0.0022
-17 12 24 0.0690 -0.1123
-17 12 25 -0.6377 0.2065
-17 12 26 -0.3726 -0.3411
-17 12 27 0.9315 -0.2925
-17 12 28 0.5476 0.0351
-17 13 1 0.9025 -0.1494
-17 13 2 0.1580 -0.4461
-17 13 3 -4.8978 0.3987
-17 13 4 0.3365 -0.3341
-17 13 5 1.0694 -0.1372
-17 13 6 0.9368 0.4911
-17 13 7 5.3496 -0.5606
-17 13 8 -2.8265 -0.2098
-17 13 9 2.7277 -0.0255
-17 13 10 -2.1856 -0.4889
-17 13 11 -2.0021 0.2400
-17 13 12 2.3581 0.3630
-17 13 13 -1.6240 -0.3977
-17 13 14 -1.1028 0.4474
-17 13 15 1.5462 -0.1290
-17 13 16 2.6168 -0.5865
-17 13 17 1.0071 -0.1080
-17 13 18 -0.2742 -0.3918
-17 13 19 -0.4173 0.0557
-17 13 20 -0.8573 0.5154
-17 13 21 0.3855 0.0465
-17 13 22 0.0185 0.4117
-17 13 23 -0.2459 -0.2780
-17 13 24 -2.5909 -0.9002
-17 13 25 -2.0675 -0.0278
-17 14 1 -1.9699 -0.3003
-17 14 2 -0.4726 0.2224
-17 14 3 -1.7292 -0.0203
-17 14 4 2.8238 -0.4679
-17 14 5 -0.2034 0.3939
-17 14 6 -0.0891 -0.2784
-17 14 7 1.1421 0.0917
-17 14 8 0.0670 0.3975
-17 14 9 -0.6300 -0.0759
-17 14 10 -1.1786 0.0345
-17 14 11 2.1270 0.2828
-17 14 12 -0.9247 -0.6152
-17 14 13 -3.3219 -0.0136
-17 14 14 2.3349 -0.0255
-17 14 15 0.3329 -0.4092
-17 14 16 -3.6400 0.3958
-17 14 17 1.1956 0.2389
-17 14 18 1.6823 -0.1542
-17 14 19 0.5873 0.3652
-17 14 20 -1.8714 0.1250
-17 14 21 -1.0206 -0.3587
-17 14 22 0.9658 0.7204
-17 15 1 3.2166 -0.1472
-17 15 2 2.3515 -0.4605
-17 15 3 -1.4146 0.2116
-17 15 4 -1.4083 -0.4934
-17 15 5 3.8687 -0.0299
-17 15 6 0.0672 -0.1507
-17 15 7 -1.4001 -0.1642
-17 15 8 3.0244 -0.1028
-17 15 9 0.9744 0.3373
-17 15 10 -0.2985 -0.2678
-17 15 11 -1.4408 0.0836
-17 15 12 0.7501 0.0159
-17 15 13 -0.1975 0.0467
-17 15 14 1.0259 0.1244
-17 15 15 -1.2460 -0.1878
-17 15 16 -8.2907 -0.9100
-17 15 21 -0.3273 -1.7324
-17 16 1 2.4526 -0.2001
-17 16 2 3.7974 0.4415
-17 16 3 -0.0483 0.1511
-17 16 4 -3.0761 -0.7861
-17 16 5 -1.5043 0.8399
-17 16 6 2.1466 -0.0869
-17 16 7 0.3469 -0.0832
-17 16 8 -2.4948 0.3769
-17 16 9 0.0297 -0.3727
-17 16 10 -0.0072 0.2154
-17 16 11 0.8495 0.3598
-17 16 12 -1.2535 0.0885
-17 16 13 2.0980 0.3143
-17 17 3 -0.2935 0.1508
-17 17 4 -0.2323 -0.0342
-17 17 5 -0.3847 0.2652
-17 17 6 -0.7039 -1.0622
-17 17 7 -1.9885 -1.1291
-17 17 8 0.6028 0.7215
-17 17 9 2.0130 0.6838
-17 17 10 1.0086 -0.3626
-16 0 2 -9.8517 -1.6880
-16 0 4 -6.9484 -4.1993
-16 0 6 4.0139 20.2758
-16 0 8 -2.1046 1.9377
-16 0 10 -7.2159 -12.6666
-16 0 12 7.6624 9.0044
-16 0 14 -2.0498 10.2922
-16 0 16 -1.7801 -2.7912
-16 0 18 0.8241 -3.7723
-16 0 20 -1.4301 6.2787
-16 0 22 1.7301 5.7757
-16 0 24 -1.3844 -3.8942
-16 0 26 -0.6844 0.5008
-16 0 28 1.4538 4.2740
-16 0 30 0.5417 -0.0271
-16 0 32 -0.8916 -0.3552
-16 0 34 -1.0941 0.7268
-16 0 36 -0.8257 1.2002
-16 0 38 0.9278 0.0451
-16 1 1 -5.6691 2.1134
-16 1 2 2.6558 -1.0473
-16 1 3 -23.2133 -3.4026
-16 1 4 -3.2124 -1.0448
-16 1 5 4.5991 0.7970
-16 1 6 3.7273 2.4525
-16 1 7 18.9173 0.1206
-16 1 8 3.2751 -0.3805
-16 1 9 1.6808 -0.9047
-16 1 10 -5.0817 -0.1876
-16 1 11 -0.0750 -0.4310
-16 1 12 0.1517 0.1823
-16 1 13 -5.9123 0.1069
-16 1 14 -1.2124 0.6946
-16 1 15 0.5168 -1.3676
-16 1 16 -2.7134 1.0513
-16 1 17 -0.6575 -0.4528
-16 1 18 6.1397 -1.6613
-16 1 19 4.9534 1.0889
-16 1 20 -1.6770 0.9064
-16 1 21 -5.0048 -1.3148
-16 1 22 0.0132 0.8379
-16 1 23 3.0092 -0.9607
-16 1 24 0.6283 -0.8686
-16 1 25 -0.2161 0.9912
-16 1 26 2.3446 0.6727
-16 1 27 0.1230 -0.1883
-16 1 28 -3.7571 -0.3384
-16 1 29 -0.3487 -1.0316
-16 1 30 0.9184 0.2584
-16 1 31 3.5360 0.1511
-16 1 32 -0.8638 0.3098
-16 1 33 -2.3631 0.5819
-16 1 34 2.8920 -0.4093
-16 1 35 -0.2132 -0.3698
-16 1 36 -2.3622 0.4958
-16 1 37 0.1072 -0.9533
-16 1 38 1.1856 -0.2713
-16 2 1 -11.9315 2.0972
-16 2 2 5.0679 2.2021
-16 2 3 26.1659 0.8238
-16 2 4 -19.1736 -2.5824
-16 2 5 -16.9287 -0.9682
-16 2 6 6.4662 3.6448
-16 2 7 5.1622 0.2931
-16 2 8 0.7401 2.1028
-16 2 9 -1.5354 0.1019
-16 2 10 4.8472 -3.2077
-16 2 11 1.6927 0.6046
-16 2 12 4.9730 2.4854
-16 2 13 -1.1325 -1.5017
-16 2 14 -2.4360 4.2803
-16 2 15 3.6410 1.1597
-16 2 16 0.1322 0.0945
-16 2 17 2.1289 0.0704
-16 2 18 -4.8641 -0.7519
-16 2 19 -0.8920 -1.0563
-16 2 20 2.6994 1.9472
-16 2 21 1.6301 1.5750
-16 2 22 1.3963 3.5329
-16 2 23 -0.1687 -0.6735
-16 2 24 -0.4150 -0.6173
-16 2 25 -0.9121 -0.3481
-16 2 26 0.7197 -0.7109
-16 2 27 -1.8810 0.7417
-16 2 28 -0.3878 2.2275
-16 2 29 1.9233 -0.0011
-16 2 30 0.2419 0.9730
-16 2 31 -1.8753 0.0976
-16 2 32 1.1182 -0.5353
-16 2 33 2.6149 -0.4418
-16 2 34 -1.5146 -0.0510
-16 2 35 -0.7197 0.7040
-16 2 36 0.7153 0.8280
-16 2 37 -0.2458 0.2533
-16 2 38 -1.5521 0.3253
-16 3 1 4.2345 0.9639
-16 3 2 3.7417 0.9449
-16 3 3 -6.2127 0.7766
-16 3 4 4.8413 -1.5847
-16 3 5 6.6227 2.6233
-16 3 6 1.9631 2.1962
-16 3 7 5.9625 0.9732
-16 3 8 -4.6658 0.7809
-16 3 9 -0.1164 1.0247
-16 3 10 0.2838 -0.4687
-16 3 11 -5.2549 -0.2090
-16 3 12 -0.1517 0.5587
-16 3 13 -1.5710 -0.1114
-16 3 14 -3.5582 1.1442
-16 3 15 -0.8327 0.5530
-16 3 16 0.9745 0.1684
-16 3 17 1.2522 -0.8295
-16 3 18 1.9016 -0.1461
-16 3 19 -1.1984 -0.2786
-16 3 20 0.3201 -0.0318
-16 3 21 1.3856 -0.1590
-16 3 22 -2.3077 0.7785
-16 3 23 2.1589 -0.7558
-16 3 24 -0.0574 -0.0478
-16 3 25 -0.4734 0.1168
-16 3 26 -1.0451 -0.5508
-16 3 27 -0.0237 -0.6380
-16 3 28 0.7791 0.7141
-16 3 29 -1.0991 -0.3986
-16 3 30 1.7106 0.1464
-16 3 31 1.6116 0.2059
-16 3 32 -1.2556 -0.3728
-16 3 33 -1.6353 -0.7664
-16 3 34 -3.0082 0.4223
-16 3 35 0.5459 -0.2904
-16 3 36 0.3062 -0.1200
-16 3 37 -0.2362 0.2955
-16 3 38 -0.0971 -0.2959
-16 4 1 -1.5728 1.5504
-16 4 2 -6.3953 -2.9606
-16 4 3 8.7586 0.5742
-16 4 4 7.2610 -0.1063
-16 4 5 -6.5225 1.4349
-16 4 6 -5.8301 0.9866
-16 4 7 3.4305 -1.0294
-16 4 8 10.6017 -2.2474
-16 4 9 -8.4899 -0.7887
-16 4 10 -6.1956 -1.7864
-16 4 11 4.8356 1.8827
-16 4 12 -6.0177 0.7804
-16 4 13 1.2337 -0.3338
-16 4 14 1.8634 -0.7883
-16 4 15 3.8280 0.0114
-16 4 16 1.0274 -1.8453
-16 4 17 -2.9690 1.1753
-16 4 18 -4.2128 -1.7406
-16 4 19 -2.2739 0.3730
-16 4 20 3.8092 0.9561
-16 4 21 2.4650 -0.4486
-16 4 22 -0.7388 -0.4663
-16 4 23 -5.1861 -0.4292
-16 4 24 0.8413 -1.6644
-16 4 25 4.5299 0.7235
-16 4 26 2.2826 -0.2454
-16 4 27 -1.6037 0.3129
-16 4 28 -0.1005 -0.1395
-16 4 29 -2.1493 -0.9358
-16 4 30 -1.3102 -0.4787
-16 4 31 2.3289 0.2698
-16 4 32 -0.4517 -0.7504
-16 4 33 -0.9765 0.3869
-16 4 34 2.0316 -0.1226
-16 4 35 1.4232 -0.6766
-16 4 36 -0.2229 -0.3163
-16 4 37 0.0444 0.0670
-16 5 1 -0.1116 0.3334
-16 5 2 6.2800 0.4427
-16 5 3 -0.5801 -0.6436
-16 5 4 -4.4696 -0.6216
-16 5 5 -0.0575 1.5329
-16 5 6 7.9743 -0.7990
-16 5 7 4.0097 -0.0912
-16 5 8 -12.1983 0.5079
-16 5 9 -8.3003 -0.2737
-16 5 10 11.6010 -0.6032
-16 5 11 0.1361 0.7732
-16 5 12 -4.3575 -0.5767
-16 5 13 -6.0598 -0.5421
-16 5 14 5.2316 0.0689
-16 5 15 5.1579 -0.2901
-16 5 16 -5.3082 0.2295
-16 5 17 5.5294 0.1298
-16 5 18 -0.8313 -0.1841
-16 5 19 -2.4531 0.1390
-16 5 20 -1.0804 -0.4329
-16 5 21 -0.1709 -0.4584
-16 5 22 0.0832 -0.1515
-16 5 23 0.4858 -0.0977
-16 5 24 0.0045 0.6682
-16 5 25 -1.6294 0.4333
-16 5 26 2.4595 -0.2389
-16 5 27 0.5276 -0.1542
-16 5 28 0.9411 -0.6580
-16 5 29 -0.3872 -0.2026
-16 5 30 -1.0457 0.5400
-16 5 31 -1.0031 0.0816
-16 5 32 0.1966 0.3606
-16 5 33 -1.9109 0.1611
-16 5 34 0.8970 -0.2047
-16 5 35 -0.4963 -0.4558
-16 5 36 -0.7703 -0.3752
-16 5 37 -0.0550 0.3263
-16 6 1 -1.0383 0.2367
-16 6 2 -2.6043 -2.8452
-16 6 3 -1.4370 -0.5787
-16 6 4 -1.4562 -2.1348
-16 6 5 -4.2003 -0.3176
-16 6 6 -4.2300 1.1093
-16 6 7 2.9389 0.4234
-16 6 8 -6.6003 -0.6653
-16 6 9 -4.0653 0.0329
-16 6 10 0.3026 -2.4228
-16 6 11 2.9692 -0.7034
-16 6 12 0.5132 -0.8004
-16 6 13 -0.7006 1.0543
-16 6 14 6.6482 1.2838
-16 6 15 -3.3045 0.5737
-16 6 16 -1.4316 -2.2915
-16 6 17 4.6858 -1.0424
-16 6 18 0.2650 -1.5973
-16 6 19 -1.5605 0.0168
-16 6 20 0.1747 1.9110
-16 6 21 2.3435 0.9078
-16 6 22 -1.3891 -0.5869
-16 6 23 0.0300 -0.6797
-16 6 24 1.4126 -1.9926
-16 6 25 -0.3950 -0.0951
-16 6 26 -1.4823 0.0671
-16 6 27 2.7100 0.8633
-16 6 28 -0.4078 0.9717
-16 6 29 -2.1743 -0.1739
-16 6 30 -1.4785 -0.5400
-16 6 31 -1.1585 -0.5818
-16 6 32 4.0509 -0.9697
-16 6 33 0.9104 0.2107
-16 6 34 -1.1070 0.5959
-16 6 35 0.1877 0.8493
-16 6 36 0.3105 0.1035
-16 7 1 -0.9950 -0.6627
-16 7 2 7.7139 -0.0875
-16 7 3 -1.3408 -0.2483
-16 7 4 -1.6690 -0.8058
-16 7 5 0.8039 1.1612
-16 7 6 -2.1437 0.2032
-16 7 7 2.9021 -0.1693
-16 7 8 1.7092 0.5877
-16 7 9 -0.9724 -0.3893
-16 7 10 3.0253 -0.6686
-16 7 11 1.3188 0.6926
-16 7 12 1.8036 -0.5275
-16 7 13 1.4403 0.3019
-16 7 14 0.1708 0.6698
-16 7 15 1.7020 -0.6618
-16 7 16 -0.3631 0.1386
-16 7 17 -1.8141 0.2519
-16 7 18 2.9001 -0.2322
-16 7 19 0.0556 0.6105
-16 7 20 -1.1280 0.3022
-16 7 21 1.1810 -0.3299
-16 7 22 -3.5721 0.2996
-16 7 23 -0.7487 -0.4213
-16 7 24 2.8634 0.0469
-16 7 25 2.8238 0.1944
-16 7 26 -0.0676 -0.0320
-16 7 27 0.3722 0.5613
-16 7 28 -0.9622 0.2805
-16 7 29 1.2701 -0.5207
-16 7 30 0.1641 -0.1598
-16 7 31 0.0718 -0.3833
-16 7 32 -0.8955 0.1218
-16 7 33 -1.3575 0.6591
-16 7 34 0.5792 0.5639
-16 7 35 0.3767 -0.3375
-16 8 1 -3.5630 -0.4826
-16 8 2 -1.1547 -1.0587
-16 8 3 2.8874 -0.1667
-16 8 4 0.6834 -0.5845
-16 8 5 -4.9987 -0.4850
-16 8 6 4.6899 0.3395
-16 8 7 -1.0902 -0.4767
-16 8 8 1.8177 0.7909
-16 8 9 -0.6665 0.6793
-16 8 10 -6.0386 -0.7428
-16 8 11 5.2404 0.0506
-16 8 12 1.0899 -0.1318
-16 8 13 1.7480 -0.9368
-16 8 14 2.3593 0.6076
-16 8 15 -6.7606 0.5838
-16 8 16 2.9355 0.0828
-16 8 17 1.8297 0.1446
-16 8 18 -1.6035 -0.5720
-16 8 19 -4.7738 -0.0867
-16 8 20 -0.0136 0.1783
-16 8 21 3.3945 0.1165
-16 8 22 1.4276 0.5269
-16 8 23 -1.5741 0.9268
-16 8 24 -0.9751 -0.3568
-16 8 25 1.6942 -0.0655
-16 8 26 -0.1273 -0.2857
-16 8 27 0.5998 -0.2775
-16 8 28 -0.9522 1.0043
-16 8 29 -2.1568 0.4882
-16 8 30 -3.6408 0.7281
-16 8 31 0.1231 -0.1178
-16 8 32 1.3845 -0.6721
-16 8 33 -1.2527 -0.2601
-16 8 34 -0.1126 0.0787
-16 9 1 -2.0950 -0.1317
-16 9 2 -5.4058 -0.0325
-16 9 3 6.3034 0.1142
-16 9 4 2.6422 -0.3651
-16 9 5 -1.9932 0.8788
-16 9 6 -4.2613 0.5969
-16 9 7 -0.7626 0.2173
-16 9 8 4.9546 0.6096
-16 9 9 -1.4185 -0.4580
-16 9 10 -2.2809 -0.3735
-16 9 11 0.9304 0.4214
-16 9 12 1.1354 -0.3170
-16 9 13 1.9236 0.2146
-16 9 14 -3.2025 0.6723
-16 9 15 2.1023 0.0550
-16 9 16 1.0806 0.1183
-16 9 17 -2.1154 0.0991
-16 9 18 1.6728 -0.4383
-16 9 19 -1.8027 0.0781
-16 9 20 1.2388 0.3632
-16 9 21 -1.2550 0.0902
-16 9 22 -0.9290 0.2302
-16 9 23 -0.5131 -0.2080
-16 9 24 1.8757 -0.2288
-16 9 25 -0.7910 -0.1538
-16 9 26 -2.0408 -0.0149
-16 9 27 0.3584 0.1492
-16 9 28 1.9548 0.2044
-16 9 29 1.6274 0.1435
-16 9 30 -1.4424 -0.3035
-16 9 31 -1.0120 -0.5595
-16 9 32 1.5012 -0.0613
-16 9 33 1.7866 0.2890
-16 10 1 -2.9617 -0.3846
-16 10 2 -4.7033 -0.8243
-16 10 3 1.7746 -0.0441
-16 10 4 5.3842 -0.3259
-16 10 5 0.3305 -0.3976
-16 10 6 -2.5799 1.0711
-16 10 7 -0.1149 -0.1897
-16 10 8 1.5879 0.1955
-16 10 9 3.7258 0.3490
-16 10 10 -3.6661 -1.1043
-16 10 11 -4.9506 0.0185
-16 10 12 2.8665 -0.0435
-16 10 13 9.3186 -0.0088
-16 10 14 -1.6100 0.7395
-16 10 15 -4.0867 -0.2240
-16 10 16 -1.0194 -0.8534
-16 10 17 0.4487 0.2383
-16 10 18 -0.7841 -0.1921
-16 10 19 1.4345 0.4043
-16 10 20 0.4743 0.7106
-16 10 21 2.2572 -0.1568
-16 10 22 0.7103 -0.3906
-16 10 23 -1.9668 0.0784
-16 10 24 -2.1146 -0.3994
-16 10 25 -0.6442 0.4201
-16 10 26 1.2267 0.4375
-16 10 27 1.8930 0.3401
-16 10 28 1.1029 0.1597
-16 10 29 -1.8551 -0.1756
-16 10 30 -0.5598 -0.6854
-16 10 31 -0.0602 0.4266
-16 11 1 -2.4750 -0.5604
-16 11 2 -7.1796 0.1522
-16 11 3 4.4053 -0.2355
-16 11 4 3.0571 -0.1211
-16 11 5 -4.2159 0.6990
-16 11 6 -4.2691 -0.1780
-16 11 7 0.8925 -0.2346
-16 11 8 8.5765 0.5123
-16 11 9 -2.3106 -0.7929
-16 11 10 -4.9850 -0.0993
-16 11 11 1.9567 0.2662
-16 11 12 0.8939 -0.3580
-16 11 13 -2.4756 0.3195
-16 11 14 1.2567 0.4697
-16 11 15 -0.1395 -0.2437
-16 11 16 -1.9184 0.2868
-16 11 17 2.2446 0.0026
-16 11 18 1.3932 -0.4233
-16 11 19 -0.5019 0.2024
-16 11 20 -3.0103 -0.0734
-16 11 21 0.1978 0.0302
-16 11 22 -0.4547 0.2509
-16 11 23 0.4924 -0.2001
-16 11 24 0.0902 -0.4041
-16 11 25 0.7403 0.0218
-16 11 26 -2.2305 -0.0459
-16 11 27 -1.9213 0.3403
-16 11 28 0.6643 -0.2583
-16 11 29 0.5549 -0.0863
-16 11 30 -0.8373 -0.3108
-16 12 1 5.5147 -0.3156
-16 12 2 -0.2153 -0.6400
-16 12 3 -2.4969 0.0867
-16 12 4 2.9632 -0.4480
-16 12 5 -0.0451 -0.3203
-16 12 6 2.2872 0.8614
-16 12 7 -2.7687 -0.0092
-16 12 8 -2.0298 0.1542
-16 12 9 -0.6876 -0.0458
-16 12 10 0.5378 -0.9981
-16 12 11 1.8414 -0.3952
-16 12 12 -3.2592 -0.1369
-16 12 13 -0.2505 -0.3958
-16 12 14 2.2563 0.5712
-16 12 15 0.3688 0.1515
-16 12 16 -0.6128 -0.1349
-16 12 17 -2.2551 0.1253
-16 12 18 1.3421 -0.4112
-16 12 19 -2.7394 -0.4020
-16 12 20 -0.1821 0.1445
-16 12 21 1.9073 -0.1076
-16 12 22 -1.4596 0.6833
-16 12 23 -4.6173 0.3938
-16 12 24 -0.1561 -0.5063
-16 12 25 3.9386 -0.4110
-16 12 26 1.1852 -0.4222
-16 12 27 -0.4364 -0.2664
-16 12 28 -0.5211 0.6169
-16 13 1 -0.2845 -0.7691
-16 13 2 -4.9847 0.0666
-16 13 3 0.3242 0.0698
-16 13 4 4.4218 -0.0272
-16 13 5 -0.4885 0.4786
-16 13 6 -1.6191 0.0622
-16 13 7 -1.9131 -0.1532
-16 13 8 -0.3815 0.2512
-16 13 9 -2.6464 -0.5671
-16 13 10 3.7517 0.0282
-16 13 11 -1.1371 0.4607
-16 13 12 -2.8187 -0.3393
-16 13 13 1.7563 0.4791
-16 13 14 0.0496 0.5849
-16 13 15 0.7785 -0.5568
-16 13 16 1.9829 0.5562
-16 13 17 -2.1097 0.0491
-16 13 18 -1.9868 -0.6024
-16 13 19 -1.2235 0.4445
-16 13 20 -0.3938 0.3054
-16 13 21 -1.1339 0.1299
-16 13 22 2.4841 0.1845
-16 13 23 1.3352 -0.4837
-16 13 24 -2.1707 -0.5808
-16 13 25 0.0087 0.5999
-16 13 26 1.3418 0.3250
-16 14 1 0.6083 -0.3774
-16 14 2 -0.3553 -0.1819
-16 14 3 0.3728 -0.0450
-16 14 4 1.1393 -0.1696
-16 14 5 -0.2126 -0.0274
-16 14 6 -9.1817 0.8251
-16 14 7 2.4871 -0.2699
-16 14 8 3.5048 0.0399
-16 14 9 0.0228 -0.3689
-16 14 10 1.5089 -0.5993
-16 14 11 -1.7790 -0.1085
-16 14 12 -2.1110 0.3583
-16 14 13 -1.2497 -0.1343
-16 14 14 0.0053 0.3548
-16 14 15 0.6962 -0.0902
-16 14 16 2.2637 -0.2756
-16 14 17 2.3208 0.4268
-16 14 18 -2.7787 -0.1613
-16 14 19 -1.5608 -0.0683
-16 14 20 2.0371 0.0919
-16 14 21 3.0246 -0.3540
-16 14 22 0.0640 0.4061
-16 15 1 0.5075 -0.4103
-16 15 2 -1.0004 0.3841
-16 15 3 -2.4015 0.0417
-16 15 4 0.4414 -0.2770
-16 15 5 1.9533 0.4447
-16 15 6 -1.1377 0.1181
-16 15 7 -1.6826 -0.0537
-16 15 8 0.0334 0.3815
-16 15 9 -0.7325 -0.2106
-16 15 10 0.8195 0.0895
-16 15 11 1.8140 0.3376
-16 15 12 2.0987 -0.3439
-16 15 13 -1.1976 0.6205
-16 15 14 -3.4008 0.5345
-16 15 15 2.4489 -0.5690
-16 16 1 -0.4015 -0.1083
-16 16 2 -1.2382 -0.3508
-16 16 3 -1.5757 0.1497
-16 16 4 -1.2583 -0.1802
-16 16 5 0.9191 -0.3409
-16 16 6 -0.5901 0.4090
-16 16 7 -1.1192 -0.2104
-16 16 8 0.4091 -0.2302
-16 16 9 0.3641 -0.2647
-16 16 10 -0.9978 -0.2404
-16 16 11 0.6748 0.2823
-16 16 12 2.4064 0.9202
-16 16 13 1.5803 -0.1261
-16 16 14 -1.6004 -0.2595
-16 16 15 -1.1464 -0.4405
-16 17 1 -1.7474 -0.4316
-16 17 2 2.2350 0.1261
-16 17 3 1.5197 0.6435
-16 17 4 0.3908 0.1419
-16 17 5 0.4584 0.4934
-16 17 6 -1.0939 -0.0273
-16 17 7 -0.5483 -0.6115
-16 17 8 0.6064 0.6106
-16 17 9 0.4481 -0.3974
-16 17 10 -2.6581 -0.2352
-16 17 11 0.9026 0.1119
-16 17 12 1.3183 -0.6793
-15 0 2 -9.2422 -4.4119
-15 0 4 29.1148 -4.5751
-15 0 6 19.7532 3.2661
-15 0 8 -0.7541 2.5259
-15 0 10 -12.8259 -6.1018
-15 0 12 -2.1234 -2.9399
-15 0 14 1.3206 3.1866
-15 0 16 2.5416 -1.0108
-15 0 18 3.4777 -5.8595
-15 0 20 -0.8530 -1.8370
-15 0 22 1.3885 3.1065
-15 0 24 0.2540 -3.2133
-15 0 26 -0.6431 -4.4934
-15 0 28 3.1466 1.8002
-15 0 30 0.0295 -0.3164
-15 0 32 -1.8471 -2.6536
-15 0 34 -0.5152 -0.6467
-15 0 36 1.4347 0.3243
-15 0 38 0.3833 -0.5595
-15 1 1 6.0442 -12.2696
-15 1 2 0.8543 -5.5449
-15 1 3 -10.4708 2.5756
-15 1 4 -0.6810 6.7266
-15 1 5 17.4924 -2.3558
-15 1 6 -6.9017 -0.4721
-15 1 7 -6.2381 0.4010
-15 1 8 7.6579 -1.3468
-15 1 9 10.4205 1.2782
-15 1 10 -8.8970 -0.8137
-15 1 11 -13.2196 0.7775
-15 1 12 2.0483 -0.3546
-15 1 13 3.6422 -1.7078
-15 1 14 7.8105 3.6828
-15 1 15 -2.7617 -0.4813
-15 1 16 -2.0669 -2.6902
-15 1 17 -0.0503 3.2370
-15 1 18 -1.0080 -0.4783
-15 1 19 2.6302 -0.7091
-15 1 20 -1.5071 1.5004
-15 1 21 -2.3319 -2.3717
-15 1 22 3.9776 -0.5954
-15 1 23 2.6597 1.4661
-15 1 24 -4.2892 0.7696
-15 1 25 -1.7407 1.1055
-15 1 26 -0.7704 -1.2875
-15 1 27 -1.1046 -1.3918
-15 1 28 2.5886 0.3645
-15 1 29 -0.1672 -0.7168
-15 1 30 -1.7628 0.7896
-15 1 31 1.2598 0.9962
-15 1 32 0.9074 -0.9256
-15 1 33 -2.3719 0.0193
-15 1 34 1.5771 0.2069
-15 1 35 2.2502 -1.1646
-15 1 36 -2.0817 -0.1379
-15 1 37 -1.8815 -0.0539
-15 1 38 1.4569 -0.2555
-15 2 1 4.5352 -2.8781
-15 2 2 -2.9283 2.1071
-15 2 3 0.7378 2.3613
-15 2 4 2.8825 -2.2663
-15 2 5 -4.4470 1.4066
-15 2 6 -3.6788 1.2007
-15 2 7 -8.9580 -0.5173
-15 2 8 2.4351 0.9484
-15 2 9 9.5253 0.7198
-15 2 10 -3.5292 -1.4048
-15 2 11 -2.9506 0.7383
-15 2 12 0.1541 -0.8557
-15 2 13 0.5643 -0.5777
-15 2 14 -0.8484 0.8292
-15 2 15 1.6105 0.4770
-15 2 16 -0.7922 -0.5154
-15 2 17 -1.8092 0.6454
-15 2 18 2.2139 -1.5024
-15 2 19 -1.1497 -0.9623
-15 2 20 1.9508 -1.3298
-15 2 21 0.5669 0.9343
-15 2 22 -0.9027 0.3256
-15 2 23 -1.8461 0.2509
-15 2 24 -2.6206 -0.3269
-15 2 25 0.0176 -0.6748
-15 2 26 0.8720 -2.0671
-15 2 27 1.9470 0.5884
-15 2 28 -2.6129 -0.4165
-15 2 29 -0.6601 0.1224
-15 2 30 -0.5037 0.4240
-15 2 31 -0.8608 0.1121
-15 2 32 3.3352 -0.5628
-15 2 33 -2.6093 -0.4359
-15 2 34 -2.3547 -0.9369
-15 2 35 2.5069 0.1238
-15 2 36 0.9541 -0.1409
-15 2 37 0.2198 0.1946
-15 2 38 0.2602 0.5966
-15 3 1 25.5787 -2.6085
-15 3 2 -16.9620 -4.1165
-15 3 3 -13.4631 -0.8063
-15 3 4 10.8762 -0.2321
-15 3 5 15.4869 -2.4102
-15 3 6 -2.7052 3.7806
-15 3 7 -16.5110 -0.9841
-15 3 8 -11.1540 -0.5933
-15 3 9 0.1327 -1.2677
-15 3 10 13.8592 -2.5051
-15 3 11 -9.0270 -4.1281
-15 3 12 -10.1203 2.3256
-15 3 13 8.3320 -0.4214
-15 3 14 9.9870 1.2910
-15 3 15 4.1662 -1.3647
-15 3 16 -7.9980 -2.0608
-15 3 17 -6.8386 -1.2165
-15 3 18 6.4983 -0.9077
-15 3 19 4.7890 -0.8489
-15 3 20 -6.2424 1.0924
-15 3 21 -4.0360 -1.9934
-15 3 22 3.1855 0.3518
-15 3 23 2.4905 0.2015
-15 3 24 -0.2732 -1.1935
-15 3 25 -1.2147 -0.7847
-15 3 26 0.9037 -0.0512
-15 3 27 0.2350 -0.6667
-15 3 28 -0.3200 0.6466
-15 3 29 -2.6433 -0.1517
-15 3 30 0.9381 -0.5251
-15 3 31 1.7589 -0.8515
-15 3 32 -1.3641 -0.3039
-15 3 33 1.0857 0.1765
-15 3 34 1.2409 0.2712
-15 3 35 0.8470 0.0746
-15 3 36 0.4634 -0.3060
-15 3 37 0.1065 -0.5247
-15 3 38 0.3145 0.2603
-15 4 1 5.4727 -2.0658
-15 4 2 -0.5423 -0.4085
-15 4 3 -5.8443 -0.4583
-15 4 4 2.3789 -0.7461
-15 4 5 7.2682 -0.1851
-15 4 6 -7.5666 0.2093
-15 4 7 -6.2800 -0.9159
-15 4 8 1.7382 0.9283
-15 4 9 10.0102 -1.0225
-15 4 10 1.6542 -0.1389
-15 4 11 0.7011 0.1688
-15 4 12 3.3136 0.2665
-15 4 13 -3.0404 -0.0383
-15 4 14 4.7292 1.9138
-15 4 15 -0.8894 -0.9335
-15 4 16 -2.1990 0.9842
-15 4 17 -4.9630 -0.1455
-15 4 18 -3.6159 -0.5097
-15 4 19 3.8684 0.1573
-15 4 20 0.6915 1.1474
-15 4 21 -0.8294 -0.1969
-15 4 22 -1.5929 1.4549
-15 4 23 2.1940 -0.1498
-15 4 24 1.0487 -0.2173
-15 4 25 0.4868 -0.2578
-15 4 26 -0.0958 0.0751
-15 4 27 -1.1129 0.5301
-15 4 28 -0.5777 0.8255
-15 4 29 0.2830 -0.1782
-15 4 30 -1.9460 0.5991
-15 4 31 2.0015 -0.4040
-15 4 32 1.3010 0.0518
-15 4 33 0.7934 0.5538
-15 4 34 -0.7927 0.1878
-15 4 35 -1.9283 -0.0251
-15 4 36 -0.7801 0.3028
-15 4 37 -0.1737 -0.0308
-15 5 1 6.5768 -2.2881
-15 5 2 3.1561 -0.6454
-15 5 3 -12.1486 2.4122
-15 5 4 -1.0630 -1.0079
-15 5 5 5.3654 -2.3179
-15 5 6 7.3827 1.1963
-15 5 7 -6.0237 -0.7327
-15 5 8 -6.6810 0.8366
-15 5 9 4.2089 0.6348
-15 5 10 3.1990 -1.2919
-15 5 11 8.4731 -1.4879
-15 5 12 -3.1668 -0.1371
-15 5 13 -1.1044 -0.6903
-15 5 14 -4.5410 0.1661
-15 5 15 5.6701 0.7055
-15 5 16 5.9721 0.1125
-15 5 17 -6.9446 0.9238
-15 5 18 -0.7843 -0.7574
-15 5 19 2.8084 -1.6828
-15 5 20 -0.9646 -0.1936
-15 5 21 -3.6371 -0.5334
-15 5 22 2.0771 1.4854
-15 5 23 2.0108 1.5332
-15 5 24 -0.4473 -0.1292
-15 5 25 -1.6562 -0.3818
-15 5 26 0.6558 -1.1282
-15 5 27 0.9352 -0.5532
-15 5 28 0.2323 0.6461
-15 5 29 0.3304 0.1918
-15 5 30 -2.9434 0.8136
-15 5 31 -0.6825 0.2086
-15 5 32 1.4664 -0.2159
-15 5 33 1.4218 -0.1410
-15 5 34 -0.6744 -0.6750
-15 5 35 0.0250 -0.3369
-15 5 36 0.1597 0.4925
-15 5 37 1.0179 0.6044
-15 6 1 6.2810 -0.2992
-15 6 2 3.0659 0.6274
-15 6 3 -8.8646 0.0665
-15 6 4 1.5071 -0.6089
-15 6 5 1.8496 0.2869
-15 6 6 -3.3044 0.8456
-15 6 7 5.0719 -0.3116
-15 6 8 8.6618 0.9296
-15 6 9 -2.8938 0.3815
-15 6 10 -1.5222 -0.1975
-15 6 11 1.9892 -0.0070
-15 6 12 6.8191 0.5344
-15 6 13 -4.3902 0.2672
-15 6 14 -9.2245 1.1941
-15 6 15 2.0109 0.2241
-15 6 16 -0.2174 0.8916
-15 6 17 1.8074 -0.1297
-15 6 18 0.3321 -0.4940
-15 6 19 -1.9946 -0.2191
-15 6 20 2.5939 0.7111
-15 6 21 0.2201 0.2645
-15 6 22 -0.8213 1.1173
-15 6 23 0.9934 0.1818
-15 6 24 0.8276 -0.2900
-15 6 25 -2.6859 -0.4641
-15 6 26 -1.0830 -0.3241
-15 6 27 0.1581 -0.0579
-15 6 28 2.8698 0.5277
-15 6 29 0.5678 0.4129
-15 6 30 -1.3871 0.6631
-15 6 31 0.8275 0.0007
-15 6 32 0.8001 -0.5629
-15 6 33 -0.0099 -0.5311
-15 6 34 -1.5792 -0.4630
-15 6 35 0.7094 0.1714
-15 6 36 1.5155 1.0157
-15 7 1 5.9037 -0.2713
-15 7 2 4.8916 -1.4672
-15 7 3 -0.4255 1.6863
-15 7 4 -3.7580 0.1533
-15 7 5 9.4526 0.8662
-15 7 6 -1.3149 1.6014
-15 7 7 -2.8173 -0.8516
-15 7 8 4.7747 -1.2707
-15 7 9 -4.2115 -0.0168
-15 7 10 -2.4292 -1.5277
-15 7 11 1.8197 1.5939
-15 7 12 -0.9329 1.7530
-15 7 13 -4.0051 -0.7617
-15 7 14 -6.9212 -0.3874
-15 7 15 4.3342 -0.2587
-15 7 16 2.8620 -0.6292
-15 7 17 -7.4291 1.0398
-15 7 18 -2.8986 0.7374
-15 7 19 3.6640 0.2097
-15 7 20 3.5032 -0.1948
-15 7 21 0.9641 -0.6774
-15 7 22 -0.3177 -0.2597
-15 7 23 -2.8734 0.7673
-15 7 24 -0.4298 -0.3748
-15 7 25 0.5764 1.2962
-15 7 26 -0.5830 0.2025
-15 7 27 0.7585 -0.6934
-15 7 28 -0.7171 -0.3098
-15 7 29 -5.4006 -0.7551
-15 7 30 -0.1155 0.0096
-15 7 31 0.8794 0.9626
-15 7 32 0.8643 0.3730
-15 7 33 0.3060 0.6470
-15 7 34 -0.4013 -0.5976
-15 7 35 0.2368 -0.6451
-15 8 1 -6.4531 0.2711
-15 8 2 2.5699 0.3159
-15 8 3 3.1952 0.2421
-15 8 4 -4.5822 -0.8589
-15 8 5 -1.8401 0.6596
-15 8 6 -1.9614 -0.2710
-15 8 7 5.0714 -0.0193
-15 8 8 1.6295 0.7555
-15 8 9 -4.4923 0.0441
-15 8 10 -2.0817 0.0143
-15 8 11 0.7822 0.4825
-15 8 12 4.2932 -0.5096
-15 8 13 -4.1830 0.0940
-15 8 14 -2.4584 0.3439
-15 8 15 3.8762 0.0449
-15 8 16 -2.6309 0.3255
-15 8 17 2.0884 -0.0423
-15 8 18 1.6035 -0.4429
-15 8 19 2.5829 -0.1189
-15 8 20 -2.8420 -0.3468
-15 8 21 -1.0614 -0.0984
-15 8 22 2.3469 0.5997
-15 8 23 -0.9659 -0.1400
-15 8 24 -1.9012 0.1483
-15 8 25 -0.9947 -0.2509
-15 8 26 -0.6952 -0.7918
-15 8 27 0.8435 -0.3279
-15 8 28 3.0891 -0.0622
-15 8 29 0.7998 0.0115
-15 8 30 0.0935 0.5218
-15 8 31 1.2728 -0.0333
-15 8 32 0.7623 -0.4264
-15 8 33 -0.9757 -0.1654
-15 8 34 -1.3338 -0.9654
-15 9 1 1.9375 0.2763
-15 9 2 7.7867 -0.9796
-15 9 3 -4.4620 0.5483
-15 9 4 -2.6031 0.0166
-15 9 5 -0.9792 -0.2507
-15 9 6 6.0110 1.2457
-15 9 7 1.5436 -0.6825
-15 9 8 -7.0362 -0.7664
-15 9 9 2.6109 0.1189
-15 9 10 0.4111 -1.2485
-15 9 11 0.7790 0.0944
-15 9 12 -0.0319 0.6248
-15 9 13 -4.9947 -0.1975
-15 9 14 3.4304 0.6648
-15 9 15 1.3787 0.1948
-15 9 16 -0.7196 -0.7164
-15 9 17 -2.7369 -0.3022
-15 9 18 0.9734 -0.8617
-15 9 19 3.2331 -0.1778
-15 9 20 -0.5425 0.8037
-15 9 21 0.3110 0.3017
-15 9 22 -3.4129 -0.1348
-15 9 23 -0.8075 -0.0805
-15 9 24 1.3879 -0.8110
-15 9 25 1.5898 -0.2832
-15 9 26 -1.3286 0.4100
-15 9 27 1.4869 -0.1456
-15 9 28 3.1637 0.3891
-15 9 29 0.4061 -0.2153
-15 9 30 -3.1271 -0.2592
-15 9 31 -3.4043 0.0223
-15 9 32 1.8350 -0.0164
-15 9 33 1.5730 0.8551
-15 10 1 -1.9331 -0.2334
-15 10 2 0.9889 -0.3685
-15 10 3 -1.2090 0.0256
-15 10 4 -2.4608 -0.7674
-15 10 5 3.5429 0.6291
-15 10 6 1.0030 -0.5148
-15 10 7 -2.5927 -0.2749
-15 10 8 1.2431 0.5307
-15 10 9 -0.4242 -0.1828
-15 10 10 -1.4281 -0.1760
-15 10 11 -1.3714 0.6774
-15 10 12 -1.0111 -0.4933
-15 10 13 -0.2011 -0.0452
-15 10 14 1.2650 0.5494
-15 10 15 -2.8084 -0.5697
-15 10 16 -0.0615 0.1938
-15 10 17 0.1075 0.0656
-15 10 18 0.3216 -0.7353
-15 10 19 -0.2493 0.2578
-15 10 20 0.1281 0.1857
-15 10 21 -1.2308 -0.3861
-15 10 22 0.9545 0.5492
-15 10 23 -0.4334 -0.3332
-15 10 24 -1.7344 -0.0961
-15 10 25 0.1291 0.0742
-15 10 26 -0.8850 -0.1934
-15 10 27 -0.7017 -0.2374
-15 10 28 0.6937 0.1058
-15 10 29 0.6210 -0.2988
-15 10 30 0.1091 0.4218
-15 10 31 -0.3014 -0.5248
-15 10 32 -0.3176 -0.0270
-15 11 1 -0.9898 -0.2306
-15 11 2 -2.1517 -0.4462
-15 11 3 2.1178 0.8291
-15 11 4 -0.3612 0.0240
-15 11 5 -6.9363 -0.0682
-15 11 6 -0.5991 0.4616
-15 11 7 7.1729 -0.8389
-15 11 8 1.7175 -0.4118
-15 11 9 -3.8517 0.3561
-15 11 10 -1.4865 -0.7680
-15 11 11 3.3548 0.7811
-15 11 12 -2.6376 0.3830
-15 11 13 -2.4782 -0.3151
-15 11 14 2.1676 0.2340
-15 11 15 2.5980 -0.2015
-15 11 16 0.2866 -0.6360
-15 11 17 -1.4771 0.4518
-15 11 18 -1.9889 -0.0974
-15 11 19 -0.9373 -0.1183
-15 11 20 1.8415 -0.0370
-15 11 21 2.8747 -0.4531
-15 11 22 0.2500 -0.0583
-15 11 23 -1.0201 0.3166
-15 11 24 1.3154 0.0945
-15 11 25 -1.4950 0.1356
-15 11 26 -0.0620 -0.1465
-15 11 27 -0.7374 -0.6146
-15 11 28 1.7691 -0.2449
-15 11 29 0.4144 0.0753
-15 11 30 0.2994 0.7413
-15 11 31 -0.0674 0.6626
-15 12 1 5.9139 -0.3459
-15 12 2 2.2150 -0.1905
-15 12 3 -0.2103 0.2132
-15 12 4 -1.4539 -0.3939
-15 12 5 1.9650 0.1784
-15 12 6 1.7280 0.0707
-15 12 7 -2.9383 -0.0022
-15 12 8 -3.9107 0.3604
-15 12 9 6.4659 0.2830
-15 12 10 2.4320 -0.1705
-15 12 11 -3.0722 0.2884
-15 12 12 0.5324 -0.3981
-15 12 13 -1.8329 0.2637
-15 12 14 0.7560 0.6047
-15 12 15 0.8412 -0.3178
-15 12 16 -3.0531 0.1096
-15 12 17 0.3996 0.0907
-15 12 18 -1.5252 -0.4313
-15 12 19 1.2658 0.4513
-15 12 20 1.9111 0.0862
-15 12 21 1.9648 -0.1426
-15 12 22 -1.0615 0.6245
-15 12 23 -0.0661 0.3532
-15 12 24 1.3227 -0.2710
-15 12 25 0.5741 0.1523
-15 12 26 -0.0210 -0.1643
-15 12 27 0.6556 0.3490
-15 12 28 0.9688 0.2173
-15 12 29 -0.4504 -0.1144
-15 13 1 0.7999 0.0399
-15 13 2 0.7411 -0.4744
-15 13 3 -6.5605 0.4182
-15 13 4 1.6387 0.0755
-15 13 5 -2.2916 0.2035
-15 13 6 2.0210 0.3885
-15 13 7 5.6223 -0.5086
-15 13 8 -1.5162 0.0056
-15 13 9 1.6937 0.3637
-15 13 10 -2.4272 -0.4894
-15 13 11 1.0227 0.2884
-15 13 12 1.2082 0.4541
-15 13 13 -0.9166 -0.3201
-15 13 14 -0.6888 0.5377
-15 13 15 -0.6309 -0.0650
-15 13 16 2.0189 -0.9932
-15 13 17 0.1856 0.2169
-15 13 18 0.5807 -0.2651
-15 13 19 0.8556 0.0745
-15 13 20 1.2165 0.1640
-15 13 21 2.7606 -0.0684
-15 13 22 -1.4214 -0.0996
-15 13 23 0.9442 -0.2566
-15 13 24 -0.8745 -0.7634
-15 13 25 -3.0176 -0.0943
-15 13 26 -2.1118 0.3577
-15 14 1 -0.1975 -0.4262
-15 14 2 -0.1819 0.2680
-15 14 3 -1.8223 0.0687
-15 14 4 0.6101 -0.5727
-15 14 5 0.1140 0.2951
-15 14 6 2.1997 -0.0267
-15 14 7 0.7002 -0.0443
-15 14 8 1.8259 0.4809
-15 14 9 -1.4933 0.1499
-15 14 10 -2.0078 -0.0635
-15 14 11 2.5770 0.4937
-15 14 12 0.2474 -0.5788
-15 14 13 -3.6931 0.0199
-15 14 14 3.0711 0.0684
-15 14 15 -0.3161 -0.2217
-15 14 16 -2.1579 0.2080
-15 14 17 0.1292 0.2627
-15 14 18 2.3084 -0.3190
-15 14 19 1.8724 0.1959
-15 14 20 -1.6206 -0.2333
-15 14 21 -1.5860 -0.1073
-15 14 22 0.6894 0.8178
-15 15 1 1.0158 -0.0683
-15 15 2 1.0117 -0.2462
-15 15 3 -0.7897 0.2848
-15 15 4 -1.5085 0.1141
-15 15 5 2.6550 -0.0708
-15 15 6 0.5277 0.1393
-15 15 7 -1.3069 -0.1683
-15 15 8 1.4543 0.0325
-15 15 9 1.1691 0.3702
-15 15 10 0.3359 -0.3029
-15 15 11 -0.5042 0.0710
-15 15 12 1.4246 0.2184
-15 15 13 -0.2895 -0.4384
-15 15 14 -6.2018 0.2094
-15 15 15 -0.7810 -0.5222
-15 15 16 -2.6544 -0.7087
-15 16 1 3.4625 -0.4517
-15 16 2 3.3134 -0.0170
-15 16 3 -1.0170 -0.1373
-15 16 4 -2.3983 -0.7289
-15 16 5 -0.7816 0.7096
-15 16 6 3.8328 0.0654
-15 16 7 0.2753 -0.2494
-15 16 8 -1.1987 0.3253
-15 16 9 -1.9240 -0.3324
-15 16 10 0.3692 0.1022
-15 17 1 -1.3269 -0.1332
-15 17 2 2.0017 0.9359
-15 17 3 1.0964 0.8984
-15 17 4 -1.4618 0.5228
-15 17 5 -1.3449 -0.7968
-15 17 6 -1.1202 -0.9029
-15 17 7 0.6963 -0.9472
-15 17 8 0.0994 0.3873
-15 17 9 1.7961 0.5612
-15 17 10 1.8808 0.0683
-15 17 11 -2.9949 -0.4357
-15 17 12 -1.6594 -0.4941
-14 0 2 5.3951 -14.1609
-14 0 4 4.3473 -1.5154
-14 0 6 2.0050 22.1264
-14 0 8 -18.7781 -9.9700
-14 0 10 -8.9634 -12.5669
-14 0 12 8.5200 7.2161
-14 0 14 -3.6062 8.1315
-14 0 16 1.4093 -6.9126
-14 0 18 0.6572 -7.1001
-14 0 20 -5.1045 8.4538
-14 0 22 1.2814 2.4347
-14 0 24 -1.9882 -6.0942
-14 0 26 -1.8274 1.4437
-14 0 28 -0.1998 2.9247
-14 0 30 -0.4912 -0.1644
-14 0 32 -0.4309 -1.1045
-14 0 34 0.1528 0.5463
-14 0 36 -0.6216 1.2375
-14 0 38 -0.7135 -0.8446
-14 1 1 -2.3043 1.3072
-14 1 2 -10.3374 -1.5183
-14 1 3 -21.6240 -1.7112
-14 1 4 -1.4847 -1.6839
-14 1 5 -2.9249 2.3045
-14 1 6 -5.1777 0.2194
-14 1 7 11.3416 -0.1145
-14 1 8 12.0406 -0.4988
-14 1 9 -0.6865 0.1268
-14 1 10 -1.9821 -1.0162
-14 1 11 1.2178 1.5923
-14 1 12 4.9109 -1.1822
-14 1 13 -4.6016 0.6809
-14 1 14 -1.1683 1.6814
-14 1 15 1.5664 -0.8856
-14 1 16 -6.5673 -0.9250
-14 1 17 -2.8840 1.0949
-14 1 18 1.7521 -1.3127
-14 1 19 4.6234 1.3063
-14 1 20 0.4583 1.1379
-14 1 21 -5.4930 -0.9261
-14 1 22 -1.5484 -0.6000
-14 1 23 2.6749 0.1930
-14 1 24 0.1702 0.2519
-14 1 25 -1.6092 1.3128
-14 1 26 2.7148 -0.2171
-14 1 27 -1.1657 0.2333
-14 1 28 -2.4727 -0.3438
-14 1 29 1.7336 -0.4377
-14 1 30 0.7484 0.8189
-14 1 31 2.1953 0.3715
-14 1 32 -1.1479 -0.5211
-14 1 33 -0.9736 1.1806
-14 1 34 3.0402 0.0849
-14 1 35 -0.6240 -0.3324
-14 1 36 -2.3202 0.3861
-14 1 37 -1.4562 -0.5046
-14 1 38 1.2537 -0.3652
-14 2 1 -9.8137 4.4901
-14 2 2 15.7123 -5.0610
-14 2 3 26.8733 1.6585
-14 2 4 -20.8389 -3.1399
-14 2 5 -26.3707 -1.2287
-14 2 6 6.3211 1.6602
-14 2 7 20.2881 -1.1885
-14 2 8 -13.6552 -2.2125
-14 2 9 -3.5840 1.0572
-14 2 10 8.8938 -5.0536
-14 2 11 0.4363 -1.5645
-14 2 12 8.8831 0.8366
-14 2 13 -5.7801 -1.6920
-14 2 14 -5.9689 0.9728
-14 2 15 2.3351 1.8753
-14 2 16 4.1024 -1.9615
-14 2 17 1.7199 -2.2482
-14 2 18 -4.5576 -3.1943
-14 2 19 -3.6064 0.1813
-14 2 20 1.1868 1.8494
-14 2 21 1.5278 0.5715
-14 2 22 -0.7037 1.9790
-14 2 23 1.5161 -1.3477
-14 2 24 2.3000 -2.3065
-14 2 25 1.1437 0.2659
-14 2 26 -0.7286 -0.4682
-14 2 27 -1.2159 -0.2419
-14 2 28 0.1142 1.6679
-14 2 29 1.3523 0.2456
-14 2 30 2.1677 0.4920
-14 2 31 -3.5776 -0.3637
-14 2 32 0.0077 -0.7912
-14 2 33 3.1243 -0.5409
-14 2 34 -0.5255 -0.2406
-14 2 35 0.0471 1.0008
-14 2 36 1.2251 1.1058
-14 2 37 -0.4893 -0.3343
-14 2 38 -1.8042 -0.1459
-14 3 1 14.2366 -1.0826
-14 3 2 7.2266 -1.9354
-14 3 3 -17.2451 0.6410
-14 3 4 -1.0954 -1.9168
-14 3 5 -0.6055 0.1844
-14 3 6 1.0357 0.5779
-14 3 7 2.8617 3.3412
-14 3 8 0.1643 -0.6515
-14 3 9 8.3148 1.3762
-14 3 10 -2.2922 -1.1848
-14 3 11 3.5022 1.3125
-14 3 12 -1.2388 -0.3434
-14 3 13 -1.0391 2.4546
-14 3 14 0.5326 0.2347
-14 3 15 -7.1771 1.5066
-14 3 16 -3.1154 0.1167
-14 3 17 -1.7223 1.3178
-14 3 18 2.0778 -1.0064
-14 3 19 2.7887 2.1515
-14 3 20 2.4408 -0.0125
-14 3 21 1.3966 0.8743
-14 3 22 -0.1072 0.8504
-14 3 23 1.6376 1.5390
-14 3 24 -0.3344 -0.8091
-14 3 25 0.7637 1.3693
-14 3 26 0.1840 -0.3323
-14 3 27 -0.5062 0.5004
-14 3 28 0.1863 0.5339
-14 3 29 -1.9480 1.2576
-14 3 30 1.1671 -0.1861
-14 3 31 1.6960 0.8230
-14 3 32 -1.3203 -0.1891
-14 3 33 -0.3681 0.2834
-14 3 34 -1.1075 0.4822
-14 3 35 -1.1745 0.6467
-14 3 36 -0.4494 -0.0151
-14 3 37 -0.7679 0.5174
-14 3 38 -0.0815 -0.2138
-14 4 1 -6.4336 0.1868
-14 4 2 -1.3229 -3.3860
-14 4 3 15.0396 1.2056
-14 4 4 10.4337 1.1052
-14 4 5 -12.2846 1.1420
-14 4 6 -10.0224 2.6451
-14 4 7 9.0258 -2.2502
-14 4 8 20.4856 -1.5597
-14 4 9 -11.7603 0.1864
-14 4 10 -4.4118 0.2216
-14 4 11 3.4903 1.2344
-14 4 12 -4.7737 1.3157
-14 4 13 -7.1433 -0.8054
-14 4 14 -0.7447 0.8183
-14 4 15 7.6502 0.3676
-14 4 16 0.7762 -2.2289
-14 4 17 -0.3117 0.9175
-14 4 18 -3.8583 -0.3608
-14 4 19 -1.1089 0.5527
-14 4 20 4.0575 1.8350
-14 4 21 2.7057 -0.6198
-14 4 22 -2.2175 -0.8521
-14 4 23 -3.5006 -0.4823
-14 4 24 1.1892 -0.8909
-14 4 25 2.0359 1.2658
-14 4 26 1.4000 0.0361
-14 4 27 -1.9188 -0.2915
-14 4 28 -0.0232 0.4840
-14 4 29 -1.2134 -0.7685
-14 4 30 -1.1887 -0.1919
-14 4 31 1.3693 0.5169
-14 4 32 0.8797 -0.7266
-14 4 33 -2.5486 0.1910
-14 4 34 0.0883 0.3633
-14 4 35 1.5820 -0.5582
-14 4 36 1.2425 -0.0877
-14 4 37 -0.2882 0.0280
-14 4 38 0.7711 0.1194
-14 5 1 1.8788 -0.2166
-14 5 2 -2.9201 0.9345
-14 5 3 -1.5947 -0.1434
-14 5 4 -4.4558 -0.1395
-14 5 5 -2.3549 1.5739
-14 5 6 10.2218 1.1075
-14 5 7 6.2536 -0.3158
-14 5 8 -14.1640 0.5785
-14 5 9 -4.6830 0.5753
-14 5 10 5.9944 -0.2565
-14 5 11 0.3480 0.7537
-14 5 12 -0.5236 -0.1466
-14 5 13 -11.4436 0.0429
-14 5 14 7.4668 0.0719
-14 5 15 5.7284 -0.0145
-14 5 16 -2.8207 0.5442
-14 5 17 4.0321 0.2340
-14 5 18 0.3035 0.0972
-14 5 19 -1.2696 0.3677
-14 5 20 -1.1054 -0.4973
-14 5 21 -1.3120 -0.3525
-14 5 22 -0.2080 0.2921
-14 5 23 -1.1747 0.0159
-14 5 24 -1.6878 0.5143
-14 5 25 0.8114 0.4420
-14 5 26 2.0043 -0.5867
-14 5 27 1.0228 -0.0561
-14 5 28 -1.0121 -0.2806
-14 5 29 -0.1630 -0.1959
-14 5 30 -0.7354 0.1958
-14 5 31 0.9200 0.1104
-14 5 32 1.5760 0.1876
-14 5 33 -0.1895 0.2697
-14 5 34 0.0410 -0.2364
-14 5 35 -0.4742 -0.4909
-14 5 36 -0.1076 -0.5782
-14 5 37 -0.7323 0.2892
-14 6 1 -0.3752 -0.1978
-14 6 2 3.0165 -2.6007
-14 6 3 -8.0620 -0.0280
-14 6 4 -1.6207 0.1453
-14 6 5 3.1270 -0.7031
-14 6 6 -3.7904 2.0822
-14 6 7 5.4926 0.9592
-14 6 8 -3.2401 0.8339
-14 6 9 -8.1756 -0.2175
-14 6 10 -2.6085 -2.3807
-14 6 11 3.2980 -0.9447
-14 6 12 -4.6728 1.1571
-14 6 13 -0.9583 0.8851
-14 6 14 1.1874 2.0245
-14 6 15 0.8552 0.2549
-14 6 16 1.7452 -2.6475
-14 6 17 2.2770 -1.5497
-14 6 18 3.3853 -0.0443
-14 6 19 -1.1028 0.2673
-14 6 20 -0.7236 1.8745
-14 6 21 -1.0785 0.3499
-14 6 22 -1.4285 -0.6597
-14 6 23 -0.8871 -0.8060
-14 6 24 -0.1941 -1.6287
-14 6 25 -1.1338 -0.0075
-14 6 26 0.3851 0.4459
-14 6 27 3.6304 0.4971
-14 6 28 -0.9287 1.5323
-14 6 29 -0.1545 -0.1660
-14 6 30 -2.3574 -0.7364
-14 6 31 -1.5674 -0.8057
-14 6 32 2.3743 -0.6131
-14 6 33 0.2309 0.4128
-14 6 34 -0.6396 1.1782
-14 6 35 0.5185 0.8307
-14 6 36 0.4157 0.2130
-14 7 1 -1.1837 -1.4345
-14 7 2 9.4236 0.5334
-14 7 3 -1.1373 -0.1342
-14 7 4 -4.7418 -0.2368
-14 7 5 -2.3576 0.1698
-14 7 6 3.4072 0.7907
-14 7 7 -0.8151 -0.8785
-14 7 8 -2.9352 0.8360
-14 7 9 -3.5381 -0.9663
-14 7 10 -0.4379 -0.4954
-14 7 11 3.9297 0.3025
-14 7 12 3.2582 -0.1543
-14 7 13 -1.8048 -0.5590
-14 7 14 4.4123 0.6216
-14 7 15 2.2945 -1.0052
-14 7 16 -1.5524 -0.0667
-14 7 17 0.4104 0.0546
-14 7 18 1.0174 -0.2977
-14 7 19 -0.8531 0.0525
-14 7 20 -0.0231 0.1979
-14 7 21 1.2828 -0.5565
-14 7 22 -4.5432 0.3769
-14 7 23 -1.8235 -0.8186
-14 7 24 3.5211 -0.2045
-14 7 25 1.0142 0.2735
-14 7 26 0.2329 -0.0028
-14 7 27 1.7658 0.1543
-14 7 28 0.8291 0.2099
-14 7 29 -0.5582 -0.9094
-14 7 30 -1.4846 -0.3454
-14 7 31 3.9363 -0.1016
-14 7 32 0.7057 0.1624
-14 7 33 -1.5993 0.4605
-14 7 34 -1.6657 0.0866
-14 7 35 1.0529 -0.5047
-14 8 1 0.7287 -0.1054
-14 8 2 -6.1206 -1.0403
-14 8 3 2.1372 0.2003
-14 8 4 -0.6018 -0.4512
-14 8 5 -3.5125 -0.7463
-14 8 6 4.5383 1.1203
-14 8 7 -0.9099 -0.0906
-14 8 8 6.6327 0.5237
-14 8 9 -1.2848 0.7488
-14 8 10 -7.8226 -1.0127
-14 8 11 5.8656 -0.5434
-14 8 12 2.8452 0.1156
-14 8 13 4.8122 -0.6858
-14 8 14 -3.0423 0.6079
-14 8 15 -2.9517 0.1566
-14 8 16 5.5962 -0.1762
-14 8 17 -0.3423 0.0662
-14 8 18 -2.5137 -0.6902
-14 8 19 -6.1991 -0.5994
-14 8 20 0.3664 0.1769
-14 8 21 2.3324 0.2712
-14 8 22 0.5881 0.2812
-14 8 23 -0.8796 0.8808
-14 8 24 0.8811 -0.7208
-14 8 25 2.5920 -0.4837
-14 8 26 0.7879 -0.3022
-14 8 27 0.3875 0.0744
-14 8 28 0.7147 1.0267
-14 8 29 -1.5609 0.3887
-14 8 30 -3.2481 0.3216
-14 8 31 -0.5049 0.0447
-14 8 32 -0.2555 -0.9885
-14 8 33 -1.5064 -0.0380
-14 8 34 0.3040 0.6603
-14 9 1 -3.2712 -0.6602
-14 9 2 -2.5895 -0.3073
-14 9 3 6.9611 -0.3873
-14 9 4 3.5270 -0.4716
-14 9 5 -1.1448 0.4655
-14 9 6 -10.9251 0.4563
-14 9 7 1.0123 -0.2577
-14 9 8 6.7198 0.2458
-14 9 9 -4.2745 -0.5677
-14 9 10 -0.9748 -0.4790
-14 9 11 -2.7248 0.1842
-14 9 12 2.1611 -0.1321
-14 9 13 2.7615 -0.0767
-14 9 14 -4.3334 0.6308
-14 9 15 0.2894 -0.0800
-14 9 16 -0.0089 -0.0632
-14 9 17 2.0492 0.1237
-14 9 18 -1.5892 -0.4338
-14 9 19 -0.6936 0.1750
-14 9 20 3.1561 0.5031
-14 9 21 -1.4706 0.1168
-14 9 22 -0.6227 0.3744
-14 9 23 -1.0382 -0.0999
-14 9 24 0.5792 -0.2142
-14 9 25 1.0602 0.0411
-14 9 26 -0.5368 0.0674
-14 9 27 -0.6095 0.3404
-14 9 28 0.1722 0.2553
-14 9 29 0.2037 0.1677
-14 9 30 0.0308 -0.1235
-14 9 31 -0.1111 -0.1335
-14 9 32 0.8718 -0.3225
-14 9 33 2.3024 0.6646
-14 10 1 -2.7170 -0.0464
-14 10 2 -3.1185 -0.8331
-14 10 3 3.0792 0.3880
-14 10 4 3.1449 0.2086
-14 10 5 0.8196 -0.3470
-14 10 6 -0.2795 1.5580
-14 10 7 1.8053 0.2311
-14 10 8 1.1140 0.2234
-14 10 9 1.6949 0.0530
-14 10 10 -3.6089 -0.8947
-14 10 11 -5.7130 0.1772
-14 10 12 6.0445 0.6160
-14 10 13 9.5615 -0.1501
-14 10 14 -4.0567 0.6650
-14 10 15 -4.1974 -0.2842
-14 10 16 2.4780 -1.0720
-14 10 17 2.2193 0.3613
-14 10 18 0.1081 0.2922
-14 10 19 -0.8293 0.1520
-14 10 20 -0.0775 0.7424
-14 10 21 3.5603 -0.1437
-14 10 22 1.6802 -0.4469
-14 10 23 -0.9259 -0.1134
-14 10 24 -4.8027 -0.2687
-14 10 25 -0.3728 0.3739
-14 10 26 3.1930 0.4304
-14 10 27 1.4625 0.2747
-14 10 28 0.7330 -0.0267
-14 10 29 -0.0254 -0.3508
-14 10 30 -0.2944 -0.7354
-14 10 31 -0.8844 0.7689
-14 10 32 1.1206 0.1456
-14 11 1 -2.6017 -0.4591
-14 11 2 -8.3022 0.1486
-14 11 3 5.7491 0.0411
-14 11 4 2.8625 -0.3195
-14 11 5 -4.0448 0.6531
-14 11 6 -4.3510 0.0905
-14 11 7 2.2906 -0.2609
-14 11 8 7.5009 0.2957
-14 11 9 -0.6371 -0.4757
-14 11 10 -6.2891 -0.2386
-14 11 11 0.4559 0.3636
-14 11 12 3.3251 -0.1027
-14 11 13 -2.7685 0.0502
-14 11 14 0.1646 0.6029
-14 11 15 1.5915 -0.2266
-14 11 16 0.5063 0.4593
-14 11 17 1.1023 0.0132
-14 11 18 0.2448 -0.3088
-14 11 19 0.9674 0.1114
-14 11 20 0.1040 0.3625
-14 11 21 -2.2110 0.1730
-14 11 22 0.1106 0.5046
-14 11 23 1.0305 -0.2822
-14 11 24 0.1006 -0.0268
-14 11 25 1.0328 0.0727
-14 11 26 -2.1557 0.1013
-14 11 27 -0.6972 0.3943
-14 11 28 0.7443 0.2303
-14 11 29 1.0947 -0.0891
-14 11 30 -0.7898 0.1475
-14 12 1 6.3222 0.1175
-14 12 2 -2.7511 -0.7561
-14 12 3 -3.8958 0.3464
-14 12 4 4.1946 0.0243
-14 12 5 1.6475 -0.0906
-14 12 6 0.4545 0.9452
-14 12 7 -4.5961 0.4054
-14 12 8 -0.8206 0.0563
-14 12 9 0.2925 0.0279
-14 12 10 1.8644 -0.8212
-14 12 11 -0.6007 -0.4220
-14 12 12 -2.9278 0.2580
-14 12 13 1.0685 -0.3741
-14 12 14 1.5777 0.4997
-14 12 15 2.4562 0.3010
-14 12 16 -1.0098 -0.2493
-14 12 17 -1.9872 0.0531
-14 12 18 1.8727 -0.4958
-14 12 19 -0.6526 -0.4433
-14 12 20 2.0479 0.4805
-14 12 21 0.0079 -0.0954
-14 12 22 0.3854 0.4954
-14 12 23 -3.8076 0.3346
-14 12 24 -0.7911 -0.8076
-14 12 25 1.3167 -0.7786
-14 12 26 1.4972 -0.1316
-14 12 27 -0.5398 -0.1968
-14 12 28 -0.6300 0.2635
-14 12 29 -0.5123 0.7821
-14 13 1 -1.4118 -0.5935
-14 13 2 -5.0295 0.0235
-14 13 3 -0.0285 0.0941
-14 13 4 5.1573 -0.2032
-14 13 5 2.5436 0.5611
-14 13 6 -3.2008 -0.0707
-14 13 7 1.7520 -0.4594
-14 13 8 -1.1633 0.1978
-14 13 9 -2.8275 -0.6951
-14 13 10 3.1766 -0.2137
-14 13 11 0.3572 0.6591
-14 13 12 -2.1855 -0.4959
-14 13 13 -0.1369 0.2325
-14 13 14 2.1516 0.6855
-14 13 15 2.8604 -0.6496
-14 13 16 0.7345 0.0791
-14 13 17 -0.4346 -0.0963
-14 13 18 -0.9862 -0.4387
-14 13 19 -1.1836 0.3361
-14 13 20 -2.8084 0.3756
-14 13 21 -2.0553 -0.2250
-14 13 22 1.1752 0.1889
-14 13 23 -0.4591 -0.1441
-14 13 24 -2.5366 -0.1527
-14 13 25 -1.1876 0.2761
-14 13 26 2.4079 -0.0480
-14 14 1 1.2115 -0.0750
-14 14 2 0.8712 -0.4385
-14 14 3 -1.3827 0.2510
-14 14 4 0.7947 -0.2146
-14 14 5 1.0086 0.2245
-14 14 6 -8.1929 0.8078
-14 14 7 -0.2853 -0.1364
-14 14 8 1.8566 -0.3038
-14 14 9 1.1542 -0.0080
-14 14 10 0.5906 -0.6557
-14 14 11 -2.1520 -0.1194
-14 14 12 -1.0013 0.1236
-14 14 13 -3.3018 -0.2450
-14 14 14 0.9817 0.5294
-14 14 15 5.1318 0.2604
-14 14 16 -1.1861 -0.5608
-14 14 17 -0.1459 0.2278
-14 14 18 -2.7784 -0.1624
-14 14 19 -0.8561 0.1731
-14 14 20 0.5303 0.6273
-14 14 21 3.5444 -0.3051
-14 14 22 0.9157 0.2315
-14 15 1 0.7307 -0.4345
-14 15 2 -0.5413 0.0705
-14 15 3 -1.3449 0.1256
-14 15 4 1.4395 -0.6170
-14 15 5 2.2913 0.4069
-14 15 6 -1.0235 -0.1028
-14 15 7 -1.1801 -0.1086
-14 15 8 -0.0044 0.1089
-14 15 9 0.1377 -0.5664
-14 15 10 1.4019 -0.1335
-14 15 11 0.5662 0.4372
-14 15 12 0.5808 -0.5167
-14 15 13 -1.5060 0.5688
-14 15 14 0.3692 0.2046
-14 15 15 2.8367 -0.4427
-14 15 16 3.1141 0.3266
-14 15 17 -1.2111 -0.0244
-14 16 1 0.5864 0.1148
-14 16 2 -1.1948 -0.6806
-14 16 3 -2.9331 0.2800
-14 16 4 -0.5288 -0.2021
-14 16 5 0.7188 -0.0061
-14 16 6 0.1636 0.7763
-14 16 7 -0.2130 -0.2032
-14 16 8 -1.6690 -0.4213
-14 16 9 0.5985 -0.0493
-14 16 10 -0.0480 -0.2683
-14 16 11 2.6174 0.5635
-14 16 12 0.2672 0.8629
-14 16 13 3.3137 0.0778
-14 16 14 -1.8335 0.3602
-14 17 1 -1.7660 0.1471
-14 17 2 3.6406 0.2867
-14 17 3 2.3152 -0.0721
-14 17 4 -1.3106 -0.6904
-14 17 5 -2.0705 0.5680
-14 17 6 -0.3953 0.1021
-14 17 7 0.5297 -0.4820
-14 17 8 1.3574 0.2755
-14 17 9 -2.2365 -0.4575
-14 17 10 -2.5737 -0.1119
-14 17 11 -1.4619 0.5633
-14 17 12 -0.0293 -1.0511
-14 17 13 1.2295 0.5832
-13 0 2 -22.0312 4.1333
-13 0 4 6.5833 -5.1951
-13 0 6 8.5704 5.0069
-13 0 8 6.3330 4.0385
-13 0 10 -5.6359 -2.2661
-13 0 12 1.5042 0.5567
-13 0 14 0.7876 6.4755
-13 0 16 0.6383 2.5619
-13 0 18 2.8461 -4.1395
-13 0 20 0.5674 2.9522
-13 0 22 2.6630 5.5194
-13 0 24 -2.1249 -2.4504
-13 0 26 1.9285 -0.8574
-13 0 28 3.6672 3.1882
-13 0 30 -0.9437 0.7159
-13 0 32 0.8022 -0.9680
-13 0 34 -1.1897 -0.1826
-13 0 36 -1.1059 1.8307
-13 0 38 2.3135 -0.2246
-13 1 1 -8.9547 -10.6840
-13 1 2 2.2768 -1.5799
-13 1 3 -4.2513 1.3245
-13 1 4 3.1966 4.3802
-13 1 5 8.3303 -3.6111
-13 1 6 3.8359 1.0562
-13 1 7 6.6016 0.5722
-13 1 8 8.2957 -0.5101
-13 1 9 11.9427 0.5734
-13 1 10 -15.9248 -3.4315
-13 1 11 -11.6838 -0.2496
-13 1 12 -1.6421 3.9041
-13 1 13 6.5596 -3.7978
-13 1 14 1.3702 1.7648
-13 1 15 -2.2922 0.4014
-13 1 16 0.2870 -2.9711
-13 1 17 1.3072 2.6988
-13 1 18 1.5529 1.2407
-13 1 19 2.4892 -2.4049
-13 1 20 -1.3710 -0.0047
-13 1 21 -0.6734 -2.1238
-13 1 22 5.1908 1.2346
-13 1 23 3.4086 1.3990
-13 1 24 -2.4300 -0.2761
-13 1 25 -1.6196 0.5802
-13 1 26 -1.4689 -1.3000
-13 1 27 0.6919 -1.9965
-13 1 28 0.8831 1.5677
-13 1 29 1.2619 -0.8434
-13 1 30 -1.4117 -0.3207
-13 1 31 -0.2680 1.2956
-13 1 32 1.5809 -0.2112
-13 1 33 -2.0256 -0.5576
-13 1 34 0.8418 0.1184
-13 1 35 1.9885 -1.2874
-13 1 36 -2.0271 -0.3021
-13 1 37 -0.3174 0.0683
-13 1 38 0.8787 0.1158
-13 2 1 10.4809 -2.3725
-13 2 2 -20.3965 2.7418
-13 2 3 -4.0210 1.0498
-13 2 4 2.5792 -1.8099
-13 2 5 1.9116 -0.3295
-13 2 6 -2.6695 3.7065
-13 2 7 -14.9071 -0.3578
-13 2 8 15.3019 1.6713
-13 2 9 4.8100 0.7756
-13 2 10 -2.6993 0.2923
-13 2 11 -4.2235 0.1873
-13 2 12 -5.7796 1.6423
-13 2 13 5.3222 -0.3506
-13 2 14 -3.4775 2.4966
-13 2 15 4.3410 1.2166
-13 2 16 2.5311 2.3766
-13 2 17 -1.3117 -0.7130
-13 2 18 -0.1787 0.2679
-13 2 19 -0.4236 0.0582
-13 2 20 3.4050 0.7251
-13 2 21 1.8153 1.0199
-13 2 22 0.2426 2.6269
-13 2 23 -1.6530 -0.4989
-13 2 24 -2.2842 0.4380
-13 2 25 0.2092 0.2150
-13 2 26 0.5757 -0.5356
-13 2 27 0.1598 0.0075
-13 2 28 -2.3508 0.8366
-13 2 29 -1.3162 0.4025
-13 2 30 -1.2715 1.0942
-13 2 31 -0.3509 0.3232
-13 2 32 3.1314 0.0863
-13 2 33 -1.1854 -0.7512
-13 2 34 -2.1323 -0.4547
-13 2 35 1.6353 0.5528
-13 2 36 1.0166 0.3804
-13 2 37 -0.1319 0.0263
-13 2 38 -0.6061 0.9169
-13 3 1 22.2428 1.8644
-13 3 2 -19.6877 -3.5421
-13 3 3 -17.2174 0.0078
-13 3 4 13.0745 1.5669
-13 3 5 24.8409 2.0160
-13 3 6 -3.6417 4.7084
-13 3 7 -6.0743 1.6328
-13 3 8 -10.4795 -0.7698
-13 3 9 0.8718 -1.3497
-13 3 10 16.2773 -1.2639
-13 3 11 -19.8248 -1.6073
-13 3 12 -10.5724 3.5810
-13 3 13 9.0007 0.0912
-13 3 14 9.8840 1.4677
-13 3 15 1.3677 -0.9868
-13 3 16 -8.9617 -1.6221
-13 3 17 -0.8264 0.3200
-13 3 18 12.3497 -0.5037
-13 3 19 4.5940 -2.2836
-13 3 20 -9.7791 1.9975
-13 3 21 -4.9452 -1.0498
-13 3 22 2.7780 0.1662
-13 3 23 2.7514 -0.0998
-13 3 24 -3.6842 -1.1281
-13 3 25 -2.0328 -1.4202
-13 3 26 1.8153 0.5204
-13 3 27 0.9852 -0.4142
-13 3 28 -1.3569 0.6307
-13 3 29 -2.1423 -0.9635
-13 3 30 2.0861 -0.3346
-13 3 31 2.4094 -0.7303
-13 3 32 -2.0639 -0.0838
-13 3 33 -1.5605 -0.1713
-13 3 34 0.1488 0.3175
-13 3 35 2.3883 -0.4747
-13 3 36 0.7205 -0.3589
-13 3 37 0.7987 -0.3516
-13 3 38 -0.2488 0.1920
-13 4 1 3.6841 0.0307
-13 4 2 -0.3013 0.6703
-13 4 3 -1.0694 0.1516
-13 4 4 2.4977 -1.2316
-13 4 5 10.8781 1.7018
-13 4 6 -11.4648 -0.5202
-13 4 7 -12.5823 -0.8025
-13 4 8 -0.5928 -0.0132
-13 4 9 10.6076 0.0766
-13 4 10 -7.7204 -2.3735
-13 4 11 0.7782 0.9708
-13 4 12 3.5227 -0.8801
-13 4 13 0.6412 0.4278
-13 4 14 11.6507 0.6479
-13 4 15 2.8149 -0.2516
-13 4 16 -1.5158 -0.9911
-13 4 17 -8.1422 0.1635
-13 4 18 -9.0107 -1.3638
-13 4 19 3.0799 0.1864
-13 4 20 1.1387 0.2884
-13 4 21 -1.7453 0.1993
-13 4 22 -1.2048 0.1402
-13 4 23 1.6588 -0.4671
-13 4 24 1.7571 -0.7072
-13 4 25 -0.7024 0.0003
-13 4 26 1.7182 -0.8080
-13 4 27 0.5294 0.6219
-13 4 28 -0.1043 0.0294
-13 4 29 -0.4736 -0.4778
-13 4 30 -1.1387 0.1251
-13 4 31 2.6945 -0.2013
-13 4 32 0.4628 -0.8059
-13 4 33 0.0942 0.3290
-13 4 34 0.6617 -0.1579
-13 4 35 -0.2871 -0.1412
-13 4 36 -1.5362 0.0414
-13 4 37 -0.4759 0.0236
-13 4 38 -0.4520 -0.2468
-13 5 1 2.6327 0.3338
-13 5 2 -0.9572 -1.0890
-13 5 3 -16.1409 2.6394
-13 5 4 10.5778 -0.2878
-13 5 5 10.3637 -1.6942
-13 5 6 6.7192 0.8328
-13 5 7 -8.2238 0.3939
-13 5 8 -9.5332 -0.5535
-13 5 9 -0.8447 0.7060
-13 5 10 10.8150 -0.7879
-13 5 11 4.7321 -0.7000
-13 5 12 -0.4081 -0.7000
-13 5 13 -0.4624 -1.1248
-13 5 14 -9.0160 0.5255
-13 5 15 12.0956 1.6496
-13 5 16 2.4300 0.1694
-13 5 17 -6.1655 0.6628
-13 5 18 1.1926 -1.3336
-13 5 19 0.8855 -2.1360
-13 5 20 -4.0782 0.1767
-13 5 21 -4.2180 0.5410
-13 5 22 2.1837 1.3180
-13 5 23 3.3094 1.3663
-13 5 24 1.7582 -0.7385
-13 5 25 -0.8676 -0.2967
-13 5 26 0.1762 -0.7861
-13 5 27 0.4736 -0.4291
-13 5 28 1.1089 0.5437
-13 5 29 -0.6092 0.2603
-13 5 30 -1.8004 0.9021
-13 5 31 -1.8111 0.4809
-13 5 32 0.6585 -0.3322
-13 5 33 0.1799 -0.3917
-13 5 34 -0.4233 -0.6580
-13 5 35 -1.1051 -0.2103
-13 5 36 -0.4229 0.8375
-13 5 37 0.3222 0.7541
-13 6 1 15.4161 -0.1204
-13 6 2 3.6271 -0.5769
-13 6 3 -12.0279 0.0534
-13 6 4 -2.6383 -1.6492
-13 6 5 9.3403 0.1960
-13 6 6 -5.8733 -0.2507
-13 6 7 -4.5811 -0.2030
-13 6 8 6.3018 -0.5219
-13 6 9 0.9528 -0.2643
-13 6 10 -1.1793 -1.4083
-13 6 11 0.9193 0.4831
-13 6 12 7.4476 -0.7826
-13 6 13 -1.2195 0.4410
-13 6 14 -3.7903 0.3457
-13 6 15 -2.3362 0.0953
-13 6 16 2.3168 -0.6159
-13 6 17 -0.7126 0.0442
-13 6 18 -4.1364 -1.2194
-13 6 19 0.6546 0.0042
-13 6 20 5.3970 0.2176
-13 6 21 0.0995 0.3565
-13 6 22 -2.1312 0.3970
-13 6 23 2.5873 0.1925
-13 6 24 0.1679 -0.5439
-13 6 25 -1.1759 -0.2469
-13 6 26 -0.2452 -0.8545
-13 6 27 0.7733 -0.0277
-13 6 28 2.1894 0.3622
-13 6 29 -2.5531 0.6567
-13 6 30 -1.0389 0.3322
-13 6 31 1.2890 -0.2252
-13 6 32 1.1712 -1.0872
-13 6 33 0.3255 -0.3869
-13 6 34 0.0186 -0.2349
-13 6 35 0.6803 0.2755
-13 6 36 1.0597 0.4026
-13 7 1 -3.3842 0.0472
-13 7 2 6.5565 -1.9626
-13 7 3 1.3964 1.5051
-13 7 4 -5.5712 0.7482
-13 7 5 9.2562 0.9784
-13 7 6 0.9030 1.3486
-13 7 7 -0.4652 -1.3710
-13 7 8 4.6425 -2.0856
-13 7 9 -1.7044 1.0316
-13 7 10 1.1701 -0.9129
-13 7 11 4.0479 1.0576
-13 7 12 2.6535 1.4655
-13 7 13 -4.3957 -0.5878
-13 7 14 -10.9092 -0.4376
-13 7 15 4.8023 0.1640
-13 7 16 0.9514 -0.1168
-13 7 17 -8.9309 0.8604
-13 7 18 -1.6132 0.4758
-13 7 19 3.9147 0.2255
-13 7 20 4.3657 0.4199
-13 7 21 0.2067 -0.6853
-13 7 22 -0.4453 -0.5443
-13 7 23 1.3405 1.0756
-13 7 24 0.3867 -0.1268
-13 7 25 -1.2730 1.0866
-13 7 26 -1.6236 0.3558
-13 7 27 2.0762 -1.0345
-13 7 28 -0.9245 -0.4375
-13 7 29 -3.9325 -0.4777
-13 7 30 -0.4265 0.3825
-13 7 31 -0.0281 0.9639
-13 7 32 0.9644 0.2284
-13 7 33 -1.7826 0.1824
-13 7 34 -0.8286 -0.4830
-13 7 35 0.2412 -0.7793
-13 8 1 -5.8039 -0.4366
-13 8 2 2.6494 0.4195
-13 8 3 1.2171 -0.3280
-13 8 4 -0.6400 -0.9205
-13 8 5 -3.7354 0.2545
-13 8 6 -0.0042 -0.3115
-13 8 7 7.0772 -0.5268
-13 8 8 -1.0087 0.7660
-13 8 9 -2.1427 -0.3040
-13 8 10 -5.2728 -0.0926
-13 8 11 -1.2058 0.3900
-13 8 12 7.6114 -0.3523
-13 8 13 -6.3351 -0.0013
-13 8 14 -2.7776 0.3887
-13 8 15 2.0652 -0.1146
-13 8 16 0.4296 0.3643
-13 8 17 -0.5109 0.2710
-13 8 18 -0.0254 -0.4492
-13 8 19 5.4149 0.1114
-13 8 20 -2.6734 -0.1643
-13 8 21 -0.3473 0.0124
-13 8 22 4.1284 0.8356
-13 8 23 -2.4040 0.1273
-13 8 24 -1.5742 0.2447
-13 8 25 0.1723 -0.1995
-13 8 26 -3.3587 -0.4899
-13 8 27 -0.6809 -0.1735
-13 8 28 2.4361 0.3075
-13 8 29 2.0459 0.1717
-13 8 30 -1.9186 0.7708
-13 8 31 -0.3763 -0.0993
-13 8 32 2.4238 -0.2706
-13 8 33 0.6790 -0.2045
-13 8 34 -1.5750 -0.6994
-13 9 1 2.4927 0.5263
-13 9 2 8.2925 -1.1343
-13 9 3 -4.9779 0.9559
-13 9 4 -4.0166 0.7235
-13 9 5 -2.7145 0.0028
-13 9 6 7.3350 1.3600
-13 9 7 -1.3130 -0.3995
-13 9 8 -6.5673 -0.7291
-13 9 9 4.4756 0.4634
-13 9 10 1.2500 -0.7574
-13 9 11 3.6102 0.1736
-13 9 12 -2.9418 0.7149
-13 9 13 -2.7634 0.1917
-13 9 14 2.4725 0.9947
-13 9 15 3.2919 0.5615
-13 9 16 1.1480 -0.9551
-13 9 17 -3.2766 -0.4050
-13 9 18 2.6016 -0.3372
-13 9 19 1.6052 0.0491
-13 9 20 1.5279 0.9776
-13 9 21 -0.7556 0.2779
-13 9 22 -4.7730 -0.4278
-13 9 23 0.6586 -0.2138
-13 9 24 1.5130 -0.6853
-13 9 25 0.8123 -0.3367
-13 9 26 -1.2517 0.3956
-13 9 27 0.6671 -0.2211
-13 9 28 3.9465 0.3451
-13 9 29 1.1261 -0.1919
-13 9 30 -3.5363 -0.6375
-13 9 31 -1.4457 -0.2249
-13 9 32 1.5536 0.0930
-13 9 33 -0.1626 0.4394
-13 10 1 -4.2029 -0.4803
-13 10 2 1.2399 0.0679
-13 10 3 -0.6367 -0.1909
-13 10 4 -1.9575 -0.7571
-13 10 5 7.6506 0.4088
-13 10 6 3.3858 -0.1691
-13 10 7 -7.4053 -0.6750
-13 10 8 1.3192 0.6118
-13 10 9 1.0223 -0.1468
-13 10 10 -0.3918 -0.5005
-13 10 11 -0.5184 0.6712
-13 10 12 -1.6865 -0.6455
-13 10 13 0.5193 -0.2789
-13 10 14 3.6581 0.6044
-13 10 15 -2.3386 -0.5651
-13 10 16 -4.6107 0.0412
-13 10 17 -1.7307 0.3652
-13 10 18 1.3008 -0.7155
-13 10 19 1.2700 0.2517
-13 10 20 -1.6591 0.0443
-13 10 21 -1.4024 -0.4160
-13 10 22 0.4414 0.3934
-13 10 23 -0.7294 0.1014
-13 10 24 -1.5867 -0.2323
-13 10 25 -1.3661 0.1808
-13 10 26 0.1249 -0.4247
-13 10 27 0.0524 -0.0528
-13 10 28 0.3536 0.2896
-13 10 29 -0.0719 -0.0319
-13 10 30 -1.0697 0.2891
-13 10 31 -0.4063 -0.2703
-13 10 32 0.3144 -0.0189
-13 11 1 -0.3653 -0.2979
-13 11 2 -3.8587 -0.5831
-13 11 3 3.4831 0.8873
-13 11 4 -2.8238 0.1900
-13 11 5 -11.3561 -0.4205
-13 11 6 -0.6415 0.4516
-13 11 7 9.2548 -0.8440
-13 11 8 3.7047 -0.3127
-13 11 9 -6.0320 0.3344
-13 11 10 -1.9469 -0.5153
-13 11 11 4.0194 0.4536
-13 11 12 -1.7929 0.6482
-13 11 13 -2.3181 -0.3613
-13 11 14 0.3153 0.0873
-13 11 15 1.9876 -0.0288
-13 11 16 0.1995 -0.7097
-13 11 17 -2.9079 0.3333
-13 11 18 -1.2868 -0.0887
-13 11 19 -0.2049 -0.0373
-13 11 20 0.5032 -0.1007
-13 11 21 2.3212 -0.5928
-13 11 22 -0.8451 -0.1960
-13 11 23 0.8990 0.3879
-13 11 24 0.4727 -0.1540
-13 11 25 -2.6941 0.0974
-13 11 26 -0.6921 -0.2693
-13 11 27 0.2949 -0.5939
-13 11 28 1.4127 -0.4253
-13 11 29 -2.3097 -0.0718
-13 11 30 0.4669 -0.0932
-13 11 31 0.2515 0.6549
-13 12 1 5.4764 -0.4338
-13 12 2 2.3042 -0.3771
-13 12 3 -0.4906 -0.0071
-13 12 4 1.3231 -0.2956
-13 12 5 2.0121 -0.2853
-13 12 6 2.2791 0.0961
-13 12 7 -3.3571 -0.2092
-13 12 8 -4.4822 0.3469
-13 12 9 7.2972 -0.2632
-13 12 10 3.9738 -0.4228
-13 12 11 -1.3955 0.2633
-13 12 12 -2.3194 -0.5571
-13 12 13 -0.7022 0.0037
-13 12 14 1.4821 0.5527
-13 12 15 -2.1639 -0.5499
-13 12 16 -1.8661 0.0547
-13 12 17 -0.2413 0.1211
-13 12 18 -1.7332 -0.5299
-13 12 19 -1.0906 0.0192
-13 12 20 1.7285 0.0850
-13 12 21 2.3769 -0.1385
-13 12 22 -4.7601 0.5528
-13 12 23 0.7955 0.1456
-13 12 24 1.5256 -0.5691
-13 12 25 1.1715 0.1282
-13 12 26 -1.0620 -0.0086
-13 12 27 0.3659 0.5676
-13 12 28 0.9455 0.3042
-13 12 29 0.2878 0.0834
-13 13 1 1.2500 -0.2155
-13 13 2 -0.4261 -0.6197
-13 13 3 -4.3418 0.2528
-13 13 4 1.4761 0.1547
-13 13 5 -3.7252 -0.0816
-13 13 6 0.7612 0.5650
-13 13 7 3.6927 -0.5251
-13 13 8 -0.4005 -0.0935
-13 13 9 -1.6438 0.3167
-13 13 10 -0.6895 -0.3957
-13 13 11 1.1669 0.2286
-13 13 12 0.8791 0.7902
-13 13 13 -1.0190 -0.3192
-13 13 14 -0.8710 0.5278
-13 13 15 -1.5203 -0.2475
-13 13 16 -0.6117 -0.8474
-13 13 17 -2.8207 0.4347
-13 13 18 0.1426 0.0750
-13 13 19 -1.5556 0.1647
-13 13 20 2.6396 0.3070
-13 13 21 3.0381 0.0042
-13 13 22 -1.2275 -0.3209
-13 13 23 1.5663 0.0522
-13 13 24 3.0588 -0.3313
-13 13 25 -1.8003 -0.0331
-13 13 26 -3.5968 0.0529
-13 14 1 0.3587 -0.5336
-13 14 2 -0.7957 0.1777
-13 14 3 -1.4905 0.1171
-13 14 4 -1.5260 -0.4344
-13 14 5 0.0459 -0.1802
-13 14 6 1.7767 0.1092
-13 14 7 1.1361 -0.4363
-13 14 8 2.4594 0.4491
-13 14 9 -0.3784 -0.1287
-13 14 10 -2.4784 0.0287
-13 14 11 2.0921 0.2548
-13 14 12 -0.0473 -0.5448
-13 14 13 -1.7747 -0.1214
-13 14 14 0.4639 0.3364
-13 14 15 -0.1727 -0.2512
-13 14 16 0.6487 0.2494
-13 14 17 -1.3869 0.1515
-13 14 18 2.6534 -0.3295
-13 14 19 2.7839 0.0457
-13 14 20 -0.3393 -0.0953
-13 14 21 -1.5961 -0.3533
-13 14 22 0.1371 0.3498
-13 15 1 1.0424 0.0422
-13 15 2 1.5089 -0.4157
-13 15 3 0.5460 0.3609
-13 15 4 -1.9850 0.2291
-13 15 5 0.5516 -0.0064
-13 15 6 1.5466 0.4925
-13 15 7 -0.5872 -0.1541
-13 15 8 -0.0458 -0.0253
-13 15 9 0.2228 0.4336
-13 15 10 1.8720 -0.3455
-13 15 11 -1.5269 0.4269
-13 15 12 3.0529 0.4186
-13 15 13 0.5629 -0.3891
-13 15 14 -11.0146 0.2624
-13 15 15 0.6600 -0.3155
-13 15 16 1.0344 -0.1296
-13 15 17 -2.0755 0.2398
-13 15 18 0.0580 0.2379
-13 16 1 1.7791 -0.3951
-13 16 2 0.9711 -0.2807
-13 16 3 -1.3106 -0.0525
-13 16 4 -2.7244 -0.3894
-13 16 5 -0.0285 0.1883
-13 16 6 1.8388 0.1204
-13 16 7 0.8607 -0.3427
-13 16 8 -0.6205 0.2656
-13 16 9 -3.0682 -0.1065
-13 16 10 -0.6688 0.2437
-13 16 11 1.2767 -0.1192
-13 16 12 1.2203 -0.4164
-13 16 13 -0.6180 -0.0225
-13 16 14 0.4369 0.3003
-13 16 15 -2.4367 -0.4928
-13 17 1 0.0119 0.1738
-13 17 2 2.6095 0.8229
-13 17 3 0.7175 1.1548
-13 17 4 -2.4637 0.2545
-13 17 5 -2.5138 -0.9996
-13 17 6 -0.9636 -0.2612
-13 17 7 3.1733 -0.4298
-13 17 8 -0.5849 -0.1290
-13 17 9 0.2628 0.0046
-13 17 10 0.6953 -0.0446
-13 17 11 1.2114 0.4334
-13 17 12 0.2812 -0.2462
-13 17 13 0.1931 -0.2723
-13 17 14 3.4607 1.6798
-12 0 2 11.0666 -31.7917
-12 0 4 -3.6623 9.2999
-12 0 6 45.0061 19.7819
-12 0 8 -33.5112 -12.0338
-12 0 10 1.0044 -12.8436
-12 0 12 9.6481 7.7478
-12 0 14 -5.4439 8.7381
-12 0 16 -0.5063 -14.1629
-12 0 18 3.9141 -6.7767
-12 0 20 -3.6202 9.1018
-12 0 22 -1.1884 -2.9094
-12 0 24 -0.5234 -7.0932
-12 0 26 0.6164 -0.1415
-12 0 28 -1.6919 1.6446
-12 0 30 -1.2296 -1.5477
-12 0 32 -0.0409 -3.1958
-12 0 34 -0.2874 0.7041
-12 0 36 1.2018 0.1133
-12 0 38 -1.0801 -1.9003
-12 1 1 6.8507 -3.5546
-12 1 2 -9.6087 -0.7242
-12 1 3 -12.8183 3.8324
-12 1 4 3.1305 -0.2224
-12 1 5 4.4104 2.1276
-12 1 6 -17.9400 0.4658
-12 1 7 4.1823 -0.3437
-12 1 8 7.5464 -0.0507
-12 1 9 -9.7305 0.4741
-12 1 10 -1.0497 -1.2465
-12 1 11 -2.8940 1.9945
-12 1 12 6.8363 0.3032
-12 1 13 -1.5623 0.2088
-12 1 14 6.5905 1.1328
-12 1 15 -0.2129 -0.1345
-12 1 16 -3.3103 -1.3808
-12 1 17 -4.8564 1.2416
-12 1 18 -2.1955 0.3907
-12 1 19 3.6760 0.6324
-12 1 20 -0.0985 -0.2144
-12 1 21 -5.3370 -0.5454
-12 1 22 0.1046 -0.0318
-12 1 23 1.7657 0.0086
-12 1 24 -1.4670 0.5915
-12 1 25 -2.8225 1.0934
-12 1 26 0.5572 -1.3265
-12 1 27 -0.6771 0.2613
-12 1 28 0.0054 0.6407
-12 1 29 0.2667 -0.8233
-12 1 30 0.2656 0.2024
-12 1 31 -0.1982 0.4581
-12 1 32 -0.6088 -0.6318
-12 1 33 1.1382 0.9595
-12 1 34 1.7182 0.2477
-12 1 35 -0.6602 -0.6942
-12 1 36 -1.1083 -0.2058
-12 1 37 -2.5350 -0.2547
-12 1 38 1.7131 -0.0636
-12 2 1 0.7977 4.4922
-12 2 2 10.6811 -6.5547
-12 2 3 17.6472 3.9077
-12 2 4 -6.3585 0.3759
-12 2 5 -27.9027 -1.8015
-12 2 6 11.7701 3.3228
-12 2 7 24.7015 1.1008
-12 2 8 -23.6680 -2.9898
-12 2 9 -1.4788 1.8533
-12 2 10 0.8810 -2.7904
-12 2 11 11.3083 -2.8156
-12 2 12 10.5379 0.7936
-12 2 13 -11.6282 1.5025
-12 2 14 -5.0823 1.6455
-12 2 15 1.7250 0.3196
-12 2 16 7.5120 -3.8714
-12 2 17 0.1508 -1.2118
-12 2 18 -6.2109 -3.9060
-12 2 19 -3.8873 1.5552
-12 2 20 2.5924 2.3265
-12 2 21 -1.3585 -0.5658
-12 2 22 -2.9744 -0.4690
-12 2 23 0.6195 0.0848
-12 2 24 3.2491 -3.1351
-12 2 25 2.5833 -0.0450
-12 2 26 -1.6399 -1.0492
-12 2 27 -1.8963 0.1376
-12 2 28 0.1360 0.8923
-12 2 29 1.8045 0.7895
-12 2 30 1.9958 -0.1971
-12 2 31 -2.6572 -0.9996
-12 2 32 -0.2450 -1.9313
-12 2 33 1.8051 0.3266
-12 2 34 -0.0094 -0.1707
-12 2 35 0.5970 0.7893
-12 2 36 0.4824 0.7741
-12 2 37 -0.1461 -0.6223
-12 2 38 -1.0624 -0.7571
-12 3 1 28.6786 -1.8679
-12 3 2 15.2912 -0.5206
-12 3 3 -24.3946 -1.4404
-12 3 4 -0.7351 -0.5181
-12 3 5 -3.6041 -2.3758
-12 3 6 -2.1413 0.0698
-12 3 7 -8.2042 -0.6455
-12 3 8 -1.2633 0.3158
-12 3 9 6.6273 -1.9216
-12 3 10 -2.8067 -1.2824
-12 3 11 13.7695 -0.9931
-12 3 12 -4.3715 -0.7592
-12 3 13 1.7508 -0.5798
-12 3 14 2.8609 0.5340
-12 3 15 -9.5419 -1.4680
-12 3 16 -0.9106 -0.3265
-12 3 17 -6.6431 -0.2240
-12 3 18 -0.4420 -1.4834
-12 3 19 2.9293 -0.6496
-12 3 20 -0.1667 0.4278
-12 3 21 0.8174 -0.7193
-12 3 22 -0.0152 0.3474
-12 3 23 2.3673 0.3643
-12 3 24 0.4813 -0.8775
-12 3 25 1.7810 -0.4778
-12 3 26 2.5207 -0.1380
-12 3 27 -0.5106 -0.0691
-12 3 28 0.4984 0.1808
-12 3 29 -2.3892 0.2407
-12 3 30 0.6674 -0.1846
-12 3 31 0.5655 -0.1482
-12 3 32 -2.0001 -0.3509
-12 3 33 0.4447 0.0268
-12 3 34 0.1837 0.3709
-12 3 35 -0.4262 0.1925
-12 3 36 -0.1025 0.0493
-12 3 37 -1.1702 0.1247
-12 3 38 0.3635 -0.1570
-12 4 1 -6.3279 -3.5920
-12 4 2 -1.2108 -5.0023
-12 4 3 24.3925 2.1793
-12 4 4 10.5364 1.2845
-12 4 5 -24.4922 -1.3493
-12 4 6 -17.6261 2.4767
-12 4 7 13.7619 -3.2005
-12 4 8 26.7403 -1.3270
-12 4 9 -13.7460 0.3506
-12 4 10 -2.8273 0.5491
-12 4 11 9.2984 -0.1433
-12 4 12 5.0872 3.1911
-12 4 13 -13.0124 -0.7919
-12 4 14 -3.2240 1.2059
-12 4 15 6.3376 -0.8145
-12 4 16 -6.2199 -1.7815
-12 4 17 -1.3764 0.7199
-12 4 18 -2.9471 1.8402
-12 4 19 2.4469 0.3846
-12 4 20 6.8308 2.1459
-12 4 21 2.2032 -1.4917
-12 4 22 -2.5497 0.0197
-12 4 23 -1.1652 0.1230
-12 4 24 2.2859 -0.3323
-12 4 25 1.2208 1.1018
-12 4 26 -1.5530 0.6129
-12 4 27 -2.2733 -0.6094
-12 4 28 -0.9639 1.4198
-12 4 29 0.3353 -0.5435
-12 4 30 -1.3516 -0.1098
-12 4 31 0.7497 0.3405
-12 4 32 0.9778 -0.0515
-12 4 33 -2.3272 0.3544
-12 4 34 -2.0947 0.7822
-12 4 35 0.7103 -0.4921
-12 4 36 0.9017 0.1478
-12 4 37 0.7287 0.0691
-12 4 38 0.8625 0.5508
-12 5 1 7.1931 -1.8839
-12 5 2 -4.7305 -0.3993
-12 5 3 -0.8279 -0.2900
-12 5 4 -1.0271 -0.9765
-12 5 5 0.3995 -0.3358
-12 5 6 3.7929 1.0548
-12 5 7 6.3763 -0.9055
-12 5 8 -11.4449 0.3110
-12 5 9 -1.1654 -0.2131
-12 5 10 3.5957 -0.1930
-12 5 11 3.3486 -0.3749
-12 5 12 -6.8173 -0.5591
-12 5 13 -12.0070 -0.0287
-12 5 14 4.0529 0.0929
-12 5 15 7.3229 -0.6797
-12 5 16 4.5460 0.3583
-12 5 17 0.4547 -0.1084
-12 5 18 -0.5187 -0.4141
-12 5 19 0.2697 -0.0382
-12 5 20 -1.7481 -0.3005
-12 5 21 -1.1623 -0.6274
-12 5 22 2.5293 0.6440
-12 5 23 -2.9512 -0.3096
-12 5 24 -2.3663 0.1879
-12 5 25 0.7134 0.0835
-12 5 26 0.3991 -0.2542
-12 5 27 0.1861 -0.1730
-12 5 28 -1.3393 -0.1335
-12 5 29 -0.6466 -0.4835
-12 5 30 -0.1667 0.2399
-12 5 31 1.6810 0.0904
-12 5 32 1.7373 0.3643
-12 5 33 1.6073 0.1254
-12 5 34 -1.3013 -0.4704
-12 5 35 0.6166 -0.4497
-12 5 36 1.0509 -0.3717
-12 6 1 1.7799 -0.4868
-12 6 2 5.6342 -2.0632
-12 6 3 -17.2487 -0.3341
-12 6 4 -2.7977 -0.3159
-12 6 5 5.6241 -0.7786
-12 6 6 -1.1252 3.4806
-12 6 7 3.0184 1.2000
-12 6 8 3.1492 0.4362
-12 6 9 -7.3592 -0.1858
-12 6 10 -2.7550 -2.4491
-12 6 11 5.1566 -0.4935
-12 6 12 -3.0055 3.4018
-12 6 13 -5.5286 0.8924
-12 6 14 -6.0351 1.3552
-12 6 15 3.7931 -0.2273
-12 6 16 0.6422 -1.7391
-12 6 17 2.5757 -1.2824
-12 6 18 5.2957 1.0835
-12 6 19 3.0251 0.3981
-12 6 20 0.0578 1.9978
-12 6 21 -4.4600 0.1406
-12 6 22 -1.8035 -0.3009
-12 6 23 -0.5463 -0.5531
-12 6 24 -2.2979 -1.8500
-12 6 25 -1.8673 -0.0933
-12 6 26 2.4707 1.1335
-12 6 27 2.3264 0.6151
-12 6 28 -0.6066 1.5248
-12 6 29 1.0962 -0.3098
-12 6 30 -2.1820 -1.1633
-12 6 31 -0.0004 -0.8381
-12 6 32 1.5758 -0.2030
-12 6 33 -0.7510 0.6997
-12 6 34 -1.2637 1.0814
-12 6 35 0.9281 0.5973
-12 6 36 0.9166 0.1616
-12 6 37 -0.4936 -0.5264
-12 7 1 2.3278 -0.8092
-12 7 2 8.0846 -0.1382
-12 7 3 5.1966 0.7716
-12 7 4 -6.8106 -0.7151
-12 7 5 -0.1750 0.5803
-12 7 6 9.0869 0.5440
-12 7 7 -1.6326 -0.6030
-12 7 8 -6.1754 0.3779
-12 7 9 -5.2739 -0.2825
-12 7 10 -3.3710 -0.8977
-12 7 11 5.3312 0.7045
-12 7 12 -0.5677 0.0730
-12 7 13 -6.9631 -0.2903
-12 7 14 5.2513 0.4065
-12 7 15 4.5099 -0.5095
-12 7 16 1.1469 -0.3147
-12 7 17 -1.5346 0.3184
-12 7 18 0.8264 -0.5930
-12 7 19 1.1726 0.5405
-12 7 20 -1.2802 0.0578
-12 7 21 2.6158 -0.4506
-12 7 22 -4.2478 0.1961
-12 7 23 -3.7000 -0.5806
-12 7 24 2.9283 -0.3744
-12 7 25 -2.3446 0.8714
-12 7 26 0.4431 0.1251
-12 7 27 3.1320 0.0269
-12 7 28 1.6681 0.0248
-12 7 31 4.3075 0.2393
-12 7 32 1.6607 0.1684
-12 7 33 -1.7047 0.6470
-12 7 34 -2.3575 -0.2218
-12 7 35 2.3314 -0.1541
-12 7 36 1.5123 -0.2736
-12 8 1 2.2820 0.6836
-12 8 2 -6.0920 -1.4347
-12 8 3 -0.1238 0.5184
-12 8 4 -3.3176 -0.7741
-12 8 5 -5.9464 -0.3901
-12 8 6 1.7591 1.7923
-12 8 7 0.7717 0.5392
-12 8 8 8.4482 -0.0058
-12 8 9 -5.2577 1.0848
-12 8 10 -7.2332 -1.0176
-12 8 11 5.6942 -0.2336
-12 8 12 7.4655 0.1311
-12 8 13 4.9742 -0.5860
-12 8 14 -7.4208 0.5740
-12 8 15 2.6323 0.5603
-12 8 16 5.8785 -0.3078
-12 8 17 -1.1965 0.1456
-12 8 18 -3.4299 -0.7748
-12 8 19 -4.1373 -1.1386
-12 8 20 0.2818 0.3019
-12 8 21 -0.5384 0.7131
-12 8 22 -0.4447 0.2003
-12 8 23 -0.6388 0.3361
-12 8 24 0.6430 -1.0503
-12 8 25 3.6184 -0.6600
-12 8 26 0.1660 -0.2125
-12 8 27 -0.1136 0.0048
-12 8 28 2.1955 0.8654
-12 8 29 -0.8634 0.2119
-12 8 30 -0.4702 -0.2450
-12 8 31 -0.5239 -0.0674
-12 8 32 -1.9163 -1.2213
-12 8 33 -1.0844 0.0361
-12 8 34 0.5204 0.4060
-12 8 35 0.2444 0.0689
-12 9 1 -4.5960 -0.3813
-12 9 2 2.2550 -0.3353
-12 9 3 6.8741 -0.2207
-12 9 4 1.6745 -0.3061
-12 9 5 0.0511 0.4626
-12 9 6 -12.3656 0.3294
-12 9 7 5.4420 -0.5914
-12 9 8 6.2310 -0.1171
-12 9 9 -4.3858 -0.3185
-12 9 10 -1.0975 -0.8817
-12 9 11 -4.6235 0.2100
-12 9 12 3.1772 -0.0156
-12 9 13 -0.0791 -0.2543
-12 9 14 -2.5920 0.5435
-12 9 15 -3.3715 -0.3832
-12 9 16 0.2453 -0.4406
-12 9 17 2.4012 0.0130
-12 9 18 -3.7253 -0.5610
-12 9 19 -0.0696 0.1174
-12 9 20 2.5038 0.2534
-12 9 21 -1.4431 -0.1114
-12 9 22 -0.6778 0.2138
-12 9 23 -1.6656 -0.2651
-12 9 24 -0.7200 -0.2354
-12 9 25 2.0712 0.0926
-12 9 26 0.7022 0.0615
-12 9 27 -0.9334 0.2582
-12 9 28 -1.3530 0.1635
-12 9 29 -0.3556 -0.2324
-12 9 30 1.0957 0.1423
-12 9 31 -0.5221 0.0945
-12 9 32 0.6449 -0.1759
-12 9 33 1.6923 0.7822
-12 10 1 -3.5724 -0.1756
-12 10 2 -1.1987 -1.8309
-12 10 3 4.3040 0.4097
-12 10 4 0.6473 -0.0866
-12 10 5 -1.9549 -0.0375
-12 10 6 0.1130 1.3438
-12 10 7 3.1020 0.1617
-12 10 8 -0.0887 -0.5726
-12 10 9 1.1957 0.2086
-12 10 10 -6.7173 -1.1639
-12 10 11 -6.0132 0.1344
-12 10 12 7.0235 1.0009
-12 10 13 8.2838 -0.3636
-12 10 14 -9.0602 0.3574
-12 10 15 -4.6999 0.0282
-12 10 16 3.7769 -1.1742
-12 10 17 3.3530 0.1921
-12 10 18 1.7385 0.3686
-12 10 19 -1.8224 0.0827
-12 10 20 -0.9587 0.7814
-12 10 21 2.9994 -0.2079
-12 10 22 3.1469 -0.3546
-12 10 23 -0.7458 -0.2551
-12 10 24 -4.2744 -0.1248
-12 10 25 0.1866 0.2728
-12 10 26 3.4858 0.6416
-12 10 27 1.1942 -0.0699
-12 10 28 -1.1172 -0.0079
-12 10 29 1.1155 -0.5475
-12 10 30 0.9605 -0.6412
-12 10 31 -0.8970 0.4467
-12 10 32 1.3033 0.0740
-12 10 33 1.0052 0.5227
-12 11 1 -2.6349 -0.3045
-12 11 2 -5.6940 -0.1332
-12 11 3 5.2401 0.2623
-12 11 4 3.6920 -0.1258
-12 11 5 -5.2572 0.3873
-12 11 6 -1.6321 0.2128
-12 11 7 4.6490 -0.2708
-12 11 8 6.9355 0.1276
-12 11 9 -0.7142 -0.1702
-12 11 10 -7.3788 -0.4601
-12 11 11 -0.1993 0.5529
-12 11 12 4.1572 -0.3560
-12 11 13 -2.9420 0.1035
-12 11 14 -1.0327 0.5174
-12 11 15 3.6694 -0.2637
-12 11 16 3.9143 0.1400
-12 11 17 -0.4948 -0.0377
-12 11 18 -2.4526 -0.4348
-12 11 19 3.4071 0.2056
-12 11 20 2.5397 0.2538
-12 11 21 -2.7629 -0.0509
-12 11 22 0.9493 0.3324
-12 11 23 0.8755 -0.1353
-12 11 24 -0.8432 0.1630
-12 11 25 -0.9181 0.1197
-12 11 26 -1.0153 -0.2440
-12 11 27 0.0807 0.1522
-12 11 28 0.7870 0.4373
-12 11 29 1.0039 0.0013
-12 11 30 -0.1339 0.4046
-12 11 31 0.4657 -0.2892
-12 12 1 5.7376 0.1111
-12 12 2 -2.2595 -0.8569
-12 12 3 -3.3137 0.2129
-12 12 4 4.5343 0.0944
-12 12 5 2.5258 0.1657
-12 12 6 -4.0167 0.7599
-12 12 7 -5.6846 0.4138
-12 12 8 -0.3899 -0.2837
-12 12 9 2.1907 0.3865
-12 12 10 0.1795 -0.7778
-12 12 11 -3.5469 -0.2598
-12 12 12 -1.6473 0.5528
-12 12 13 0.3095 -0.2146
-12 12 14 2.3454 0.7022
-12 12 15 1.4832 0.6392
-12 12 16 -2.9444 -0.5136
-12 12 17 -0.0202 0.0540
-12 12 18 0.5470 -0.3448
-12 12 19 1.4267 -0.1900
-12 12 20 2.3366 0.7791
-12 12 21 0.2968 0.3452
-12 12 22 1.6082 0.3203
-12 12 23 -1.7500 0.3243
-12 12 24 1.2598 -0.6790
-12 12 25 -0.3470 -0.4302
-12 12 26 2.2214 0.1352
-12 12 27 -0.4206 0.1704
-12 12 28 0.3716 0.2352
-12 12 29 -0.0854 0.4093
-12 13 1 -1.2843 -0.5734
-12 13 2 -4.2453 0.1244
-12 13 3 -4.1206 0.5611
-12 13 4 5.3089 -0.1943
-12 13 5 1.9358 0.6758
-12 13 6 -2.4295 0.1500
-12 13 7 3.0262 -0.5338
-12 13 8 0.0038 0.2430
-12 13 9 -2.4799 -0.4060
-12 13 10 0.6153 -0.4391
-12 13 11 3.0152 0.8120
-12 13 12 -1.7205 -0.1969
-12 13 13 -0.8174 0.2708
-12 13 14 3.0002 0.4783
-12 13 15 3.6548 -0.4539
-12 13 16 -0.2932 -0.3152
-12 13 17 1.1715 0.0542
-12 13 18 2.3814 -0.3493
-12 13 19 0.6849 0.3488
-12 13 20 -2.7600 -0.0551
-12 13 21 1.8572 -0.4846
-12 13 22 -0.3193 0.2442
-12 13 23 -1.7149 0.0121
-12 13 24 -3.8362 -0.2430
-12 13 25 -1.2100 -0.2216
-12 13 26 1.7662 -0.4977
-12 14 1 3.2627 0.0336
-12 14 2 1.7445 -0.5505
-12 14 3 -2.0002 0.2382
-12 14 4 0.4488 0.1274
-12 14 5 3.4763 0.1758
-12 14 6 -3.9025 0.5616
-12 14 7 -2.2761 0.0184
-12 14 8 0.6344 -0.1333
-12 14 9 1.0880 0.4030
-12 14 10 -0.8797 -0.7026
-12 14 11 -2.9493 0.0121
-12 14 12 2.4451 0.0915
-12 14 13 -3.9241 -0.0659
-12 14 14 2.7583 0.6644
-12 14 15 5.5990 0.4336
-12 14 16 -0.7010 -0.7934
-12 14 17 -1.5883 0.1432
-12 14 18 -2.9055 -0.1494
-12 14 19 0.0296 0.1239
-12 14 20 -1.7687 0.6682
-12 14 21 2.4876 -0.0688
-12 14 22 2.2190 -0.0572
-12 14 23 -3.4493 0.0441
-12 15 1 0.7350 -0.3427
-12 15 2 -0.7689 0.3374
-12 15 3 -2.9382 0.1444
-12 15 4 1.5056 -0.3412
-12 15 5 2.1028 0.4776
-12 15 6 -1.1240 0.1724
-12 15 7 -1.2031 -0.2450
-12 15 8 -0.2945 0.1333
-12 15 9 0.9448 -0.5250
-12 15 10 1.3470 -0.1796
-12 15 11 0.8170 0.4525
-12 15 12 -2.6923 -0.1942
-12 15 13 -1.0418 0.0753
-12 15 14 1.2941 0.2503
-12 15 15 1.7712 -0.4433
-12 15 16 3.1591 0.0730
-12 15 17 -0.7244 -0.1178
-12 15 18 -0.5959 -0.7602
-12 15 19 0.8265 0.0432
-12 16 1 0.8694 -0.1404
-12 16 2 -1.2494 -0.9994
-12 16 3 -1.8965 0.1051
-12 16 4 1.3051 0.0925
-12 16 5 0.5483 0.1722
-12 16 6 1.9027 0.6549
-12 16 7 -0.4386 -0.1081
-12 16 8 -1.4144 -0.3163
-12 16 9 -0.4744 -0.0286
-12 16 10 1.4339 -0.3570
-12 16 11 4.7184 0.3898
-12 16 12 0.3415 0.2514
-12 16 13 4.1184 0.1723
-12 16 14 0.0547 0.4610
-12 16 15 -3.9902 -0.3969
-12 16 16 0.4705 -0.4022
-12 17 1 -0.7102 0.0977
-12 17 2 4.1243 0.4635
-12 17 3 1.6985 -0.3282
-12 17 4 -2.1023 -0.5120
-12 17 5 -1.4130 0.3919
-12 17 6 0.3000 0.3932
-12 17 7 1.5123 -0.6976
-12 17 8 1.4703 0.2142
-12 17 9 -2.7474 -0.3033
-12 17 10 -0.5966 0.1366
-12 17 11 -2.3028 0.8392
-12 17 12 -1.0136 -0.8315
-12 17 13 -0.5644 -0.0722
-12 17 14 0.1590 1.0522
-11 0 2 -17.7544 9.8422
-11 0 4 8.7984 -4.1003
-11 0 6 -17.8584 2.9041
-11 0 8 -6.9248 0.6024
-11 0 10 1.8768 -4.6866
-11 0 12 1.2507 -0.6843
-11 0 14 -10.0401 5.9224
-11 0 16 1.9393 -0.4049
-11 0 18 3.1220 -4.5460
-11 0 20 -3.0267 4.6927
-11 0 22 2.2301 3.3749
-11 0 24 -2.1259 -2.1291
-11 0 26 1.4933 0.1750
-11 0 28 -0.6833 2.6886
-11 0 30 -0.5389 1.5313
-11 0 32 1.5574 -1.2370
-11 0 34 -0.3946 0.4229
-11 0 36 -3.3560 2.1304
-11 0 38 1.9487 -0.7890
-11 1 1 -32.5029 -1.0473
-11 1 2 -3.2176 -1.1733
-11 1 3 21.4077 -1.2509
-11 1 4 -3.6848 0.4266
-11 1 5 -32.4711 -2.2495
-11 1 6 8.7831 2.9810
-11 1 7 23.2991 -0.7994
-11 1 8 18.8417 -4.7329
-11 1 9 -2.7791 3.0083
-11 1 10 -11.9796 -2.5644
-11 1 11 -2.3386 -1.5896
-11 1 12 -3.8284 4.9800
-11 1 13 11.3057 -3.2508
-11 1 14 0.0995 -1.7185
-11 1 15 -2.0102 2.4278
-11 1 16 -7.5627 -0.5786
-11 1 17 0.2956 1.9980
-11 1 18 1.9150 -1.0153
-11 1 19 4.0468 -2.2542
-11 1 20 0.0746 0.5589
-11 1 21 0.5124 -1.1565
-11 1 22 4.9030 2.1451
-11 1 23 3.0111 2.1014
-11 1 24 -1.6569 -2.5598
-11 1 25 -2.0890 0.9386
-11 1 26 -0.5570 0.5569
-11 1 27 1.7612 -2.2075
-11 1 28 -0.0044 1.0828
-11 1 29 1.1521 0.0905
-11 1 30 -0.9336 -0.5734
-11 1 31 0.3814 1.7801
-11 1 32 1.2136 0.4772
-11 1 33 -1.2471 -0.5782
-11 1 34 1.1711 -0.5234
-11 1 35 0.2638 -0.7392
-11 1 36 -1.0391 0.4900
-11 1 37 0.8278 0.4634
-11 1 38 -0.1198 -0.0552
-11 2 1 10.3558 1.1346
-11 2 2 -26.4275 -2.0987
-11 2 3 -2.7297 -0.0835
-11 2 4 4.3953 -1.7963
-11 2 5 1.5014 -1.7821
-11 2 6 -2.8543 -1.1130
-11 2 7 -10.0095 -0.1816
-11 2 8 16.5251 -0.9408
-11 2 9 3.9508 -0.7254
-11 2 10 6.9028 -2.1484
-11 2 11 -11.7292 -0.8699
-11 2 12 -12.3200 -1.4789
-11 2 13 0.7504 0.1624
-11 2 14 -3.8025 0.4116
-11 2 15 8.5817 -0.4155
-11 2 16 2.3141 0.6277
-11 2 17 -1.5652 -1.1734
-11 2 18 0.1608 -1.5679
-11 2 19 -1.7494 0.2918
-11 2 20 2.7837 0.5268
-11 2 21 1.2126 -0.5398
-11 2 22 1.4456 1.8111
-11 2 23 1.7354 -0.1871
-11 2 24 -2.2227 -0.1829
-11 2 25 0.5216 -0.2449
-11 2 26 -0.0953 -0.4234
-11 2 27 -0.0678 -0.6711
-11 2 28 -0.7091 0.6436
-11 2 29 -0.8368 0.7611
-11 2 30 -1.2015 1.1247
-11 2 31 -1.5567 -0.4367
-11 2 32 1.5028 -0.0614
-11 2 33 0.3343 -0.5749
-11 2 34 0.0267 -0.4474
-11 2 35 1.1734 0.5946
-11 2 36 0.5092 0.6248
-11 2 37 -0.8489 -0.2909
-11 2 38 -0.4453 0.8014
-11 3 1 18.7007 1.2724
-11 3 2 -23.7918 -5.9175
-11 3 3 -24.7988 -1.3911
-11 3 4 2.2147 0.7335
-11 3 5 26.0038 3.7818
-11 3 6 -6.4413 3.4003
-11 3 7 3.0105 2.8683
-11 3 8 -7.1102 -3.0374
-11 3 9 12.0301 0.0582
-11 3 10 17.1242 -1.8497
-11 3 11 -28.1842 1.7244
-11 3 12 -5.8760 3.0600
-11 3 13 4.8812 0.9374
-11 3 14 10.5414 0.8970
-11 3 15 -6.5577 3.3218
-11 3 16 -13.2909 -2.8322
-11 3 17 6.6300 1.6559
-11 3 18 14.5432 -0.2301
-11 3 19 5.9383 -0.0954
-11 3 20 -8.0428 2.2042
-11 3 21 -4.5216 2.3616
-11 3 22 4.4003 -0.5718
-11 3 23 2.8233 0.9151
-11 3 24 -5.3017 -1.2027
-11 3 25 -4.0961 1.0898
-11 3 26 3.8910 0.5802
-11 3 27 1.3490 0.8177
-11 3 28 -4.0277 0.4066
-11 3 29 -1.4532 0.3179
-11 3 30 2.0361 -0.4377
-11 3 31 2.2077 1.0578
-11 3 32 -0.9069 -0.0466
-11 3 33 -2.0835 0.2450
-11 3 34 -0.4884 0.5422
-11 3 35 1.4922 0.5432
-11 3 36 1.0044 -0.3728
-11 3 37 0.8553 0.1728
-11 3 38 -1.3919 0.1456
-11 4 1 0.5351 0.4765
-11 4 2 10.1296 0.6451
-11 4 3 -1.8795 1.0454
-11 4 4 8.1739 -1.0669
-11 4 5 10.8608 1.0372
-11 4 6 -9.9313 1.5519
-11 4 7 -8.0488 -0.5571
-11 4 8 -1.5668 -0.3397
-11 4 9 9.0837 0.6068
-11 4 10 -13.2919 -1.5601
-11 4 11 -4.8014 0.7691
-11 4 12 0.4872 -0.2227
-11 4 13 1.0102 0.5625
-11 4 14 13.0714 0.1152
-11 4 15 6.9598 0.2127
-11 4 16 2.1345 -1.0440
-11 4 17 -6.7089 0.2635
-11 4 18 -6.6534 -1.0969
-11 4 19 2.4764 0.6412
-11 4 20 -0.4230 -0.1843
-11 4 21 -2.0960 0.1791
-11 4 22 -2.7449 0.2153
-11 4 23 0.0328 -0.5125
-11 4 24 0.6974 -0.8170
-11 4 25 -3.0054 0.4485
-11 4 26 2.3253 -0.9774
-11 4 27 3.0081 0.2522
-11 4 28 1.7766 0.3412
-11 4 29 -0.6097 -0.3524
-11 4 30 0.3924 -0.0687
-11 4 31 0.9928 -0.0201
-11 4 32 -0.3877 -1.0545
-11 4 33 -0.2506 0.2160
-11 4 34 2.2440 0.0055
-11 4 35 0.7607 -0.0271
-11 4 37 -1.3755 -0.1592
-11 4 38 0.5209 -0.4118
-11 5 1 0.8955 2.3105
-11 5 2 -4.8127 -0.9538
-11 5 3 -19.5750 1.4918
-11 5 4 10.1550 2.4114
-11 5 5 14.4497 -0.4980
-11 5 6 6.1092 0.7920
-11 5 7 -11.1405 0.2072
-11 5 8 -9.9578 -0.1630
-11 5 9 -3.6477 1.8919
-11 5 10 12.2267 -0.4565
-11 5 11 -1.5916 -0.8307
-11 5 12 1.7548 -0.7682
-11 5 13 -1.2579 -0.6612
-11 5 14 -1.2981 1.5988
-11 5 15 13.5030 2.5057
-11 5 16 -2.3182 -0.1515
-11 5 17 -3.7359 -0.2714
-11 5 18 0.1825 -0.9533
-11 5 19 -0.0594 -1.5237
-11 5 20 -4.2285 1.0798
-11 5 21 -6.3933 0.9361
-11 5 22 2.2881 0.7704
-11 5 23 4.0006 1.3177
-11 5 24 1.2695 -0.7015
-11 5 25 1.8505 0.0779
-11 5 26 0.8624 -0.7945
-11 5 27 0.7146 -0.5709
-11 5 28 0.9517 0.5522
-11 5 29 -0.5636 0.6767
-11 5 30 -0.4470 0.8688
-11 5 31 0.2086 0.5665
-11 5 32 -0.6143 -0.9367
-11 5 33 -0.9444 -0.6072
-11 5 34 0.3113 -0.4166
-11 5 35 -1.6466 -0.0292
-11 6 1 15.9790 -0.0685
-11 6 2 11.6419 -0.0627
-11 6 3 -13.2265 0.4468
-11 6 4 -7.1306 -0.3519
-11 6 5 18.0724 0.3733
-11 6 6 -4.5134 0.5186
-11 6 7 -9.7332 -0.2258
-11 6 8 1.5093 0.2090
-11 6 9 5.7090 -0.4178
-11 6 10 -1.5228 -0.8717
-11 6 11 -0.5497 0.3170
-11 6 12 1.3879 -0.0365
-11 6 13 1.7189 0.0349
-11 6 14 -0.4201 0.7000
-11 6 15 -3.4333 0.2325
-11 6 16 5.7427 -0.7486
-11 6 17 -0.9126 -0.0289
-11 6 18 -3.5635 -0.7861
-11 6 19 -1.5577 -0.1197
-11 6 20 5.0189 0.1473
-11 6 21 -0.2256 0.3753
-11 6 22 -3.9272 0.6511
-11 6 23 3.3662 -0.0048
-11 6 24 0.6329 -0.4654
-11 6 25 -0.0136 -0.3739
-11 6 26 1.2351 -0.5695
-11 6 27 0.8133 0.0221
-11 6 28 0.8313 1.0032
-11 6 29 -3.1256 0.5141
-11 6 30 -2.2071 0.2058
-11 6 31 -0.1246 -0.4237
-11 6 32 0.6746 -0.7228
-11 6 33 0.9187 -0.1978
-11 6 34 1.9710 0.3537
-11 6 35 0.1218 0.1883
-11 6 36 -0.0282 0.3751
-11 6 37 0.0386 0.2279
-11 7 1 -10.3779 -0.7022
-11 7 2 6.6936 -1.1357
-11 7 3 -0.3722 1.3406
-11 7 4 -7.5461 2.1778
-11 7 5 4.6747 -0.6803
-11 7 6 5.2473 1.4870
-11 7 7 -3.5575 -1.7650
-11 7 8 -1.0504 -1.9215
-11 7 9 -0.0182 0.6244
-11 7 10 4.2998 0.1537
-11 7 11 4.4335 -0.0564
-11 7 12 7.3635 1.3366
-11 7 13 -2.3071 -0.8916
-11 7 14 -8.3050 -0.0342
-11 7 15 2.8290 -0.5678
-11 7 16 -3.4078 -0.2951
-11 7 17 -6.6262 0.6519
-11 7 18 -2.0638 0.9059
-11 7 19 3.1022 -0.6212
-11 7 20 5.4337 0.6105
-11 7 21 -2.1374 -1.0244
-11 7 22 -0.4870 -0.7003
-11 7 23 3.4292 1.1547
-11 7 24 0.8877 0.4017
-11 7 25 -1.0351 0.4436
-11 7 26 -1.7238 -0.0384
-11 7 27 2.8315 -1.3940
-11 7 28 -1.4516 -0.1822
-11 7 31 0.6675 0.9608
-11 7 32 0.6336 -0.1939
-11 7 33 -1.4959 -0.3164
-11 7 34 -1.8853 -0.2682
-11 7 35 -0.1984 -1.0596
-11 7 36 2.2027 -0.0299
-11 8 1 -3.0067 -0.2818
-11 8 2 1.4504 0.7386
-11 8 3 -4.0882 -0.2256
-11 8 4 -0.8077 -0.7166
-11 8 5 -0.0490 0.3019
-11 8 6 3.8003 0.1134
-11 8 7 9.2404 -0.4871
-11 8 8 -2.4804 0.5964
-11 8 9 2.0680 -0.4607
-11 8 10 -6.5673 -0.1818
-11 8 11 -1.4035 0.2806
-11 8 12 6.1239 -0.1741
-11 8 13 -4.1084 -0.2349
-11 8 14 -4.4346 0.5067
-11 8 15 -1.1529 -0.2959
-11 8 16 4.3002 0.2484
-11 8 17 -2.0490 0.1724
-11 8 18 -2.5067 -0.5961
-11 8 19 4.4695 0.0408
-11 8 20 -1.8589 -0.0150
-11 8 21 0.4149 0.2154
-11 8 22 5.7284 0.6435
-11 8 23 -2.3651 0.0863
-11 8 24 -0.8060 0.0563
-11 8 25 0.0744 -0.1109
-11 8 26 -3.1118 -0.3909
-11 8 27 -0.5856 0.0244
-11 8 28 2.2144 0.4789
-11 8 29 1.5337 0.1728
-11 8 30 -3.7523 0.7910
-11 8 31 -0.6861 0.1105
-11 8 32 1.8344 -0.2304
-11 8 33 0.5104 -0.2234
-11 8 34 -0.1148 -0.0923
-11 8 35 -0.7133 -0.1520
-11 9 1 2.1263 -0.0975
-11 9 2 6.6654 -1.3070
-11 9 3 -2.5560 0.4798
-11 9 4 -3.2073 0.9218
-11 9 5 -3.8130 -0.4909
-11 9 6 6.4570 0.8634
-11 9 7 -6.3984 -0.3865
-11 9 8 -4.6303 -0.7346
-11 9 9 1.3514 0.2361
-11 9 10 1.8982 -0.6375
-11 9 11 3.0560 -0.2231
-11 9 12 -3.2924 1.1122
-11 9 13 -0.7088 0.2300
-11 9 14 0.7307 0.8068
-11 9 15 5.7031 0.5814
-11 9 16 0.0946 -1.1902
-11 9 17 -0.3396 -0.2795
-11 9 18 2.8156 0.2103
-11 9 19 1.1662 0.1834
-11 9 20 3.4821 1.0558
-11 9 21 -2.4065 0.3962
-11 9 22 -4.5327 -0.2358
-11 9 23 3.3608 -0.0709
-11 9 24 1.0856 -0.5131
-11 9 25 0.5063 -0.1830
-11 9 26 -0.2331 0.4870
-11 9 27 -0.4471 0.0591
-11 9 28 3.7844 0.4750
-11 9 29 1.7185 0.1550
-11 9 30 -2.3068 -0.9111
-11 9 31 0.4740 0.1670
-11 9 32 0.1780 -0.0858
-11 9 33 -0.5602 0.4772
-11 10 1 -2.9557 -0.2004
-11 10 2 -1.7504 0.3990
-11 10 3 -0.2096 0.3333
-11 10 4 -2.8468 -0.3726
-11 10 5 9.6807 0.3899
-11 10 6 6.4186 0.5538
-11 10 7 -6.5229 -0.6269
-11 10 8 -0.8131 0.8691
-11 10 9 1.6856 0.0999
-11 10 10 2.7421 -0.2270
-11 10 11 -1.0742 0.7248
-11 10 12 -0.2691 -0.2611
-11 10 13 3.0086 -0.3533
-11 10 14 6.7763 0.6257
-11 10 15 -1.3262 -0.4965
-11 10 16 -4.7314 0.0526
-11 10 17 -3.3465 0.5697
-11 10 18 3.0418 -0.3887
-11 10 19 2.1593 0.1190
-11 10 20 -1.7058 0.1654
-11 10 21 -1.0526 -0.3406
-11 10 22 0.2069 0.3753
-11 10 23 -0.2456 0.1996
-11 10 24 -2.8355 -0.3259
-11 10 25 -1.8484 0.2637
-11 10 26 1.1216 -0.5092
-11 10 27 0.0046 0.0320
-11 10 28 0.4209 0.3859
-11 10 29 -0.6072 0.0774
-11 10 30 -1.1017 0.0530
-11 10 31 -0.6467 0.2525
-11 10 32 0.2432 0.0133
-11 11 1 2.3570 0.0323
-11 11 2 -2.0738 -0.6031
-11 11 3 3.3240 0.7747
-11 11 4 -4.8667 0.2667
-11 11 5 -11.6114 -0.4686
-11 11 6 -1.4111 0.4113
-11 11 7 9.2724 -0.4195
-11 11 8 2.5630 -0.6110
-11 11 9 -5.4540 0.3889
-11 11 10 -0.8824 -0.1110
-11 11 11 5.2068 0.1889
-11 11 12 -1.1942 0.9138
-11 11 13 -1.0204 -0.4598
-11 11 14 -1.1805 0.1164
-11 11 15 0.7736 -0.0780
-11 11 16 0.5688 -0.4036
-11 11 17 -3.4675 0.5139
-11 11 18 -1.9986 0.0475
-11 11 19 0.7264 -0.2317
-11 11 20 1.0302 0.2671
-11 11 21 -0.1207 -0.4416
-11 11 22 -1.8762 0.0115
-11 11 23 1.0053 0.5394
-11 11 24 -0.1855 0.0166
-11 11 25 -1.2282 -0.0811
-11 11 26 -1.0305 -0.0445
-11 11 27 2.4146 -0.3451
-11 11 28 1.5985 -0.1006
-11 11 29 -3.7968 0.1354
-11 11 30 -0.2287 -0.2055
-11 11 31 0.5803 0.5316
-11 12 1 3.9233 -0.1555
-11 12 2 -2.4126 -0.1531
-11 12 3 -1.2725 0.1576
-11 12 4 2.3036 -0.3219
-11 12 5 1.7597 0.0603
-11 12 6 2.5832 0.3615
-11 12 7 -4.3811 -0.1849
-11 12 8 -3.2376 0.6667
-11 12 9 6.5586 -0.3078
-11 12 10 7.0766 -0.4013
-11 12 11 -0.6853 0.4940
-11 12 12 -3.1902 -0.3377
-11 12 13 1.1313 -0.3583
-11 12 14 0.2795 0.4885
-11 12 15 -1.9206 -0.3004
-11 12 16 -0.1732 -0.0498
-11 12 17 0.3520 0.1503
-11 12 18 -0.8737 -0.5092
-11 12 19 -3.2420 -0.1946
-11 12 20 4.6535 0.4387
-11 12 21 1.1537 -0.2260
-11 12 22 -6.1124 0.1631
-11 12 23 1.5959 -0.2179
-11 12 24 1.5380 -0.4851
-11 12 25 -0.0625 0.0767
-11 12 26 -2.5445 -0.1411
-11 12 27 -0.2044 0.0331
-11 12 28 0.4443 0.3148
-11 12 29 -0.5690 0.0108
-11 13 1 0.0478 -0.0673
-11 13 2 -0.3605 -0.7957
-11 13 3 -0.6708 0.4239
-11 13 4 2.8776 0.0507
-11 13 5 0.1612 -0.4495
-11 13 6 -1.6435 0.7519
-11 13 7 3.3910 -0.3799
-11 13 8 -1.2547 -0.6609
-11 13 9 -1.3384 0.1426
-11 13 10 0.9141 -0.2657
-11 13 11 1.1927 0.2356
-11 13 12 1.6822 0.8650
-11 13 13 -2.0583 -0.4299
-11 13 14 -0.0875 0.1142
-11 13 15 0.9316 -0.3586
-11 13 16 -2.3792 -0.5828
-11 13 17 -5.1548 0.1815
-11 13 18 -0.3519 0.1102
-11 13 19 -2.5720 0.0763
-11 13 20 -0.1195 0.6105
-11 13 21 0.2015 -0.0191
-11 13 22 -1.3969 -0.4184
-11 13 23 -1.3406 0.2023
-11 13 24 5.0119 -0.2213
-11 13 25 -0.6459 0.1968
-11 13 26 -2.9932 0.3311
-11 13 27 3.5297 0.7299
-11 14 1 -0.7131 -0.2220
-11 14 2 -1.3002 -0.0421
-11 14 3 -1.3129 0.4189
-11 14 4 -2.3542 -0.4110
-11 14 5 -1.5241 -0.0055
-11 14 6 0.1515 0.0243
-11 14 7 -0.4212 -0.2852
-11 14 8 1.7269 0.3520
-11 14 9 0.5740 -0.2133
-11 14 10 -0.9854 -0.2090
-11 14 11 1.4642 0.2592
-11 14 12 -1.1201 -0.5962
-11 14 13 -0.5071 -0.1148
-11 14 14 -3.2132 0.4394
-11 14 15 1.4261 -0.3775
-11 14 16 0.8153 0.0520
-11 14 17 -2.2113 0.4604
-11 14 18 0.7770 -0.4270
-11 14 19 2.2935 0.1508
-11 14 20 0.7820 0.2896
-11 14 21 -0.4678 -0.5319
-11 14 22 0.4068 0.1772
-11 14 23 3.0852 -0.2475
-11 14 24 1.2224 -0.0252
-11 15 1 1.0672 0.1847
-11 15 2 2.3111 -0.7645
-11 15 3 1.8360 0.3194
-11 15 4 -1.2017 -0.1811
-11 15 5 0.0694 -0.0229
-11 15 6 1.7948 0.5141
-11 15 7 1.0909 -0.2328
-11 15 8 -0.6447 -0.4298
-11 15 9 0.2559 0.2444
-11 15 10 2.7158 -0.5666
-11 15 11 -2.8966 0.2832
-11 15 12 3.5277 0.2660
-11 15 13 0.3943 -0.1578
-11 15 14 -8.0199 -0.0432
-11 15 15 1.9914 0.0120
-11 15 16 3.4649 -0.1161
-11 15 17 -2.9574 -0.1455
-11 15 18 -5.0669 0.3678
-11 15 19 0.2732 -0.2711
-11 15 20 1.6130 0.5727
-11 16 1 0.8257 -0.2536
-11 16 2 -0.0944 -0.2178
-11 16 3 -1.9027 0.3807
-11 16 4 -1.3073 -0.2202
-11 16 5 -0.1067 -0.0563
-11 16 6 -1.8379 0.1896
-11 16 7 1.3447 -0.3563
-11 16 8 0.2325 0.1008
-11 16 9 -1.7878 -0.0031
-11 16 10 -1.8278 0.0843
-11 16 11 1.4523 0.2571
-11 16 12 0.0954 -0.0779
-11 16 13 -2.2750 -0.1217
-11 16 14 -1.6612 0.5916
-11 16 15 -2.6119 -0.7577
-11 16 16 1.7518 0.2660
-11 16 17 2.0387 0.4877
-11 17 1 1.5544 0.3627
-11 17 2 2.3942 -0.0020
-11 17 3 -0.4309 0.6103
-11 17 4 -2.5656 -0.2859
-11 17 5 -3.4476 -0.5159
-11 17 6 -1.5366 0.1998
-11 17 7 3.1688 -0.1772
-11 17 8 -0.3792 -0.7763
-11 17 9 -2.0127 -0.2222
-11 17 10 -1.2451 -0.2619
-11 17 11 2.1126 0.8943
-11 17 12 1.3067 -0.0423
-11 17 13 0.0870 -0.9677
-11 17 14 1.8114 0.5442
-11 17 15 2.0732 0.3054
-11 18 1 -3.1466 -0.4303
-11 18 2 -0.8011 0.1444
-11 18 3 1.3673 0.7413
-11 18 4 3.7628 -0.1346
-10 0 2 7.0099 -41.4228
-10 0 4 -47.7573 14.2379
-10 0 6 77.2470 14.8868
-10 0 8 -46.0193 -9.7827
-10 0 10 25.5795 -11.9244
-10 0 12 4.2222 16.9997
-10 0 14 1.0975 9.4550
-10 0 16 0.3743 -15.6943
-10 0 18 6.5269 1.2004
-10 0 20 -2.2901 10.5193
-10 0 22 -0.1009 -2.1534
-10 0 24 -0.4158 -5.0749
-10 0 26 2.2514 1.1856
-10 0 28 -0.9040 4.3257
-10 0 30 0.3899 -2.0829
-10 0 32 0.8438 -2.1524
-10 0 34 -1.1136 2.1855
-10 0 36 2.0100 0.0761
-10 0 38 0.4709 -0.9835
-10 1 1 15.8132 -8.3029
-10 1 2 -2.3932 -0.2691
-10 1 3 -8.0438 2.9035
-10 1 4 10.8609 1.7226
-10 1 5 21.0937 -0.2148
-10 1 6 -7.5113 1.6633
-10 1 7 -1.0270 -0.0905
-10 1 8 -4.2894 -0.4027
-10 1 9 -11.4365 -0.1082
-10 1 10 -4.7393 -0.3421
-10 1 11 0.5924 0.4089
-10 1 12 -2.6258 1.7321
-10 1 13 4.5281 -0.4573
-10 1 14 10.9917 -0.2647
-10 1 15 -4.3994 -0.4548
-10 1 16 -0.1113 0.2609
-10 1 17 -3.0122 0.1483
-10 1 18 0.4484 0.2549
-10 1 19 3.6386 0.1873
-10 1 20 -1.7359 -0.5268
-10 1 21 -5.6218 -0.9601
-10 1 22 2.0801 1.3572
-10 1 23 0.2669 -0.7732
-10 1 24 -2.3187 -0.6017
-10 1 25 -1.0521 0.8819
-10 1 26 -0.6534 -0.5904
-10 1 27 1.3753 -0.4164
-10 1 28 1.1784 0.7784
-10 1 29 -0.7763 -1.3103
-10 1 30 -0.4249 -0.4934
-10 1 31 -1.5112 0.5622
-10 1 32 0.5725 0.1163
-10 1 33 1.9496 0.1282
-10 1 34 -0.4523 -0.3114
-10 1 35 -0.2443 -0.8077
-10 1 36 -0.7411 -0.1559
-10 1 37 -1.3238 -0.4507
-10 1 38 0.8370 0.0467
-10 2 1 20.0888 4.2151
-10 2 2 -7.2425 -4.0830
-10 2 3 -2.3277 1.5968
-10 2 4 7.3151 1.6560
-10 2 5 -17.7092 -2.2030
-10 2 6 10.9361 5.6408
-10 2 7 20.9950 2.9322
-10 2 8 -21.4317 -0.3312
-10 2 9 -7.9068 -0.3092
-10 2 10 -11.0018 -0.1635
-10 2 11 21.6629 -1.3370
-10 2 12 3.9399 4.5926
-10 2 13 -12.7864 2.2247
-10 2 14 2.0528 5.1227
-10 2 15 6.7004 -1.3788
-10 2 16 10.6353 -2.8052
-10 2 17 -4.2369 1.1385
-10 2 18 -9.3442 0.3403
-10 2 19 -1.4272 0.3968
-10 2 20 4.0114 4.4542
-10 2 21 -0.9478 0.0580
-10 2 22 -4.1319 0.6570
-10 2 23 -0.0647 0.6778
-10 2 24 3.2343 -1.4667
-10 2 25 3.4273 -0.8303
-10 2 26 -0.8839 0.0825
-10 2 27 -3.7776 1.3461
-10 2 28 0.8259 2.4403
-10 2 29 0.8811 0.1392
-10 2 30 -0.4844 0.0605
-10 2 31 -0.6236 -0.8380
-10 2 32 0.9798 -1.6229
-10 2 33 0.3448 0.8895
-10 2 34 0.0508 0.9625
-10 2 35 0.3542 0.2438
-10 2 36 -0.6535 0.7841
-10 2 37 0.0975 -0.4110
-10 2 38 -0.5599 -0.4246
-10 3 1 43.5188 -0.2500
-10 3 2 14.0911 1.6906
-10 3 3 -29.0070 0.5360
-10 3 4 11.9904 0.4759
-10 3 5 -7.6514 1.3780
-10 3 6 0.3674 1.8565
-10 3 7 -11.3214 -1.4628
-10 3 8 -3.5271 1.8967
-10 3 9 1.4786 -0.3858
-10 3 10 2.2176 -0.3241
-10 3 11 20.8435 -0.4113
-10 3 12 -8.5347 0.6548
-10 3 13 3.7500 -1.4223
-10 3 14 -2.5568 1.7007
-10 3 15 -1.5902 -1.0418
-10 3 16 5.2157 -0.3776
-10 3 17 -7.9827 -0.8996
-10 3 18 1.5096 -0.2721
-10 3 19 0.1284 -1.8213
-10 3 20 -3.4420 0.9476
-10 3 21 -0.7769 -1.1205
-10 3 22 -3.0546 0.2319
-10 3 23 2.8756 -1.2733
-10 3 24 1.1482 -0.1912
-10 3 25 2.5895 -1.2311
-10 3 26 1.7868 -0.0223
-10 3 27 0.5429 -0.7830
-10 3 28 -0.0154 0.4108
-10 3 29 -1.3787 -1.0145
-10 3 30 1.3396 0.0858
-10 3 31 -0.1401 -0.6407
-10 3 32 -2.2080 -0.2772
-10 3 33 -0.6693 -0.8165
-10 3 34 -0.5133 0.4608
-10 3 35 1.8297 -0.3478
-10 3 36 0.1298 -0.0887
-10 3 37 -0.8755 -0.1177
-10 3 38 0.5547 -0.0802
-10 4 1 -5.0765 -1.5771
-10 4 2 -2.6309 -5.1900
-10 4 3 33.3796 3.1947
-10 4 4 1.1978 2.3701
-10 4 5 -26.9405 -0.8744
-10 4 6 -27.7204 1.1119
-10 4 7 16.1993 -1.5305
-10 4 8 25.8476 -2.7009
-10 4 9 -24.1620 0.5676
-10 4 10 -1.0907 -0.6867
-10 4 11 16.6073 0.9629
-10 4 12 13.9437 2.8637
-10 4 13 -10.2037 -0.2481
-10 4 14 0.0805 -1.1524
-10 4 15 4.2547 -0.9056
-10 4 16 -11.7541 -1.8769
-10 4 17 -5.6940 1.3749
-10 4 18 -6.7615 1.2339
-10 4 19 4.7574 -0.1681
-10 4 20 6.6436 1.2431
-10 4 21 1.5373 -1.5963
-10 4 22 -1.2553 -0.3405
-10 4 23 -0.6583 0.7434
-10 4 24 4.9913 -1.3921
-10 4 25 2.3280 0.5807
-10 4 26 -2.7494 0.6795
-10 4 27 -2.2250 -0.3803
-10 4 28 -0.7638 0.7080
-10 4 29 0.1885 -0.6503
-10 4 30 -1.2167 -0.8905
-10 4 31 0.0280 0.2365
-10 4 32 0.3127 -0.0584
-10 4 33 -0.9227 0.3243
-10 4 34 -1.9480 0.2813
-10 4 35 -0.2576 -0.7735
-10 4 36 -0.6994 -0.0363
-10 4 37 1.5801 0.2051
-10 4 38 0.4933 0.2357
-10 5 1 7.7057 -0.6611
-10 5 2 -4.8478 -0.8552
-10 5 3 -4.7987 0.5871
-10 5 4 8.0822 -1.2131
-10 5 5 2.8753 0.0927
-10 5 6 2.2423 -0.1248
-10 5 7 5.6769 0.0430
-10 5 8 -6.6482 0.5372
-10 5 9 2.1006 -0.2599
-10 5 10 6.4852 -0.7196
-10 5 11 3.4708 0.1916
-10 5 12 -11.1853 -0.6543
-10 5 13 -9.1887 0.1778
-10 5 14 -3.6369 0.4550
-10 5 15 9.6402 -0.3775
-10 5 16 6.2732 -0.1545
-10 5 17 -1.6876 0.4524
-10 5 18 1.0670 -0.7933
-10 5 19 -1.5056 0.1212
-10 5 20 -1.3802 -0.2220
-10 5 21 1.3698 -0.2834
-10 5 22 4.0167 0.2063
-10 5 23 -1.5506 -0.0492
-10 5 24 -2.4886 0.0368
-10 5 25 -0.5707 0.2283
-10 5 26 -2.1189 -0.1063
-10 5 27 -2.3017 -0.1676
-10 5 28 -1.1210 -0.3858
-10 5 29 -0.8527 -0.3641
-10 5 30 1.1147 0.5981
-10 5 31 0.3418 0.2621
-10 5 32 1.0585 0.2571
-10 5 33 1.0255 -0.0028
-10 5 34 -1.9966 -0.5400
-10 5 35 0.8944 -0.1236
-10 5 36 2.1864 -0.0665
-10 6 1 6.9928 0.1262
-10 6 2 1.1553 -3.2360
-10 6 3 -15.7863 -0.8753
-10 6 4 -5.4104 -1.5114
-10 6 5 8.1246 -0.3791
-10 6 6 -2.6728 3.4889
-10 6 7 -3.3149 0.8987
-10 6 8 9.9688 -2.7435
-10 6 9 -6.5338 -0.3328
-10 6 10 -3.3175 -2.5532
-10 6 11 5.3537 0.0432
-10 6 12 1.8485 2.5539
-10 6 13 -9.5749 1.2567
-10 6 14 -7.4978 -0.5959
-10 6 15 5.0548 -0.5967
-10 6 16 0.4121 -1.9835
-10 6 17 0.5845 -0.9765
-10 6 18 2.6884 0.1611
-10 6 19 6.4141 0.3121
-10 6 20 1.4011 1.9106
-10 6 21 -4.9633 0.3242
-10 6 22 -2.2843 -1.2931
-10 6 23 -1.0853 -0.6138
-10 6 24 -2.3645 -2.3702
-10 6 25 -1.7695 0.0590
-10 6 26 3.0171 1.4363
-10 6 27 0.7561 0.8255
-10 6 28 -0.7267 0.4291
-10 6 29 1.1740 -0.5173
-10 6 30 -1.2734 -1.6187
-10 6 31 1.6157 -0.4986
-10 6 32 2.8125 -0.2616
-10 6 33 -0.4520 0.7518
-10 6 34 -1.7834 0.5032
-10 6 35 0.5371 0.3825
-10 6 36 0.9262 -0.2742
-10 6 37 -0.5389 -0.3947
-10 7 1 -2.7188 -0.1715
-10 7 2 2.7926 -0.7432
-10 7 3 8.5647 1.0979
-10 7 4 -2.0083 -0.9278
-10 7 5 3.2314 1.0646
-10 7 6 11.3649 0.2072
-10 7 7 0.4248 -0.3633
-10 7 8 -8.0574 -0.1593
-10 7 9 -3.7295 0.3182
-10 7 10 -1.2913 -1.1521
-10 7 11 8.6402 1.0304
-10 7 12 -2.8632 0.0095
-10 7 13 -12.1248 0.1201
-10 7 14 -0.5481 0.3960
-10 7 15 6.9172 -0.2164
-10 7 16 3.0428 -0.3994
-10 7 17 -5.0125 0.7292
-10 7 18 3.8965 -0.6107
-10 7 19 3.5245 0.8637
-10 7 20 -3.3850 0.0494
-10 7 21 4.0631 -0.4335
-10 7 22 -2.7660 -0.1201
-10 7 23 -2.7252 -0.0350
-10 7 24 1.7779 -0.3278
-10 7 25 -4.7085 0.8663
-10 7 26 1.1292 0.0297
-10 7 27 3.2066 -0.0862
-10 7 28 1.0912 -0.0294
-10 7 29 -3.6179 -0.4705
-10 7 30 -0.2870 0.1531
-10 7 31 1.6641 0.0788
-10 7 32 0.4311 0.1748
-10 7 33 -2.5478 0.6848
-10 7 34 -1.1400 -0.1541
-10 7 35 2.5004 -0.1429
-10 7 36 1.6163 -0.1468
-10 8 1 3.2392 0.1746
-10 8 2 -0.2172 -1.9495
-10 8 3 1.7532 -0.1772
-10 8 4 -6.6353 -0.4869
-10 8 5 -7.3047 -0.6721
-10 8 6 3.0038 1.7063
-10 8 7 2.1695 -0.1006
-10 8 8 5.6449 -0.3037
-10 8 9 -11.3426 0.8660
-10 8 10 -5.8339 -0.8385
-10 8 11 4.1371 -0.4859
-10 8 12 11.7796 0.2016
-10 8 13 2.5603 -0.8176
-10 8 14 -6.1152 0.5725
-10 8 15 5.2214 1.0611
-10 8 16 4.2210 -0.3964
-10 8 17 -1.8706 -0.2642
-10 8 18 -3.1339 -0.6508
-10 8 19 -1.1510 -0.8163
-10 8 20 0.7491 0.6135
-10 8 21 -1.8250 0.8130
-10 8 22 -0.4667 0.2619
-10 8 23 -1.2635 0.0131
-10 8 24 -0.4935 -0.8459
-10 8 25 4.6856 -0.5431
-10 8 26 -1.0959 0.2312
-10 8 27 -0.2542 -0.2655
-10 8 28 1.0666 0.9440
-10 8 29 -0.9493 0.4267
-10 8 30 1.6092 -0.3601
-10 8 31 -0.1873 -0.3866
-10 8 32 -1.6177 -0.9350
-10 8 33 -0.0240 0.1222
-10 8 34 0.2934 0.1798
-10 8 35 -0.0648 0.0424
-10 9 1 -6.0413 0.1793
-10 9 2 5.8291 -0.2753
-10 9 3 5.6989 0.5055
-10 9 4 -3.1911 0.1235
-10 9 5 -1.5670 0.7087
-10 9 6 -9.8698 0.6385
-10 9 7 8.5395 -0.4839
-10 9 8 3.3318 -0.0460
-10 9 9 0.3614 0.0917
-10 9 10 -0.5565 -0.9120
-10 9 11 -1.2997 0.6263
-10 9 12 2.3471 0.2748
-10 9 13 -2.4108 -0.0072
-10 9 14 -2.2485 0.5788
-10 9 15 -2.8189 -0.3138
-10 9 16 1.2696 -0.4351
-10 9 17 0.6211 0.0853
-10 9 18 -2.7415 -0.3604
-10 9 19 -1.1165 0.1264
-10 9 20 1.3310 0.1864
-10 9 21 -0.5836 -0.2776
-10 9 22 -0.9164 -0.0585
-10 9 23 -1.5444 -0.3401
-10 9 24 -0.9729 -0.3572
-10 9 25 1.5257 0.0726
-10 9 26 0.0215 -0.0306
-10 9 27 -1.6445 -0.0295
-10 9 28 -1.0751 -0.0100
-10 9 29 0.2694 -0.5777
-10 9 30 -0.1343 -0.0164
-10 9 31 -1.4315 -0.2337
-10 9 32 0.7115 0.1741
-10 9 33 0.0776 0.4237
-10 9 34 1.2312 -0.0283
-10 10 1 -5.5822 -0.5351
-10 10 2 0.8287 -1.9330
-10 10 3 5.9781 0.1199
-10 10 4 2.4989 0.3127
-10 10 5 -4.0327 -0.1911
-10 10 6 1.2227 1.2445
-10 10 7 2.7896 -0.3193
-10 10 8 2.1307 -1.0960
-10 10 9 -1.1453 0.3427
-10 10 10 -8.5149 -1.2925
-10 10 11 -6.1678 -0.4412
-10 10 12 7.5913 1.0013
-10 10 13 7.2833 -0.4197
-10 10 14 -13.8413 0.0155
-10 10 15 -6.6115 0.0777
-10 10 16 2.5468 -1.1750
-10 10 17 3.3455 0.0334
-10 10 18 1.4906 0.2347
-10 10 19 -1.0950 0.1542
-10 10 20 -2.9901 0.5971
-10 10 21 1.6241 -0.3706
-10 10 22 1.0800 -0.5837
-10 10 23 -1.1195 -0.0699
-10 10 24 -0.8943 -0.1566
-10 10 25 -0.1871 0.2211
-10 10 26 2.5009 0.5913
-10 10 27 1.2315 -0.2122
-10 10 28 -2.8792 -0.0785
-10 10 29 1.4873 -0.3657
-10 10 30 1.7170 -0.6749
-10 10 31 0.1088 0.1291
-10 10 32 1.3808 0.1478
-10 11 1 -2.2621 -0.2022
-10 11 2 -4.1719 -0.4249
-10 11 3 3.5795 0.2196
-10 11 4 1.6153 0.1443
-10 11 5 -6.8461 0.1450
-10 11 6 -1.2795 0.0996
-10 11 7 6.8249 -0.4969
-10 11 8 8.4201 0.4025
-10 11 9 -0.9146 -0.3108
-10 11 10 -8.5016 -0.4950
-10 11 11 -2.2689 0.5678
-10 11 12 3.4958 -0.4169
-10 11 13 -4.3574 0.1818
-10 11 14 -0.9984 0.4831
-10 11 15 4.4089 -0.3657
-10 11 16 6.0140 -0.2214
-10 11 17 -1.7831 0.0806
-10 11 18 -4.2825 -0.4606
-10 11 19 3.0766 0.1847
-10 11 20 4.2113 -0.0560
-10 11 21 -1.1018 -0.3601
-10 11 22 1.8433 0.1941
-10 11 23 2.0899 0.0446
-10 11 24 -2.2835 -0.0813
-10 11 25 -1.8525 0.0642
-10 11 26 0.4855 -0.5667
-10 11 27 -1.3023 -0.0183
-10 11 28 0.0969 0.2097
-10 11 29 -0.4162 -0.2335
-10 11 30 0.0080 -0.2154
-10 11 31 1.3821 -0.3023
-10 12 1 2.9137 -0.2605
-10 12 2 2.4545 -0.7801
-10 12 3 -1.2544 -0.0658
-10 12 4 7.5903 0.1152
-10 12 5 2.2440 -0.1587
-10 12 6 -6.6435 0.8109
-10 12 7 -5.0938 -0.0632
-10 12 8 0.4141 -0.7160
-10 12 9 4.5182 0.2536
-10 12 10 -2.8186 -0.9756
-10 12 11 -4.0728 -0.5633
-10 12 12 -1.9516 0.5992
-10 12 13 0.2141 -0.2344
-10 12 14 3.9965 0.6514
-10 12 15 -1.4355 0.5096
-10 12 16 -4.1873 -0.8827
-10 12 17 0.6850 -0.2913
-10 12 18 0.0447 -0.0286
-10 12 19 1.1264 -0.2689
-10 12 20 -0.0880 0.5897
-10 12 21 2.1960 0.4546
-10 12 22 -0.4032 -0.0498
-10 12 23 -0.8572 -0.0110
-10 12 24 1.7758 -0.5438
-10 12 25 -0.4217 0.0428
-10 12 26 2.3911 0.0555
-10 12 27 -0.9669 0.3841
-10 12 28 0.1775 0.5017
-10 12 29 2.6885 0.7059
-10 12 30 0.0632 -0.8729
-10 13 1 2.4250 -0.7296
-10 13 2 -4.3540 -0.1752
-10 13 3 -6.7005 0.5995
-10 13 4 2.3760 -0.1097
-10 13 5 -0.1482 0.2271
-10 13 6 -2.0242 0.3615
-10 13 7 0.2442 -0.6298
-10 13 8 2.0169 0.1339
-10 13 9 -4.1045 -0.3760
-10 13 10 -0.5691 -0.3702
-10 13 11 1.8928 0.6863
-10 13 12 -1.5839 0.1384
-10 13 13 0.0826 0.1258
-10 13 14 2.1475 0.3488
-10 13 15 1.7230 -0.4415
-10 13 16 -2.5167 -0.2020
-10 13 17 0.1801 0.3023
-10 13 18 3.9598 -0.3989
-10 13 19 -0.2437 0.3866
-10 13 20 0.0871 -0.0949
-10 13 21 5.4231 -0.3675
-10 13 22 0.0307 0.3330
-10 13 23 -1.1529 -0.1195
-10 13 24 -2.1311 -0.2939
-10 13 25 1.2777 -0.1001
-10 13 26 0.9174 -0.3742
-10 13 27 -1.8675 -0.2154
-10 14 1 3.5314 -0.1962
-10 14 2 2.0821 -0.4126
-10 14 3 -1.7105 0.0723
-10 14 4 -1.3779 0.4641
-10 14 5 4.7880 -0.3472
-10 14 6 1.0524 0.4177
-10 14 7 -0.7766 -0.3129
-10 14 8 -0.3753 -0.0105
-10 14 9 1.0031 0.2648
-10 14 10 -3.1741 -0.6782
-10 14 11 -2.8052 -0.1619
-10 14 12 3.4651 0.3800
-10 14 13 -1.7995 -0.0919
-10 14 14 2.5751 0.4276
-10 14 15 2.8450 0.3052
-10 14 16 3.5564 -0.5757
-10 14 17 -1.6761 0.0769
-10 14 18 -2.2829 0.0893
-10 14 19 1.0250 -0.4148
-10 14 20 -1.8232 0.4732
-10 14 21 1.0804 -0.1555
-10 14 22 2.2953 -0.4197
-10 14 23 -2.3991 -0.0346
-10 14 24 -2.8541 0.0813
-10 15 1 1.9819 -0.2740
-10 15 2 -2.0868 0.0922
-10 15 3 -3.5509 0.2333
-10 15 4 1.2417 -0.0804
-10 15 5 1.1660 0.4358
-10 15 6 -0.9044 0.4953
-10 15 7 -1.6970 -0.3538
-10 15 8 -0.6203 0.1212
-10 15 9 0.1111 -0.1355
-10 15 10 1.5439 -0.2611
-10 15 11 0.3032 0.6027
-10 15 12 -2.8557 0.0890
-10 15 13 0.3091 0.0693
-10 15 14 -1.4553 0.6390
-10 15 15 0.5887 -0.4316
-10 15 16 0.6327 0.0184
-10 15 17 -0.7156 -0.2270
-10 15 18 0.5861 -0.7335
-10 15 19 1.3159 0.2839
-10 15 20 0.9469 0.0394
-10 16 1 -0.3741 -0.3552
-10 16 2 -1.9843 -0.8394
-10 16 3 -1.0298 0.0378
-10 16 4 0.4957 0.4411
-10 16 5 0.9942 -0.0788
-10 16 6 2.4697 0.2894
-10 16 7 -0.2874 0.0045
-10 16 8 -0.0576 0.0304
-10 16 9 -1.8969 0.1548
-10 16 10 -0.2333 -0.2766
-10 16 11 3.8799 -0.0923
-10 16 12 1.3756 0.0730
-10 16 13 2.0333 -0.1427
-10 16 14 1.2435 0.0761
-10 16 15 -1.7925 -0.0710
-10 16 16 2.1618 -0.1496
-10 16 17 4.6793 0.3808
-10 17 1 1.1435 -0.3987
-10 17 2 3.6908 -0.0690
-10 17 3 0.0437 0.3300
-10 17 4 -2.6662 0.0398
-10 17 5 1.2076 0.0917
-10 17 6 1.3702 0.4101
-10 17 7 1.2191 -0.8884
-10 17 8 0.9343 0.3456
-10 17 9 -1.1101 0.0386
-10 17 10 0.4502 -0.0993
-10 17 11 -0.8280 0.5733
-10 17 12 0.1631 -0.3989
-10 17 13 -0.5686 -0.1225
-10 17 14 -0.8005 1.2554
-10 17 15 -0.9318 -0.5491
-10 18 1 1.2372 0.0846
-10 18 2 1.4205 -0.2579
-10 18 3 1.3032 -0.4866
-10 18 4 -2.1653 0.4629
-10 18 5 1.8052 0.5151
-9 0 2 -17.5917 3.4558
-9 0 4 18.5998 3.6010
-9 0 6 -23.4222 5.6841
-9 0 8 -8.1429 0.4457
-9 0 10 14.4474 -7.0427
-9 0 12 5.5855 -0.2474
-9 0 14 -21.8702 3.2977
-9 0 16 0.3384 -5.1410
-9 0 18 3.7117 -4.8327
-9 0 20 -6.8140 2.0970
-9 0 22 1.0840 -0.1470
-9 0 24 0.9628 -3.4740
-9 0 26 0.6860 -2.1469
-9 0 28 -4.0345 1.4979
-9 0 30 -0.3108 -0.2660
-9 0 32 0.1690 -3.0412
-9 0 34 0.8148 0.4850
-9 0 36 -3.4501 0.3580
-9 0 38 0.2525 -1.6261
-9 1 1 -50.5410 8.4399
-9 1 2 9.1469 -2.6326
-9 1 3 55.5653 2.9554
-9 1 4 -14.0391 3.3476
-9 1 5 -70.3191 1.0231
-9 1 6 -2.3788 1.0584
-9 1 7 37.0865 0.2683
-9 1 8 18.9327 -6.9515
-9 1 9 -23.3679 4.1399
-9 1 10 -7.2223 1.8091
-9 1 11 5.3210 -2.4431
-9 1 12 1.0819 1.7657
-9 1 13 9.8128 -1.1334
-9 1 14 7.4693 -0.3886
-9 1 15 -5.8302 3.3597
-9 1 16 -12.4176 -0.4515
-9 1 17 -1.7781 1.5998
-9 1 18 -1.1447 -2.9058
-9 1 19 3.3487 -1.9284
-9 1 20 0.7283 3.3951
-9 1 21 -0.0076 -0.7315
-9 1 22 4.9417 -0.1991
-9 1 23 3.6091 3.0488
-9 1 24 -1.8989 -2.4353
-9 1 25 -1.9517 0.5184
-9 1 26 0.0287 1.4269
-9 1 27 0.3807 -2.3619
-9 1 28 -0.4659 -0.1939
-9 1 29 -1.2231 1.0262
-9 1 30 -0.1986 0.4529
-9 1 31 1.0319 1.5358
-9 1 32 -0.3015 -0.3833
-9 1 33 -0.5035 -0.6115
-9 1 34 1.5800 -0.5054
-9 1 35 -1.1609 -0.4071
-9 1 36 0.7346 0.9361
-9 1 37 0.0747 0.7293
-9 1 38 0.4089 -0.6783
-9 2 1 6.5125 1.9224
-9 2 2 -40.8038 -1.2056
-9 2 3 4.2209 1.1372
-9 2 4 6.9045 1.0171
-9 2 5 -10.9287 -0.2267
-9 2 6 15.6245 -1.5912
-9 2 7 1.7081 0.0448
-9 2 8 7.7302 -0.3662
-9 2 9 7.3735 -0.5112
-9 2 10 12.3887 -2.9075
-9 2 11 -10.1995 0.2290
-9 2 12 -9.8527 -2.6542
-9 2 13 -7.4628 0.6166
-9 2 14 -0.3928 -0.2595
-9 2 15 9.2281 -0.8671
-9 2 16 -5.5797 -2.2630
-9 2 17 -1.0270 0.4838
-9 2 18 2.4219 -3.1452
-9 2 19 -2.3486 -0.0635
-9 2 20 3.8090 -0.9018
-9 2 21 -1.4367 -0.3585
-9 2 22 1.6670 -0.3779
-9 2 23 3.0465 0.6499
-9 2 24 -2.3832 -1.3864
-9 2 25 -1.7728 -0.9383
-9 2 26 -0.1748 -1.8277
-9 2 27 0.5178 0.3178
-9 2 28 -0.4670 -0.2417
-9 2 29 0.9318 0.6682
-9 2 30 -0.5792 0.1715
-9 2 31 -2.2339 -0.6923
-9 2 32 -0.0569 -1.1324
-9 2 33 0.9970 0.1198
-9 2 34 1.3807 -0.8404
-9 2 35 1.2938 0.3689
-9 2 36 -0.2768 0.3035
-9 2 37 -0.3125 -0.2118
-9 2 38 0.6029 0.2518
-9 3 1 12.4404 -0.2715
-9 3 2 -10.5385 -6.8470
-9 3 3 -35.6726 -1.8095
-9 3 4 -4.8463 2.2455
-9 3 5 28.9843 -0.0558
-9 3 6 -23.7166 2.9790
-9 3 7 12.3695 -0.4566
-9 3 8 -0.9205 -4.6691
-9 3 9 24.4146 -1.5563
-9 3 10 11.8569 -2.0338
-9 3 11 -33.5534 -2.2104
-9 3 12 -3.5476 2.7633
-9 3 13 0.7656 -0.6057
-9 3 14 13.6636 -0.2563
-9 3 15 -17.0327 2.0437
-9 3 16 -11.5946 -4.0131
-9 3 17 5.6606 -1.9941
-9 3 18 8.8963 0.2280
-9 3 19 6.5873 -0.2325
-9 3 20 -8.0165 1.5883
-9 3 21 -2.4408 0.6510
-9 3 22 6.3354 -1.1793
-9 3 23 2.5545 0.2920
-9 3 24 -5.0692 -1.3308
-9 3 25 -5.2312 0.7730
-9 3 26 6.2131 0.4059
-9 3 27 1.4623 -0.4005
-9 3 28 -4.3899 0.2959
-9 3 29 -1.2970 0.7437
-9 3 30 1.6188 -0.8486
-9 3 31 0.3988 0.5719
-9 3 32 -0.2831 -0.1568
-9 3 33 -0.3766 -0.0022
-9 3 34 0.2106 0.5146
-9 3 35 -0.1789 0.7390
-9 3 36 1.5081 -0.3491
-9 3 37 0.3448 -0.2379
-9 3 38 -1.3086 0.2231
-9 4 1 -4.1084 -1.2705
-9 4 2 14.8778 -0.9371
-9 4 3 -1.7606 0.5431
-9 4 4 18.8566 -0.6584
-9 4 5 5.4811 -1.8318
-9 4 6 -1.6431 1.8629
-9 4 7 -7.5100 -1.3489
-9 4 8 -2.0629 -0.2514
-9 4 9 7.3949 -0.6717
-9 4 10 -16.0731 0.2393
-9 4 11 0.1921 -0.1275
-9 4 12 -0.9103 0.8200
-9 4 13 -4.4296 -0.4870
-9 4 14 5.3786 0.9565
-9 4 15 4.2328 -0.6769
-9 4 16 1.7222 0.2813
-9 4 17 0.1791 -0.0342
-9 4 18 -0.4528 -0.3271
-9 4 19 3.8101 0.5449
-9 4 20 1.4284 0.8461
-9 4 21 -3.0368 -0.4156
-9 4 22 -2.9053 1.2444
-9 4 23 -0.6150 -0.2357
-9 4 24 -2.2729 -0.5295
-9 4 25 -4.1581 0.3950
-9 4 26 0.4948 -0.0295
-9 4 27 4.1850 -0.0096
-9 4 28 2.1388 1.1845
-9 4 29 0.3815 -0.2833
-9 4 30 0.5324 0.2836
-9 4 31 -0.2280 -0.1230
-9 4 32 -1.2393 -0.3891
-9 4 33 0.1536 0.4459
-9 4 34 1.5284 0.4279
-9 4 35 1.0671 0.1035
-9 4 36 -0.8789 0.4086
-9 4 37 -1.2338 -0.2687
-9 4 38 1.2612 0.0050
-9 5 1 4.5994 0.4315
-9 5 2 3.5172 -1.0631
-9 5 3 -17.1279 0.3945
-9 5 4 2.4932 2.0263
-9 5 5 21.8436 -2.2382
-9 5 6 0.6819 0.5863
-9 5 7 -9.3927 -0.9561
-9 5 8 -9.1605 -0.0144
-9 5 9 -6.6592 1.5255
-9 5 10 6.5566 -1.6450
-9 5 11 -6.5747 -2.8042
-9 5 12 -3.3559 -0.0138
-9 5 13 0.2948 -0.2300
-9 5 14 10.8359 1.1448
-9 5 15 10.0635 1.4086
-9 5 16 -1.8204 -0.8505
-9 5 17 -1.9351 -1.7055
-9 5 18 -2.4925 -0.4132
-9 5 19 0.9665 -1.6819
-9 5 20 -4.5292 1.1703
-9 5 21 -7.1143 0.0411
-9 5 22 1.9762 0.7758
-9 5 23 2.1731 0.9611
-9 5 24 -0.4988 -0.5435
-9 5 25 2.0114 -0.7603
-9 5 26 2.1263 -0.7925
-9 5 27 1.4847 -0.8922
-9 5 28 2.2548 1.1796
-9 5 29 -0.2629 0.7561
-9 5 30 0.2859 0.6483
-9 5 31 2.7323 0.0010
-9 5 32 -1.5084 -1.1917
-9 5 33 -0.6047 -0.6784
-9 5 34 0.5086 -0.0428
-9 5 35 -0.6784 -0.0879
-9 5 36 -1.1329 0.8608
-9 5 37 -1.1380 0.2204
-9 6 1 10.7295 -0.7391
-9 6 2 20.8758 0.1944
-9 6 3 -13.6257 0.4916
-9 6 4 -7.2376 0.2264
-9 6 5 12.3916 -0.0352
-9 6 6 0.4420 1.1376
-9 6 7 -12.3831 -0.3510
-9 6 8 -2.5394 0.7858
-9 6 9 10.4639 0.2486
-9 6 10 1.9382 -0.1610
-9 6 11 0.5322 -0.2237
-9 6 12 -6.5518 1.1554
-9 6 13 2.5519 -0.2963
-9 6 14 -1.4553 1.2063
-9 6 15 -2.0566 0.1331
-9 6 16 5.6438 0.0261
-9 6 17 0.6020 -0.1355
-9 6 18 0.1356 -0.1594
-9 6 19 -3.9325 -0.0026
-9 6 20 3.3773 0.6740
-9 6 21 -0.0703 0.4161
-9 6 22 -4.8901 0.9884
-9 6 23 3.7839 -0.0531
-9 6 24 1.4304 -0.6646
-9 6 25 1.6614 -0.2947
-9 6 26 2.1189 0.0775
-9 6 27 0.0389 0.1637
-9 6 28 0.2001 1.2573
-9 6 29 -1.7350 0.2297
-9 6 30 -2.8152 0.1294
-9 6 31 -1.1721 -0.3230
-9 6 32 -0.6880 -0.3401
-9 6 33 0.8921 -0.1328
-9 6 34 2.0959 0.4804
-9 6 35 -0.6819 0.1943
-9 6 36 -0.7152 0.6662
-9 6 37 0.7308 0.2609
-9 7 1 -10.1956 -0.0105
-9 7 2 5.2569 -0.8389
-9 7 3 4.2051 1.7057
-9 7 4 -8.4932 2.0092
-9 7 5 3.8282 -1.2675
-9 7 6 5.6227 0.9099
-9 7 7 -8.3088 -1.1053
-9 7 8 -5.5311 -2.1555
-9 7 9 1.3587 0.3532
-9 7 10 4.9283 0.2388
-9 7 11 2.2324 0.4418
-9 7 12 5.7399 1.4704
-9 7 13 -0.6169 -1.1617
-9 7 14 -2.3238 -0.4424
-9 7 15 -0.4870 -0.3163
-9 7 16 -3.2901 -0.6291
-9 7 17 -2.0274 1.0211
-9 7 18 -4.0463 1.2162
-9 7 19 2.5717 -1.1379
-9 7 20 4.8552 -0.0859
-9 7 21 -3.3819 -0.5488
-9 7 22 0.7999 -0.3071
-9 7 23 0.8046 1.1597
-9 7 24 0.5010 0.4271
-9 7 25 -1.0518 0.2471
-9 7 26 -1.4725 -0.1319
-9 7 27 2.5320 -1.2162
-9 7 28 -2.0008 0.2237
-9 7 29 0.1685 -0.0942
-9 7 30 -0.1874 0.1277
-9 7 31 0.9121 1.2644
-9 7 32 0.5365 -0.2792
-9 7 33 0.2354 -0.2441
-9 7 34 -1.9788 -0.2109
-9 7 35 0.3653 -0.9673
-9 7 36 1.6179 -0.1033
-9 8 1 -1.1741 0.2386
-9 8 2 -0.1425 0.3807
-9 8 3 -12.7140 0.3081
-9 8 4 -3.9309 -0.8011
-9 8 5 0.3170 0.6814
-9 8 6 6.7718 0.4948
-9 8 7 8.3916 0.1395
-9 8 8 -4.0185 0.3395
-9 8 9 6.1509 0.2392
-9 8 10 -5.1331 -0.5873
-9 8 11 -1.0116 0.5712
-9 8 12 4.2023 -0.1039
-9 8 13 0.7564 -0.1085
-9 8 14 -6.5645 0.5486
-9 8 15 -3.9783 0.0426
-9 8 16 4.4550 -0.0588
-9 8 17 -1.1298 0.0332
-9 8 18 -4.2242 -0.7045
-9 8 19 2.2705 0.1004
-9 8 20 -0.7255 0.0402
-9 8 21 0.5036 0.2719
-9 8 22 4.9274 0.3322
-9 8 23 -1.2811 -0.0487
-9 8 24 -0.7598 -0.3974
-9 8 25 -0.5578 0.0628
-9 8 26 -1.6031 -0.6305
-9 8 27 0.1488 0.0620
-9 8 28 2.4142 0.4254
-9 8 29 -0.2794 0.1834
-9 8 30 -2.6268 0.3259
-9 8 31 1.3240 0.2456
-9 8 32 -0.3908 -0.6322
-9 8 33 -1.1943 -0.2002
-9 8 34 1.0373 0.0642
-9 8 35 -0.6934 0.0794
-9 9 1 2.0948 0.1038
-9 9 2 2.3860 -1.1409
-9 9 3 2.5635 -0.0326
-9 9 4 -0.0847 0.9354
-9 9 5 -2.8419 -0.5825
-9 9 6 4.2273 0.4737
-9 9 7 -6.7961 -0.3530
-9 9 8 -2.0151 -1.2173
-9 9 9 -3.3420 0.1550
-9 9 10 2.1501 -0.6877
-9 9 11 -2.5765 -0.4815
-9 9 12 -3.1906 1.4447
-9 9 13 -0.6798 -0.0312
-9 9 14 1.9753 0.1721
-9 9 15 5.5628 0.2789
-9 9 16 -1.5216 -1.2800
-9 9 17 0.3605 -0.3252
-9 9 18 2.7735 0.1213
-9 9 19 1.4459 0.0292
-9 9 20 2.8330 0.8877
-9 9 21 -3.4219 0.3521
-9 9 22 -3.0493 -0.2325
-9 9 23 3.9283 -0.2550
-9 9 24 -0.2417 -0.3313
-9 9 25 -0.1991 -0.2008
-9 9 26 1.3524 0.7092
-9 9 27 -0.5017 0.0489
-9 9 28 3.0349 0.5077
-9 9 29 2.0309 0.1776
-9 9 30 -0.1495 -0.7243
-9 9 31 0.4917 0.5345
-9 9 32 -0.0743 -0.0681
-9 9 33 0.5001 0.6565
-9 9 34 -0.6089 0.0121
-9 10 1 -0.9230 -0.0268
-9 10 2 -4.4704 -0.3962
-9 10 3 -0.1599 0.6595
-9 10 4 -4.4690 -0.5961
-9 10 5 6.6125 0.3088
-9 10 6 6.7753 0.3168
-9 10 7 -3.1711 -0.4432
-9 10 8 -5.5119 0.4988
-9 10 9 1.8419 0.3648
-9 10 10 2.0279 -0.4201
-9 10 11 -0.4793 0.7880
-9 10 12 0.0383 0.0369
-9 10 13 6.3814 -0.3254
-9 10 14 5.9553 0.5098
-9 10 15 -1.7607 -0.2706
-9 10 16 -2.3731 -0.1240
-9 10 17 -1.6357 0.6198
-9 10 18 3.9728 -0.2407
-9 10 19 1.8246 0.0368
-9 10 20 -0.3354 0.4499
-9 10 21 -1.0067 -0.2252
-9 10 22 2.4173 0.4059
-9 10 23 0.2690 0.0858
-9 10 24 -3.4222 -0.2263
-9 10 25 0.0558 0.4186
-9 10 26 1.1232 -0.2436
-9 10 27 -0.7972 -0.0758
-9 10 28 1.0296 0.4369
-9 10 29 -0.1063 0.0422
-9 10 30 -0.1420 0.1049
-9 10 31 -1.0295 0.3696
-9 10 32 -0.3863 -0.2330
-9 11 1 6.5018 0.1655
-9 11 2 0.4529 -0.4947
-9 11 3 0.0251 0.5115
-9 11 4 -4.3065 0.5079
-9 11 5 -8.6194 -0.2818
-9 11 6 1.2723 0.4136
-9 11 7 6.5888 -0.2024
-9 11 8 0.8336 -0.9447
-9 11 9 -4.1124 0.7285
-9 11 10 0.8463 0.0237
-9 11 11 4.9755 0.3054
-9 11 12 -0.4137 0.7989
-9 11 13 2.4939 -0.6663
-9 11 14 -0.4443 -0.0140
-9 11 15 0.1674 0.0929
-9 11 16 -0.4554 -0.3240
-9 11 17 -3.2429 0.5384
-9 11 18 -1.9960 0.0168
-9 11 19 2.9125 -0.5817
-9 11 20 1.9714 0.3244
-9 11 21 -0.8273 -0.0571
-9 11 22 -3.0744 0.1367
-9 11 23 -2.3043 0.5541
-9 11 24 -0.5626 0.0923
-9 11 25 0.1052 -0.2266
-9 11 26 -1.5623 0.0943
-9 11 27 2.7980 -0.3297
-9 11 28 2.0488 0.2377
-9 11 29 -2.5782 0.5559
-9 11 30 -0.7358 0.4089
-9 11 31 1.0429 0.3275
-9 12 1 3.6354 -0.1808
-9 12 2 -5.4043 -0.2756
-9 12 3 -1.4702 0.3751
-9 12 4 -0.8550 -0.6216
-9 12 5 1.6707 0.3689
-9 12 6 -0.6268 0.3281
-9 12 7 -4.9794 -0.1392
-9 12 8 -2.8354 0.5710
-9 12 9 5.3430 0.1909
-9 12 10 9.3191 -0.4162
-9 12 11 -2.4913 0.6080
-9 12 12 -1.9447 0.1239
-9 12 13 0.9581 -0.3013
-9 12 14 -1.3453 0.4814
-9 12 15 -0.4814 0.1106
-9 12 16 0.0951 -0.2224
-9 12 17 1.9628 0.3786
-9 12 18 -0.8699 -0.3083
-9 12 19 -3.0312 0.1820
-9 12 20 5.4333 0.6526
-9 12 21 -0.2000 -0.2056
-9 12 22 -3.1949 0.0164
-9 12 23 2.4032 0.0366
-9 12 24 2.5467 -0.0548
-9 12 25 -0.9080 0.2677
-9 12 26 -1.5502 -0.2909
-9 12 27 0.1937 -0.2606
-9 12 28 0.5769 0.4337
-9 12 29 -1.9215 -0.1355
-9 12 30 -0.9903 0.1384
-9 13 1 -3.4641 0.3655
-9 13 2 -0.0173 -0.6769
-9 13 3 -1.4883 0.6297
-9 13 4 5.8371 0.4271
-9 13 5 4.3202 -0.2480
-9 13 6 -1.4507 0.8097
-9 13 7 2.0415 -0.2055
-9 13 8 -2.6226 -0.9108
-9 13 9 1.7327 0.3372
-9 13 10 1.6295 -0.0289
-9 13 11 2.7951 0.4154
-9 13 12 1.7804 0.8451
-9 13 13 -1.9269 -0.2434
-9 13 14 0.7979 -0.1867
-9 13 15 3.5135 -0.0150
-9 13 16 -2.1641 -0.6202
-9 13 17 -5.3039 0.0330
-9 13 18 2.1338 0.1193
-9 13 19 1.0149 0.0524
-9 13 20 -3.6520 0.7503
-9 13 21 -1.2105 -0.0317
-9 13 22 -1.5320 -0.5299
-9 13 23 -3.4081 0.1030
-9 13 24 2.3924 -0.5059
-9 13 25 -0.5394 0.3609
-9 13 26 -2.8504 0.6419
-9 13 27 1.6749 0.7181
-9 14 1 -0.1075 -0.0340
-9 14 2 0.1069 0.1179
-9 14 3 0.0135 0.4700
-9 14 4 -1.8237 -0.4953
-9 14 5 -1.1847 0.3038
-9 14 6 -0.0402 0.0892
-9 14 7 -2.8465 0.0147
-9 14 8 -0.3840 0.4322
-9 14 9 0.1380 0.0234
-9 14 10 1.9099 -0.4723
-9 14 11 1.0001 0.5472
-9 14 12 -0.5500 -0.3536
-9 14 13 -1.6397 -0.0457
-9 14 14 -2.4453 0.4941
-9 14 15 2.8650 -0.3343
-9 14 16 0.6330 0.0026
-9 14 17 -1.8207 0.7966
-9 14 18 -2.5333 -0.5637
-9 14 19 0.1018 0.1771
-9 14 20 0.3028 0.2716
-9 14 21 0.9031 -0.3176
-9 14 22 1.3047 0.4971
-9 14 23 1.6113 0.0453
-9 14 24 -0.4502 0.0459
-9 14 25 -0.3945 0.2190
-9 15 1 -0.8381 0.2696
-9 15 2 1.0798 -0.5261
-9 15 3 0.5867 0.2165
-9 15 4 1.3161 0.1066
-9 15 5 -0.1353 -0.0190
-9 15 6 0.5694 0.6118
-9 15 7 1.6369 -0.0889
-9 15 8 -0.3038 -0.4588
-9 15 9 1.2147 0.0653
-9 15 10 1.7621 -0.4441
-9 15 11 -1.3465 -0.0249
-9 15 12 0.9045 0.4572
-9 15 13 -0.3232 -0.0313
-9 15 14 -2.8024 -0.0458
-9 15 15 2.1425 -0.1032
-9 15 16 4.7471 -0.5831
-9 15 17 -2.2174 -0.4279
-9 15 18 -4.9280 0.5144
-9 15 19 0.3767 0.1005
-9 15 20 2.8665 0.9066
-9 15 21 -0.6881 -0.4889
-9 16 1 3.0934 -0.1954
-9 16 2 0.4202 -0.0487
-9 16 3 -1.9141 0.4357
-9 16 4 1.7020 -0.2805
-9 16 5 0.2304 0.0893
-9 16 6 -3.8291 0.3075
-9 16 7 0.7143 -0.4043
-9 16 8 1.3418 0.0749
-9 16 9 -1.0647 -0.1163
-9 16 10 -1.1027 -0.4367
-9 16 11 2.9491 0.6529
-9 16 12 0.4855 -0.0361
-9 16 13 -1.4455 -0.1752
-9 16 14 -1.6101 0.6323
-9 16 15 -0.8703 -0.5252
-9 16 16 0.1614 0.8592
-9 16 17 0.5405 0.5007
-9 16 18 -2.7442 -1.0521
-9 17 1 1.6348 0.2791
-9 17 2 2.3810 -0.5259
-9 17 3 -0.9007 0.0092
-9 17 4 -1.2891 0.0952
-9 17 5 -3.4138 -0.1131
-9 17 6 -2.4051 0.4194
-9 17 7 1.7954 -0.2871
-9 17 8 -0.0299 -0.9048
-9 17 9 -1.6344 0.2581
-9 17 10 -0.8919 -0.1289
-9 17 11 0.5037 0.5314
-9 17 12 1.0237 0.3745
-9 17 13 -1.0818 -0.7654
-9 17 14 -0.4173 -0.0669
-9 18 1 -1.5933 0.3125
-9 18 2 -0.3776 -0.2782
-9 18 3 0.4239 -0.4035
-9 18 4 2.7484 0.2626
-9 18 5 -0.0803 -0.1010
-9 18 6 -0.4242 0.2786
-8 0 2 -11.8837 -31.3614
-8 0 4 -52.2072 14.0535
-8 0 6 70.5246 10.0800
-8 0 8 -53.7849 -19.7415
-8 0 10 38.3190 -10.7861
-8 0 12 -19.4709 21.9982
-8 0 14 1.5609 1.5348
-8 0 16 3.5913 -14.9265
-8 0 18 7.5427 4.7961
-8 0 20 -3.8322 9.8673
-8 0 22 3.2276 -1.2376
-8 0 24 -1.4908 -5.9324
-8 0 26 -0.6383 4.2377
-8 0 28 -0.3838 5.2831
-8 0 30 1.3661 -3.0506
-8 0 32 1.6057 0.1060
-8 0 34 -1.5154 2.4431
-8 0 36 0.9478 0.5392
-8 0 38 1.6322 -0.0979
-8 1 1 21.2307 -5.1368
-8 1 2 -11.0293 -1.7440
-8 1 3 11.8814 -4.9352
-8 1 4 1.9812 1.2930
-8 1 5 27.0746 -2.8430
-8 1 6 18.2544 0.1949
-8 1 7 -19.6068 -1.1461
-8 1 8 -7.8735 -0.6665
-8 1 9 -14.4512 -1.2028
-8 1 10 0.7992 -0.2199
-8 1 11 7.8216 -0.3149
-8 1 12 -13.3838 0.3904
-8 1 13 9.5366 -0.3107
-8 1 14 10.3451 -0.2057
-8 1 15 -4.4543 -1.2323
-8 1 16 -4.4285 0.6747
-8 1 17 2.2229 0.0796
-8 1 18 4.9359 -1.2720
-8 1 19 5.6718 0.5626
-8 1 20 -1.0540 0.7752
-8 1 21 -5.5392 -1.3674
-8 1 22 1.7331 0.9332
-8 1 23 -0.9523 -0.3248
-8 1 24 -3.1836 -1.1093
-8 1 25 0.8549 1.0404
-8 1 26 0.0052 0.7110
-8 1 27 1.7385 -0.7868
-8 1 28 1.2033 -0.0058
-8 1 29 0.3642 -0.8149
-8 1 30 -0.5228 0.0464
-8 1 31 -1.0378 0.7427
-8 1 32 1.5935 0.2452
-8 1 33 1.2496 0.0115
-8 1 34 -0.7635 -0.5211
-8 1 35 0.0938 -0.4681
-8 1 36 -0.7346 0.4973
-8 1 37 0.8007 -0.5183
-8 1 38 -1.1443 -0.3287
-8 2 1 40.1668 6.1139
-8 2 2 -11.7789 -5.7376
-8 2 3 -28.7135 -2.3411
-8 2 4 36.4917 -2.5703
-8 2 5 -1.1716 -1.4974
-8 2 6 2.7246 2.1910
-8 2 7 23.1989 1.3601
-8 2 8 -28.4139 -3.2395
-8 2 9 -15.6498 -2.0632
-8 2 10 -12.3058 -3.5691
-8 2 11 17.7787 0.0326
-8 2 12 -9.7413 5.1222
-8 2 13 -12.6403 -0.9052
-8 2 14 6.9446 1.5886
-8 2 15 14.5666 -0.5267
-8 2 16 12.0196 -3.6683
-8 2 17 -9.2537 0.2617
-8 2 18 -6.5473 1.4017
-8 2 19 -0.9712 -1.3068
-8 2 20 1.8064 3.7122
-8 2 21 -0.1402 0.9874
-8 2 22 -5.6929 1.1505
-8 2 23 0.9812 -1.1866
-8 2 24 3.0052 -1.9037
-8 2 25 4.6403 -0.4377
-8 2 26 0.1913 1.0581
-8 2 27 -2.3770 1.1751
-8 2 28 1.9556 3.0269
-8 2 29 -0.5831 -1.0805
-8 2 30 -2.5962 -0.5464
-8 2 31 0.4425 -0.1335
-8 2 32 1.7603 -0.8371
-8 2 33 -0.0216 0.2979
-8 2 34 0.5473 1.2434
-8 2 35 -0.4206 0.1227
-8 2 36 -0.6897 0.7907
-8 2 37 -0.6688 -0.3660
-8 2 38 -0.2718 -0.2593
-8 3 1 61.7042 -1.6837
-8 3 2 1.2028 -1.0237
-8 3 3 -19.5731 1.0363
-8 3 4 9.1945 -1.0787
-8 3 5 -19.8825 2.1470
-8 3 6 1.9165 1.4873
-8 3 7 -16.2888 0.5192
-8 3 8 2.6609 0.0105
-8 3 9 -7.5181 1.9694
-8 3 10 10.2189 -0.4803
-8 3 11 17.9274 1.9431
-8 3 12 -9.1526 0.9960
-8 3 13 3.6675 1.3830
-8 3 14 -6.1335 1.0166
-8 3 15 9.2823 2.0443
-8 3 16 4.4478 -0.6038
-8 3 17 -3.4540 1.3610
-8 3 18 4.2682 0.2811
-8 3 19 -0.3071 1.5047
-8 3 20 -2.4626 0.6458
-8 3 21 -1.6738 1.0127
-8 3 22 -3.1636 0.3927
-8 3 23 1.2415 0.4524
-8 3 24 2.4635 -0.2113
-8 3 25 3.0539 1.0496
-8 3 26 0.3177 -0.0806
-8 3 27 0.5401 0.3083
-8 3 28 -1.9015 0.6261
-8 3 29 -0.1068 0.2996
-8 3 30 1.6579 -0.1238
-8 3 31 0.0058 0.5937
-8 3 32 -1.4111 0.0280
-8 3 33 -2.5085 -0.2806
-8 3 34 -1.5013 0.5625
-8 3 35 2.7341 0.3862
-8 3 36 -0.4328 -0.2266
-8 3 37 -0.1432 0.4058
-8 3 38 -0.0539 -0.0353
-8 4 1 -8.6134 1.7248
-8 4 2 15.0266 -4.6958
-8 4 3 35.8165 1.5578
-8 4 4 -8.6920 3.5517
-8 4 5 -23.8076 0.8637
-8 4 6 -40.3527 0.9138
-8 4 7 21.2909 -0.6297
-8 4 8 16.3189 -3.2377
-8 4 9 -27.8359 1.2522
-8 4 10 4.7959 0.1426
-8 4 11 16.0652 2.5190
-8 4 12 16.8124 1.7361
-8 4 13 -8.0080 -0.5326
-8 4 14 7.2262 -2.0269
-8 4 15 7.3875 0.6987
-8 4 16 -6.8432 -1.9022
-8 4 17 -8.5065 1.8179
-8 4 18 -8.8060 0.5081
-8 4 19 2.2764 -0.5148
-8 4 20 3.6598 1.2686
-8 4 21 0.6887 -0.7308
-8 4 22 -1.9787 -1.5004
-8 4 23 -0.8289 0.7356
-8 4 24 5.4124 -1.6443
-8 4 25 2.9090 0.6765
-8 4 26 -1.4564 0.9140
-8 4 27 -1.0354 -0.3286
-8 4 28 0.9730 -0.2122
-8 4 29 -1.0437 -0.6816
-8 4 30 -0.2758 -1.1186
-8 4 31 -1.4952 0.7133
-8 4 32 0.1081 -0.3438
-8 4 33 -0.1839 0.0307
-8 4 34 0.2823 0.0244
-8 4 35 -0.5692 -0.8730
-8 4 36 -0.7295 -0.1618
-8 4 37 0.2241 0.2934
-8 4 38 0.8145 -0.1190
-8 5 1 6.6560 0.7326
-8 5 2 -15.5808 0.4750
-8 5 3 -10.2924 1.0028
-8 5 4 6.4760 -0.0792
-8 5 5 0.0669 1.3693
-8 5 6 8.8341 0.4776
-8 5 7 1.0590 0.6319
-8 5 8 -0.5120 1.1064
-8 5 9 3.6676 0.5151
-8 5 10 6.8477 -0.6157
-8 5 11 1.0290 1.1768
-8 5 12 -3.4036 0.4084
-8 5 13 -4.4843 0.2793
-8 5 14 -7.6591 0.8729
-8 5 15 9.0975 0.4884
-8 5 16 -3.2178 0.0600
-8 5 17 -0.5037 1.0943
-8 5 18 3.4467 -0.1653
-8 5 19 -5.1005 0.6716
-8 5 20 1.2766 -0.0745
-8 5 21 2.5098 0.3298
-8 5 22 4.6707 0.0776
-8 5 23 2.0294 0.6563
-8 5 24 -1.2987 0.1073
-8 5 25 -0.1315 0.8444
-8 5 26 -3.3361 -0.3812
-8 5 27 -3.5356 0.0532
-8 5 28 -1.7110 -0.4063
-8 5 29 0.0491 0.0850
-8 5 30 1.6828 0.5627
-8 5 31 -0.7406 0.4321
-8 5 32 -0.3538 -0.1035
-8 5 33 -0.2209 0.0725
-8 5 34 -1.5731 -0.4357
-8 5 35 0.2045 0.0405
-8 5 36 2.1515 -0.1096
-8 5 37 -0.2487 0.3985
-8 6 1 10.7350 0.6545
-8 6 2 2.5456 -4.0250
-8 6 3 -13.4809 -0.5783
-8 6 4 -10.5796 0.9965
-8 6 5 14.8871 0.3018
-8 6 6 -9.7405 3.3753
-8 6 7 -2.1810 1.0813
-8 6 8 16.7175 -3.2596
-8 6 9 -2.8972 -0.7873
-8 6 10 -5.7575 -0.8845
-8 6 11 1.5256 0.1321
-8 6 12 1.9192 2.0191
-8 6 13 -11.7635 1.7096
-8 6 14 -2.8174 -0.2759
-8 6 15 6.0474 -0.6129
-8 6 16 3.4588 -2.3316
-8 6 17 -1.8274 -0.8068
-8 6 18 -0.9418 0.5324
-8 6 19 7.0180 0.4491
-8 6 20 1.7421 2.3358
-8 6 21 -2.2151 0.3026
-8 6 22 -3.3083 -2.1474
-8 6 23 -3.2247 -0.9053
-8 6 24 -1.1020 -1.3222
-8 6 25 -1.9361 0.2328
-8 6 26 2.5708 1.9271
-8 6 27 -1.4806 0.5412
-8 6 28 -1.8646 0.1288
-8 6 29 1.0096 -0.6470
-8 6 30 -0.8225 -1.2575
-8 6 31 1.4762 -0.2314
-8 6 32 3.7235 -0.0367
-8 6 33 0.6297 0.5804
-8 6 34 -0.5794 0.8051
-8 6 35 -0.5133 0.2769
-8 6 36 0.2148 -0.4793
-8 6 37 -0.0567 -0.4928
-8 7 1 -14.3150 -0.6845
-8 7 2 -4.7562 0.2177
-8 7 3 5.0889 0.5547
-8 7 4 5.4611 -0.0500
-8 7 5 3.4035 0.3028
-8 7 6 12.5845 0.9019
-8 7 7 -2.3961 -0.9421
-8 7 8 -8.5113 0.2321
-8 7 9 -1.7966 -0.0031
-8 7 10 -0.2441 -0.5854
-8 7 11 13.9347 0.5682
-8 7 12 1.7293 0.3750
-8 7 13 -14.9822 -0.5284
-8 7 14 -6.2987 0.7756
-8 7 15 6.4744 -0.5627
-8 7 16 1.4435 -0.1733
-8 7 17 -4.9704 0.6044
-8 7 18 6.3812 -0.1555
-8 7 19 3.4471 0.1350
-8 7 20 -4.5744 0.2684
-8 7 21 2.3359 -0.5792
-8 7 22 -0.8282 -0.0804
-8 7 23 0.5155 0.1238
-8 7 24 0.1467 -0.2097
-8 7 25 -3.2824 0.4614
-8 7 26 1.1461 -0.2079
-8 7 27 2.7311 -0.2055
-8 7 28 0.8100 0.0056
-8 7 29 -1.3434 -0.6673
-8 7 30 1.2951 -0.0290
-8 7 31 0.0755 0.0241
-8 7 32 -1.4006 0.1303
-8 7 33 -2.5421 0.3824
-8 7 34 -0.2740 -0.0704
-8 7 35 1.4685 -0.6700
-8 7 36 1.5404 -0.2177
-8 8 1 5.9019 0.0825
-8 8 2 3.6677 -1.7465
-8 8 3 2.2580 -0.0642
-8 8 4 -10.4254 0.5144
-8 8 5 -0.3121 -0.4856
-8 8 6 7.0960 1.4720
-8 8 7 5.5086 -0.3253
-8 8 8 -0.4959 -0.3773
-8 8 9 -13.1915 0.6523
-8 8 10 -4.0553 -0.5142
-8 8 11 1.8743 -1.1955
-8 8 12 13.1860 0.6284
-8 8 13 0.9015 -0.5867
-8 8 14 -3.5052 0.5507
-8 8 15 3.9700 0.9183
-8 8 16 2.5565 -0.5211
-8 8 17 -0.7204 -0.7181
-8 8 18 -1.5849 -0.3540
-8 8 19 -0.2596 -0.2339
-8 8 20 1.5938 0.7775
-8 8 21 -1.2946 0.4989
-8 8 22 0.1007 0.1357
-8 8 23 -1.8431 0.1173
-8 8 24 -0.4602 -0.5214
-8 8 25 4.6759 -0.7201
-8 8 26 -0.9530 0.6491
-8 8 27 0.1715 -0.3645
-8 8 28 -0.9014 1.0927
-8 8 29 -0.9504 0.4965
-8 8 30 1.0501 -0.3496
-8 8 31 -0.2969 -0.7327
-8 8 32 -0.3506 -0.3834
-8 8 33 0.2988 0.2164
-8 8 34 0.3790 0.5970
-8 8 35 -0.0370 -0.2530
-8 9 1 -5.3616 -0.1164
-8 9 2 9.0985 -0.4481
-8 9 3 3.7991 0.4576
-8 9 4 -5.9112 0.1702
-8 9 5 -5.9026 0.3475
-8 9 6 -6.5507 0.7507
-8 9 7 6.9367 -0.6772
-8 9 8 0.6622 -0.0812
-8 9 9 1.6572 -0.0336
-8 9 10 1.1412 -0.6780
-8 9 11 4.9668 0.6340
-8 9 12 1.8384 0.4751
-8 9 13 -3.0957 0.0295
-8 9 14 -3.2858 0.5310
-8 9 15 1.0483 -0.0712
-8 9 16 1.4571 -0.3947
-8 9 17 -0.1434 0.3364
-8 9 18 -1.5436 -0.0155
-8 9 19 -1.4083 0.2156
-8 9 20 0.1086 0.4921
-8 9 21 0.1120 -0.1521
-8 9 22 -0.6404 -0.0763
-8 9 23 -0.1982 0.0029
-8 9 24 0.2607 -0.3565
-8 9 25 2.3441 0.3534
-8 9 26 -2.1111 -0.1040
-8 9 27 -1.8531 0.0832
-8 9 28 0.9620 -0.1118
-8 9 29 0.5923 -0.1700
-8 9 30 -2.5461 -0.4004
-8 9 31 -1.2622 -0.1308
-8 9 32 0.1522 0.1278
-8 9 33 -0.6064 0.3781
-8 9 34 1.1152 -0.0928
-8 10 1 -7.5978 -0.1720
-8 10 2 -1.2870 -1.2207
-8 10 3 7.3487 0.4245
-8 10 4 5.0072 1.2141
-8 10 5 -3.0288 -0.2017
-8 10 6 1.8276 1.4789
-8 10 7 4.9288 -0.0393
-8 10 8 5.4519 -0.8989
-8 10 9 -3.8719 0.4172
-8 10 10 -6.4544 -0.6878
-8 10 11 -5.1252 -0.6348
-8 10 12 9.6379 1.2464
-8 10 13 5.1129 -0.2316
-8 10 14 -13.9651 -0.0826
-8 10 15 -8.2638 -0.0931
-8 10 16 3.1910 -0.9440
-8 10 17 2.9258 0.1630
-8 10 18 1.1092 0.5632
-8 10 19 -1.4584 0.0753
-8 10 20 -3.3279 0.5214
-8 10 21 1.2331 -0.4456
-8 10 22 -2.7705 -0.7413
-8 10 23 -1.5093 0.1476
-8 10 24 1.8291 -0.0694
-8 10 25 -1.6805 0.0783
-8 10 26 0.9396 0.4704
-8 10 27 0.1567 -0.2843
-8 10 28 -2.9433 -0.2585
-8 10 29 1.1922 -0.2579
-8 10 30 0.6758 -0.6279
-8 10 32 1.6524 0.2997
-8 10 33 1.1823 -0.0906
-8 11 1 -0.4221 -0.1249
-8 11 2 -2.1981 -0.3418
-8 11 3 0.8451 0.3720
-8 11 4 -0.3695 0.0290
-8 11 5 -6.5850 0.2155
-8 11 6 -3.0044 -0.0420
-8 11 7 8.0562 -0.6107
-8 11 8 7.7312 0.5511
-8 11 9 1.6894 -0.3614
-8 11 10 -9.0232 -0.4855
-8 11 11 -3.3545 0.4285
-8 11 12 1.7474 -0.0253
-8 11 13 -5.1018 0.0253
-8 11 14 -1.1019 0.5253
-8 11 15 2.8046 -0.3899
-8 11 16 5.8917 -0.2086
-8 11 17 -1.1024 0.2947
-8 11 18 -4.5658 -0.3699
-8 11 19 -0.3802 0.0600
-8 11 20 3.8728 0.0608
-8 11 21 -0.3988 -0.2908
-8 11 22 2.2826 0.3399
-8 11 23 3.3179 -0.0145
-8 11 24 -2.7385 -0.3167
-8 11 25 0.0288 0.1326
-8 11 26 1.6192 -0.3111
-8 11 27 -2.1741 0.1142
-8 11 28 -0.1216 0.0242
-8 11 29 -0.7672 -0.3637
-8 11 30 -0.3235 -0.8759
-8 12 1 0.5512 -0.0629
-8 12 2 4.2112 -0.7362
-8 12 3 -0.0617 0.1976
-8 12 4 10.2559 0.4183
-8 12 5 0.6351 -0.2900
-8 12 6 -6.3476 1.2144
-8 12 7 -4.4144 0.0607
-8 12 8 3.7359 -0.7510
-8 12 9 5.5724 0.0820
-8 12 10 -3.8719 -0.7348
-8 12 11 -3.0361 -0.6828
-8 12 12 -3.4319 0.7809
-8 12 13 1.8560 -0.0239
-8 12 14 4.6264 0.3250
-8 12 15 -1.8192 0.3267
-8 12 16 -3.6482 -0.8235
-8 12 17 -0.7895 -0.4235
-8 12 18 1.0908 0.2558
-8 12 19 -0.5282 -0.4389
-8 12 20 -0.2863 0.5328
-8 12 21 3.6909 0.2641
-8 12 22 -1.7781 -0.2770
-8 12 23 -1.3567 -0.3768
-8 12 24 0.0988 -0.5138
-8 12 25 0.2975 -0.0279
-8 12 26 2.1359 -0.1002
-8 12 27 -3.2304 0.1326
-8 12 28 -2.2778 0.7325
-8 12 29 4.6174 0.8241
-8 12 30 0.8648 -1.0110
-8 13 1 5.4705 -0.3864
-8 13 2 -3.0074 -0.4871
-8 13 3 -3.1178 0.5002
-8 13 4 -0.3332 -0.1435
-8 13 5 1.2513 -0.1426
-8 13 6 -3.4877 0.2355
-8 13 7 -2.6989 -0.6678
-8 13 8 2.6274 -0.0857
-8 13 9 -3.3661 -0.4175
-8 13 10 -0.2971 -0.3249
-8 13 11 -1.1889 0.5774
-8 13 12 -1.3004 0.0376
-8 13 13 1.0082 -0.2693
-8 13 14 1.1570 0.3588
-8 13 15 0.0119 -0.6840
-8 13 16 -4.0171 -0.1838
-8 13 17 -0.8565 0.2959
-8 13 18 1.8759 -0.4858
-8 13 19 -2.6827 0.2663
-8 13 20 1.2902 0.1693
-8 13 21 4.0163 -0.2987
-8 13 22 -0.0451 0.0657
-8 13 23 -1.3606 -0.2781
-8 13 24 1.0013 -0.1585
-8 13 25 2.7043 0.5719
-8 13 26 1.5446 0.1074
-8 13 27 -0.4560 -0.5859
-8 13 28 -0.1471 0.0072
-8 14 1 2.2183 -0.1491
-8 14 2 1.1573 -0.4298
-8 14 3 -1.8580 0.3750
-8 14 4 -4.5249 0.3453
-8 14 5 2.1809 -0.4095
-8 14 6 4.4757 0.5505
-8 14 7 1.0807 -0.4124
-8 14 8 -0.6314 -0.4417
-8 14 9 0.1829 0.2119
-8 14 10 -3.4306 -0.5502
-8 14 11 -1.2401 -0.2916
-8 14 12 1.0850 0.4739
-8 14 13 0.8248 -0.1429
-8 14 14 -0.3544 -0.1749
-8 14 15 0.6385 0.3489
-8 14 16 5.0672 -0.3897
-8 14 17 -1.6445 0.0904
-8 14 18 -2.1187 0.0646
-8 14 19 1.4418 -0.5834
-8 14 20 0.8284 0.4518
-8 14 21 0.5990 -0.3022
-8 14 22 0.8738 -0.4737
-8 14 23 0.5771 -0.1589
-8 14 24 -2.3262 -0.3578
-8 14 25 -1.7259 0.3187
-8 15 1 2.2488 -0.2058
-8 15 2 -2.2774 -0.6004
-8 15 3 -1.3119 0.3728
-8 15 4 1.1196 -0.2684
-8 15 5 0.9760 0.1869
-8 15 6 -0.5218 0.3311
-8 15 7 -0.9018 -0.4417
-8 15 8 -1.4251 -0.1070
-8 15 9 0.0258 -0.0965
-8 15 10 1.9652 -0.5777
-8 15 11 -2.1944 0.5507
-8 15 12 0.5401 -0.1360
-8 15 13 0.1546 0.2352
-8 15 14 -2.7604 0.5380
-8 15 15 -0.1650 -0.6476
-8 15 16 -1.5110 -0.0720
-8 15 17 0.0704 0.0329
-8 15 18 -0.1229 -0.4772
-8 15 19 0.3024 0.5183
-8 15 20 -0.6350 0.2448
-8 15 21 1.8743 -0.3644
-8 16 1 -2.0252 -0.2518
-8 16 2 -1.8802 -0.4984
-8 16 3 -2.1432 0.1515
-8 16 4 -2.1613 0.4666
-8 16 5 1.0433 -0.3242
-8 16 6 1.8424 0.2036
-8 16 7 0.2847 0.0076
-8 16 8 1.8732 -0.0654
-8 16 9 -1.0156 0.4498
-8 16 10 -4.0880 -0.2864
-8 16 11 1.7260 -0.3197
-8 16 12 1.7257 0.6173
-8 16 13 -1.0792 -0.5062
-8 16 14 -0.4570 -0.0887
-8 16 15 -0.2651 0.3408
-8 16 16 1.9414 0.0785
-8 16 17 3.1573 0.2579
-8 16 18 1.9747 -0.4055
-8 16 19 -5.0944 -1.6447
-8 17 1 2.3075 -0.5723
-8 17 2 3.0123 -0.6316
-8 17 3 -1.1376 0.8752
-8 17 4 -3.9336 0.0586
-8 17 5 2.7970 -0.1757
-8 17 6 2.1924 0.0367
-8 17 7 0.4985 -0.7059
-8 17 8 0.6764 0.3667
-8 17 9 -0.3512 0.1242
-8 17 10 -1.1241 -0.5158
-8 17 11 -0.6407 0.0007
-8 17 12 1.7343 -0.2158
-8 17 13 -0.1738 0.0737
-8 17 14 -2.5844 0.3777
-8 17 15 0.0588 -1.1773
-8 18 1 -0.0594 0.7432
-8 18 2 2.1289 0.2330
-8 18 3 0.5642 -0.9348
-8 18 4 -2.3101 -0.3769
-8 18 5 2.5584 0.1890
-8 18 6 1.1260 0.2429
-8 18 7 -1.1538 1.2912
-7 0 2 3.5030 -15.0459
-7 0 4 -24.0656 4.0271
-7 0 6 -36.2939 6.8661
-7 0 8 1.0802 3.4077
-7 0 10 23.7195 -3.3470
-7 0 12 19.9263 4.4129
-7 0 14 -12.9765 4.0797
-7 0 16 1.6756 -2.7537
-7 0 18 2.5209 -1.4529
-7 0 20 -6.8995 2.5406
-7 0 22 1.7568 1.6437
-7 0 24 2.9120 -3.0824
-7 0 26 0.8194 -1.1472
-7 0 28 -2.7579 2.9148
-7 0 30 -0.1753 -1.1070
-7 0 32 -0.6565 -2.0485
-7 0 34 1.3232 0.9396
-7 0 36 -1.8360 0.0190
-7 0 38 -0.3905 -0.9703
-7 1 1 -30.7873 2.5351
-7 1 2 39.5187 -0.1988
[truncated: 483,194 more chars]
